# Supplementary material for: Structural (at 100 K) and DFT studies of 2′-nitro­flavone
Source: Acta Crystallogr E Crystallogr Commun. 2020 Aug 7;76(Pt 9):1417–20. doi: 10.1107/S2056989020010713 (PMC7472770; doi:10.1107/S2056989020010713)
Supplement: Supplementary file 1 [file e-76-01417-sup1.cif]

##############################################################################
#                                                                            #
# This CIF contains the data in a paper accepted for publication in          #
# Acta Crystallographica Section E. It conforms to the requirements of       #
# Notes for Authors for Acta Crystallographica Section E, and has been       #
# peer reviewed under the auspices of the IUCr Commission on Journals.       #
#                                                                            #
# Full details of the Crystallographic Information File format               #
# are given in the paper "The Crystallographic Information File (CIF):       #
# a New Standard Archive File for Crystallography" by S. R. Hall, F. H.      #
# Allen and I. D. Brown [Acta Cryst. (1991), A47, 655-685].                  #
#                                                                            #
# The current version of the core CIF dictionary is obtainable from          #
# ftp://ftp.iucr.org/pub/cif_core.dic.                                       #
#                                                                            #
# Software is freely available for graphical display of the structure(s)     #
# in this CIF. For information consult the CIF software page                 #
# http://www.iucr.org/resources/cif/software.                                #
#                                                                            #
# This file may be used for bona fide research purposes within the           #
# scientific community so long as proper attribution is given to the journal # 
# article from which it was obtained.                                        #
#                                                                            #
##############################################################################
data_I
_audit_creation_method
;
Olex2 1.2
(compiled 2018.05.29 svn.r3508 for OlexSys, GUI svn.r5506)
;
_journal_date_recd_electronic     2020-08-03
_journal_date_accepted     2020-08-03
_journal_name_full     'Acta Crystallographica, Section E'
_journal_year     2020
_journal_volume     76
_journal_issue      9
_journal_page_first     1417
_journal_page_last     1420
_journal_paper_category     GO
_journal_paper_doi     10.1107/S2056989020010713
_journal_coeditor_code     YK2138
_publ_contact_author_name     'Evgenii Oskolkov'
_publ_contact_author_address
;
Department of Chemistry, New Mexico Highlands University, Las Vegas,
New Mexico, 87701, USA
;
_publ_contact_author_email     'zhekic@gmail.com'
_publ_contact_author_fax     ?
_publ_contact_author_phone     ?
_publ_section_title
;
Structural (at 100 K) and DFT studies of 2'-nitroflavone
;
loop_
    _publ_author_name
    _publ_author_footnote
    _publ_author_address
    'Oskolkov, Evgenii' .
;
Department of Chemistry, New Mexico Highlands University, Las Vegas, New Mexico,
87701, USA
;
    'Kornilova, Tatiana' .
;
Department of Chemistry, New Mexico Highlands University, Las Vegas, New Mexico,
87701, USA
;
    'Chavez, Preciosa America' .
;
Department of Chemistry, New Mexico Highlands University, Las Vegas, New Mexico,
87701, USA
;
    'Tillotson, John P.' .
;
School of Chemistry and Biochemistry, Georgia Institute of Technology, Atlanta,
Georgia, 30332, USA
;
    'Timofeeva, Tatiana V.' .
;
Department of Chemistry, New Mexico Highlands University, Las Vegas, New Mexico,
87701, USA
;
_publ_section_synopsis
;
The title molecule, C~15~H~9~NO~4~, is non-planar, with the unusually large
dihedral angle between mean planes of phenyl ring and chromone moiety being
50.73(5)\%.
;
_chemical_name_systematic
;
2-(2-Nitrophenyl)-4<i>H</i>-chromen-4-one
;
_chemical_name_common     ?
_chemical_formula_moiety     'C15 H9 N O4'
_chemical_formula_sum     'C15 H9 N O4'
_chemical_formula_iupac     'C15 H9 N O4'
_chemical_formula_weight     267.23
_chemical_melting_point     ?
_space_group_crystal_system     monoclinic
_space_group_name_H-M_alt     'P 1 21/c 1'
_space_group_name_Hall     '-P 2ybc'
loop_
    _space_group_symop_operation_xyz
    'x, y, z'
    '-x, y+1/2, -z+1/2'
    '-x, -y, -z'
    'x, -y-1/2, z-1/2'
_cell_length_a     8.079(7)
_cell_length_b     20.134(17)
_cell_length_c     7.915(7)
_cell_angle_alpha     90
_cell_angle_beta     116.647(18)
_cell_angle_gamma     90
_cell_volume     1150.6(16)
_cell_formula_units_Z     4
_cell_measurement_reflns_used     1326
_cell_measurement_theta_min     3.05
_cell_measurement_theta_max     32.14
_cell_measurement_temperature     100(2)
_exptl_crystal_description     'block-shaped'
_exptl_crystal_colour     'white'
_exptl_crystal_size_max     0.35
_exptl_crystal_size_mid     0.28
_exptl_crystal_size_min     0.25
_exptl_crystal_density_diffrn     1.543
_exptl_crystal_density_meas     ?
_exptl_crystal_density_method     ?
_exptl_crystal_F_000     552
_exptl_absorpt_coefficient_mu     0.114
_exptl_absorpt_correction_type     none
_exptl_absorpt_process_details
;
SADABS-2016/2 (Bruker,2016/2) was used for absorption correction.
wR2(int) was 0.0601 before and 0.0512 after correction.
The Ratio of minimum to maximum transmission is 0.9080.
The \l/2 correction factor is Not present.
;
_exptl_absorpt_correction_T_min     0.6777
_exptl_absorpt_correction_T_max     0.7464
_diffrn_ambient_temperature     100.15
_diffrn_source     ?
_diffrn_radiation_type     MoK\a
_diffrn_radiation_wavelength     0.71073
_diffrn_measurement_device_type     'Bruker APEXII CCD'
_diffrn_measurement_method     '\f and \w scans'
_diffrn_detector_area_resol_mean     ?
_diffrn_reflns_number     9944
_diffrn_reflns_av_R_equivalents     0.0340
_diffrn_reflns_av_unetI/netI     0.0289
_diffrn_reflns_theta_min     2.023
_diffrn_reflns_theta_max     27.498
_diffrn_reflns_theta_full     25.242
_diffrn_measured_fraction_theta_max     0.942
_diffrn_measured_fraction_theta_full     0.964
_diffrn_reflns_limit_h_min     -10
_diffrn_reflns_limit_h_max     6
_diffrn_reflns_limit_k_min     -16
_diffrn_reflns_limit_k_max     26
_diffrn_reflns_limit_l_min     -10
_diffrn_reflns_limit_l_max     8
_refine_special_details     ?
_reflns_number_total     2491
_reflns_number_gt     2248
_reflns_threshold_expression     'I > 2\s(I)'
_refine_ls_structure_factor_coef     Fsqd
_refine_ls_matrix_type     full
_refine_ls_R_factor_all     0.0384
_refine_ls_R_factor_gt     0.0347
_refine_ls_wR_factor_gt     0.0900
_refine_ls_wR_factor_ref     0.0933
_refine_ls_goodness_of_fit_ref     1.050
_refine_ls_restrained_S_all     1.050
_refine_ls_number_reflns     2491
_refine_ls_number_parameters     217
_refine_ls_number_restraints     0
_refine_ls_hydrogen_treatment     refall
_refine_ls_weighting_scheme     calc
_refine_ls_weighting_details
              'w=1/[\s^2^(Fo^2^)+(0.0401P)^2^+0.5510P] where P=(Fo^2^+2Fc^2^)/3'
_atom_sites_solution_hydrogens     difmap
_atom_sites_solution_primary     iterative
_atom_sites_solution_secondary     ?
_refine_ls_shift/su_max     0.001
_refine_ls_shift/su_mean     0.000
_refine_diff_density_max     0.300
_refine_diff_density_min     -0.234
_refine_ls_extinction_method     none
_refine_ls_extinction_coef     .
loop_
    _atom_type_symbol
    _atom_type_description
    _atom_type_scat_dispersion_real
    _atom_type_scat_dispersion_imag
    _atom_type_scat_source
    'C' 'C' 0.0033 0.0016
                         'International Tables Vol C Tables 4.2.6.8 and 6.1.1.4'
    'H' 'H' 0.0000 0.0000
                         'International Tables Vol C Tables 4.2.6.8 and 6.1.1.4'
    'N' 'N' 0.0061 0.0033
                         'International Tables Vol C Tables 4.2.6.8 and 6.1.1.4'
    'O' 'O' 0.0106 0.0060
                         'International Tables Vol C Tables 4.2.6.8 and 6.1.1.4'
_computing_data_collection
;
APEX3 (Bruker, 2016)
;
_computing_cell_refinement
;
SAINT (Bruker, 2016)
;
_computing_data_reduction
;
SAINT (Bruker, 2016)
;
_computing_structure_solution
;
<i>SHELXT2017/1</i> (Sheldrick, 2015a)
;
_computing_structure_refinement
;
<i>SHELXL2017/1</i> (Sheldrick, 2015b)
;
_computing_molecular_graphics
;
Mercury (Macrae <i>et al.</i>,  2020)
;
_computing_publication_material
;
Mercury (Macrae <i>et al.</i>,  2020)
;
loop_
    _atom_site_type_symbol
    _atom_site_label
    _atom_site_fract_x
    _atom_site_fract_y
    _atom_site_fract_z
    _atom_site_U_iso_or_equiv
    _atom_site_adp_type
    _atom_site_calc_flag
    _atom_site_occupancy
    _atom_site_disorder_assembly
    _atom_site_disorder_group
    O O3 0.22049(12) 0.13047(4) 0.89731(12) 0.0160(2) Uani d 1 . .
    O O4 0.48862(13) -0.02543(4) 1.23925(13) 0.0229(2) Uani d 1 . .
    O O1 0.04077(13) 0.29953(4) 0.98796(14) 0.0230(2) Uani d 1 . .
    O O2 0.11312(14) 0.20433(4) 1.12606(14) 0.0243(2) Uani d 1 . .
    C C7 0.37958(17) 0.13828(6) 1.06058(17) 0.0154(2) Uani d 1 . .
    C C10 0.22802(17) 0.01385(6) 0.96633(16) 0.0146(2) Uani d 1 . .
    C C9 0.40481(17) 0.02123(6) 1.13800(17) 0.0160(2) Uani d 1 . .
    C C15 0.14347(17) 0.06830(5) 0.85277(17) 0.0144(2) Uani d 1 . .
    C C14 -0.02257(17) 0.06319(6) 0.68804(17) 0.0163(2) Uani d 1 . .
    C C2 0.33977(17) 0.26206(6) 1.08494(16) 0.0148(2) Uani d 1 . .
    C C13 -0.10846(18) 0.00246(6) 0.63791(17) 0.0182(3) Uani d 1 . .
    C C1 0.44677(17) 0.20715(6) 1.09092(16) 0.0154(2) Uani d 1 . .
    N N1 0.15066(15) 0.25441(5) 1.06335(14) 0.0164(2) Uani d 1 . .
    C C8 0.47167(18) 0.08861(6) 1.17707(17) 0.0175(3) Uani d 1 . .
    C C11 0.13820(18) -0.04727(6) 0.91170(17) 0.0168(3) Uani d 1 . .
    C C6 0.62821(18) 0.21870(6) 1.12309(18) 0.0194(3) Uani d 1 . .
    C C3 0.40847(18) 0.32564(6) 1.10911(17) 0.0165(3) Uani d 1 . .
    C C5 0.69942(19) 0.28224(6) 1.14845(19) 0.0204(3) Uani d 1 . .
    C C4 0.58971(18) 0.33551(6) 1.14135(17) 0.0185(3) Uani d 1 . .
    C C12 -0.02751(18) -0.05292(6) 0.75091(18) 0.0186(3) Uani d 1 . .
    H H13 -0.221(2) -0.0009(7) 0.527(2) 0.019(4) Uiso d 1 . .
    H H11 0.196(2) -0.0854(7) 0.994(2) 0.020(4) Uiso d 1 . .
    H H8 0.585(2) 0.0986(8) 1.292(2) 0.024(4) Uiso d 1 . .
    H H14 -0.071(2) 0.1017(8) 0.610(2) 0.020(4) Uiso d 1 . .
    H H3 0.334(2) 0.3611(8) 1.110(2) 0.025(4) Uiso d 1 . .
    H H4 0.638(2) 0.3804(8) 1.162(2) 0.025(4) Uiso d 1 . .
    H H5 0.825(2) 0.2894(7) 1.172(2) 0.022(4) Uiso d 1 . .
    H H12 -0.090(2) -0.0948(8) 0.716(2) 0.024(4) Uiso d 1 . .
    H H6 0.706(2) 0.1816(8) 1.128(2) 0.027(4) Uiso d 1 . .
loop_
    _atom_site_aniso_label
    _atom_site_aniso_U_11
    _atom_site_aniso_U_22
    _atom_site_aniso_U_33
    _atom_site_aniso_U_12
    _atom_site_aniso_U_13
    _atom_site_aniso_U_23
    O3 0.0160(5) 0.0119(4) 0.0168(4) -0.0011(3) 0.0043(4) -0.0001(3)
    O4 0.0205(5) 0.0164(4) 0.0244(5) 0.0012(3) 0.0034(4) 0.0050(3)
    O1 0.0174(5) 0.0199(4) 0.0291(5) 0.0041(3) 0.0083(4) 0.0014(4)
    O2 0.0265(5) 0.0205(4) 0.0309(5) -0.0026(4) 0.0175(5) 0.0039(4)
    C7 0.0149(6) 0.0148(5) 0.0168(5) -0.0012(4) 0.0073(5) -0.0026(4)
    C10 0.0151(6) 0.0138(5) 0.0166(5) 0.0006(4) 0.0086(5) -0.0012(4)
    C9 0.0158(6) 0.0151(5) 0.0173(5) 0.0008(4) 0.0077(5) 0.0007(4)
    C15 0.0161(6) 0.0125(5) 0.0169(5) -0.0010(4) 0.0094(5) -0.0021(4)
    C14 0.0164(6) 0.0163(5) 0.0164(5) 0.0021(4) 0.0076(5) 0.0005(4)
    C2 0.0150(6) 0.0162(5) 0.0132(5) -0.0006(4) 0.0062(5) -0.0005(4)
    C13 0.0158(6) 0.0215(6) 0.0159(5) -0.0023(5) 0.0059(5) -0.0034(4)
    C1 0.0173(6) 0.0129(5) 0.0146(5) -0.0005(4) 0.0059(5) -0.0006(4)
    N1 0.0174(5) 0.0156(5) 0.0162(5) 0.0000(4) 0.0076(4) -0.0020(4)
    C8 0.0165(6) 0.0160(6) 0.0169(5) -0.0005(4) 0.0046(5) -0.0014(4)
    C11 0.0191(6) 0.0139(5) 0.0195(6) 0.0006(4) 0.0106(5) -0.0009(4)
    C6 0.0182(7) 0.0156(6) 0.0236(6) 0.0009(5) 0.0087(5) -0.0017(5)
    C3 0.0201(6) 0.0130(5) 0.0161(5) 0.0010(4) 0.0078(5) 0.0000(4)
    C5 0.0163(7) 0.0195(6) 0.0252(6) -0.0023(5) 0.0092(5) -0.0012(5)
    C4 0.0211(7) 0.0142(5) 0.0201(6) -0.0032(5) 0.0091(5) -0.0012(4)
    C12 0.0215(7) 0.0157(5) 0.0209(6) -0.0037(5) 0.0115(5) -0.0043(4)
_geom_special_details
;
 All esds (except the esd in the dihedral angle between two l.s. planes)
 are estimated using the full covariance matrix.  The cell esds are taken
 into account individually in the estimation of esds in distances, angles
 and torsion angles; correlations between esds in cell parameters are only
 used when they are defined by crystal symmetry.  An approximate (isotropic)
 treatment of cell esds is used for estimating esds involving l.s. planes.
;
loop_
    _geom_bond_atom_site_label_1
    _geom_bond_atom_site_label_2
    _geom_bond_site_symmetry_2
    _geom_bond_distance
    _geom_bond_publ_flag
    O3 C7 . 1.3626(17) ?
    O3 C15 . 1.3717(16) ?
    O4 C9 . 1.2233(16) ?
    O1 N1 . 1.2224(15) ?
    O2 N1 . 1.2208(15) ?
    C7 C1 . 1.4690(19) ?
    C7 C8 . 1.3373(18) ?
    C10 C9 . 1.4722(19) ?
    C10 C15 . 1.3877(18) ?
    C10 C11 . 1.3950(19) ?
    C9 C8 . 1.4415(19) ?
    C15 C14 . 1.3932(19) ?
    C14 C13 . 1.3736(19) ?
    C2 C1 . 1.3911(18) ?
    C2 N1 . 1.467(2) ?
    C2 C3 . 1.3741(19) ?
    C13 C12 . 1.3950(19) ?
    C1 C6 . 1.390(2) ?
    C11 C12 . 1.377(2) ?
    C6 C5 . 1.380(2) ?
    C3 C4 . 1.383(2) ?
    C5 C4 . 1.3765(19) ?
    C14 H14 . 0.958(15) ?
    C13 H13 . 0.944(16) ?
    C11 H11 . 0.979(15) ?
    C6 H6 . 0.964(17) ?
    C3 H3 . 0.933(17) ?
    C5 H5 . 0.953(17) ?
    C4 H4 . 0.971(16) ?
    C12 H12 . 0.957(16) ?
loop_
    _geom_angle_atom_site_label_1
    _geom_angle_atom_site_label_2
    _geom_angle_atom_site_label_3
    _geom_angle_site_symmetry_1
    _geom_angle_site_symmetry_3
    _geom_angle
    _geom_angle_publ_flag
    C7 O3 C15 . . 118.38(9) ?
    O3 C7 C1 . . 112.72(10) ?
    C8 C7 O3 . . 124.33(11) ?
    C8 C7 C1 . . 122.86(12) ?
    C15 C10 C9 . . 120.66(11) ?
    C15 C10 C11 . . 117.36(12) ?
    C11 C10 C9 . . 121.98(11) ?
    O4 C9 C10 . . 123.36(12) ?
    O4 C9 C8 . . 122.56(13) ?
    C8 C9 C10 . . 114.08(10) ?
    O3 C15 C10 . . 121.31(12) ?
    O3 C15 C14 . . 116.32(10) ?
    C10 C15 C14 . . 122.37(11) ?
    C13 C14 C15 . . 119.06(11) ?
    C1 C2 N1 . . 121.28(11) ?
    C3 C2 C1 . . 121.98(13) ?
    C3 C2 N1 . . 116.64(11) ?
    C14 C13 C12 . . 119.70(13) ?
    C2 C1 C7 . . 124.49(12) ?
    C6 C1 C7 . . 118.02(11) ?
    C6 C1 C2 . . 117.47(11) ?
    O1 N1 C2 . . 117.98(11) ?
    O2 N1 O1 . . 123.63(12) ?
    O2 N1 C2 . . 118.35(10) ?
    C7 C8 C9 . . 121.12(12) ?
    C12 C11 C10 . . 120.95(12) ?
    C5 C6 C1 . . 121.21(12) ?
    C2 C3 C4 . . 119.18(11) ?
    C4 C5 C6 . . 119.85(14) ?
    C5 C4 C3 . . 120.30(12) ?
    C11 C12 C13 . . 120.55(12) ?
    C13 C14 H14 . . 121.7(9) ?
    C15 C14 H14 . . 119.2(9) ?
    C14 C13 H13 . . 119.0(9) ?
    C12 C13 H13 . . 121.3(9) ?
    C7 C8 H8 . . 119.2(9) ?
    C9 C8 H8 . . 119.7(9) ?
    C12 C11 H11 . . 121.7(9) ?
    C10 C11 H11 . . 117.3(9) ?
    C5 C6 H6 . . 119.4(10) ?
    C1 C6 H6 . . 119.4(10) ?
    C2 C3 H3 . . 119.6(10) ?
    C4 C3 H3 . . 121.1(10) ?
    C4 C5 H5 . . 119.8(9) ?
    C6 C5 H5 . . 120.4(9) ?
    C5 C4 H4 . . 120.9(10) ?
    C3 C4 H4 . . 118.8(10) ?
    C11 C12 H12 . . 120.5(9) ?
    C13 C12 H12 . . 118.9(9) ?
loop_
    _geom_torsion_atom_site_label_1
    _geom_torsion_atom_site_label_2
    _geom_torsion_atom_site_label_3
    _geom_torsion_atom_site_label_4
    _geom_torsion_site_symmetry_1
    _geom_torsion_site_symmetry_2
    _geom_torsion_site_symmetry_3
    _geom_torsion_site_symmetry_4
    _geom_torsion
    _geom_torsion_publ_flag
    O3 C7 C1 C2 . . . . 52.15(16) ?
    O3 C7 C1 C6 . . . . -126.13(13) ?
    O3 C7 C8 C9 . . . . -1.1(2) ?
    O3 C15 C14 C13 . . . . -178.69(11) ?
    O4 C9 C8 C7 . . . . 178.00(12) ?
    C7 O3 C15 C10 . . . . -2.47(17) ?
    C7 O3 C15 C14 . . . . 177.77(10) ?
    C7 C1 C6 C5 . . . . 178.51(12) ?
    C10 C9 C8 C7 . . . . -1.92(18) ?
    C10 C15 C14 C13 . . . . 1.55(19) ?
    C10 C11 C12 C13 . . . . 0.61(19) ?
    C9 C10 C15 O3 . . . . -0.57(18) ?
    C9 C10 C15 C14 . . . . 179.18(11) ?
    C9 C10 C11 C12 . . . . 179.73(11) ?
    C15 O3 C7 C1 . . . . -179.96(10) ?
    C15 O3 C7 C8 . . . . 3.39(18) ?
    C15 C10 C9 O4 . . . . -177.23(12) ?
    C15 C10 C9 C8 . . . . 2.69(17) ?
    C15 C10 C11 C12 . . . . 0.18(18) ?
    C15 C14 C13 C12 . . . . -0.71(19) ?
    C14 C13 C12 C11 . . . . -0.33(19) ?
    C2 C1 C6 C5 . . . . 0.11(19) ?
    C2 C3 C4 C5 . . . . 0.21(18) ?
    C1 C7 C8 C9 . . . . -177.40(11) ?
    C1 C2 N1 O1 . . . . -152.23(12) ?
    C1 C2 N1 O2 . . . . 29.74(16) ?
    C1 C2 C3 C4 . . . . -0.34(18) ?
    C1 C6 C5 C4 . . . . -0.2(2) ?
    N1 C2 C1 C7 . . . . 5.50(17) ?
    N1 C2 C1 C6 . . . . -176.22(10) ?
    N1 C2 C3 C4 . . . . 176.21(10) ?
    C8 C7 C1 C2 . . . . -131.15(14) ?
    C8 C7 C1 C6 . . . . 50.57(18) ?
    C11 C10 C9 O4 . . . . 3.2(2) ?
    C11 C10 C9 C8 . . . . -176.84(11) ?
    C11 C10 C15 O3 . . . . 178.98(11) ?
    C11 C10 C15 C14 . . . . -1.27(18) ?
    C6 C5 C4 C3 . . . . 0.07(19) ?
    C3 C2 C1 C7 . . . . -178.11(11) ?
    C3 C2 C1 C6 . . . . 0.18(18) ?
    C3 C2 N1 O1 . . . . 31.19(15) ?
    C3 C2 N1 O2 . . . . -146.84(12) ?
loop_
    _geom_hbond_atom_site_label_D
    _geom_hbond_atom_site_label_H
    _geom_hbond_atom_site_label_A
    _geom_hbond_site_symmetry_A
    _geom_hbond_distance_DH
    _geom_hbond_distance_HA
    _geom_hbond_distance_DA
    _geom_hbond_angle_DHA
    _geom_hbond_publ_flag
    C3 H3 O4 2_657 0.933(17) 2.675(16) 3.198(3) 116.1(12) yes
    C4 H4 O4 2_657 0.971(16) 2.446(16) 3.109(3) 125.3(12) yes
_shelx_space_group_comment
;
The symmetry employed for this shelxl refinement is uniquely defined
by the following loop, which should always be used as a source of
symmetry information in preference to the above space-group names.
They are only intended as comments.
;
_shelx_estimated_absorpt_T_min     ?
_shelx_estimated_absorpt_T_max     ?
_shelx_hkl_file
;
   0   0  -1    0.01    0.01
   0   0  -1    0.00    0.01
   0   0  -2    5.73    0.29
   0   0  -2    6.38    0.29
   0   0  -3    0.04    0.02
   0   0  -3    0.03    0.02
   0   0  -4  120.18    5.47
   0   0  -4  131.53    5.47
   0   0  -5   -0.01    0.03
   0   0  -5    0.02    0.03
   0   0  -6    6.02    0.33
   0   0  -6    5.36    0.32
   0   0  -7    0.02    0.05
   0   0  -7   -0.04    0.04
   0   0  -8    6.81    0.42
   0   0  -8    7.39    0.43
   0   0  -9    0.04    0.06
   0   0  -9   -0.02    0.06
   0   0 -10    1.17    0.21
   0   0 -10    0.72    0.17
   0   1   0    0.00    0.00
   0   1   0    0.00    0.00
   0   1  -1  113.33    4.81
   0   1  -1  111.04    4.81
   0   1  -1  114.19    4.82
   0  -1  -1  107.75    4.82
   0  -1  -1  111.66    4.81
   0  -1  -2  580.00   24.42
   0  -1  -2  549.73   24.44
   0   1  -3    0.29    0.05
   0   1  -3    0.35    0.05
   0  -1  -3    0.32    0.05
   0  -1  -3    0.45    0.05
   0   1  -4    7.99    0.38
   0   1  -4    7.82    0.38
   0  -1  -4    7.06    0.37
   0  -1  -4    7.25    0.38
   0   1  -5    6.12    0.36
   0   1  -5    7.20    0.37
   0  -1  -5    7.05    0.36
   0  -1  -5    7.29    0.37
   0   1  -6    7.34    0.40
   0   1  -6    6.72    0.39
   0  -1  -6    6.86    0.39
   0  -1  -6    7.94    0.40
   0   1  -7    1.13    0.15
   0   1  -7    1.25    0.15
   0  -1  -7    1.14    0.15
   0  -1  -7    1.57    0.17
   0   1  -8    0.94    0.14
   0   1  -8    0.64    0.12
   0  -1  -8    0.85    0.13
   0  -1  -8    0.77    0.13
   0   1  -9    0.03    0.07
   0   1  -9    0.01    0.07
   0  -1  -9    0.09    0.08
   0  -1  -9    0.13    0.08
   0   1 -10    1.82    0.25
   0   1 -10    1.42    0.22
   0  -1 -10    1.53    0.22
   0  -1 -10    1.20    0.20
   0   2   0    6.21    0.28
   0   2   0    6.29    0.28
   0   2  -1    9.29    0.41
   0   2  -1   10.06    0.41
   0   2  -1    8.89    0.41
   0  -2  -1    9.05    0.41
   0  -2  -1    9.05    0.41
   0   2  -2  170.99    7.61
   0   2  -2  170.24    7.61
   0  -2  -2  201.35    7.62
   0  -2  -2  162.93    7.61
   0   2  -3    1.72    0.11
   0   2  -3    1.65    0.12
   0  -2  -3    1.99    0.12
   0  -2  -3    1.98    0.12
   0   2  -4   45.92    2.02
   0   2  -4   45.91    2.02
   0  -2  -4   44.16    2.02
   0  -2  -4   46.68    2.02
   0   2  -5   11.91    0.55
   0   2  -5   10.36    0.55
   0  -2  -5   10.99    0.55
   0  -2  -5   11.40    0.55
   0   2  -6    2.19    0.17
   0   2  -6    2.10    0.17
   0  -2  -6    1.89    0.16
   0  -2  -6    2.21    0.17
   0   2  -7    1.32    0.15
   0   2  -7    1.05    0.15
   0  -2  -7    1.30    0.16
   0  -2  -7    1.15    0.15
   0   2  -8    0.29    0.09
   0   2  -8    0.37    0.09
   0  -2  -8    0.28    0.09
   0  -2  -8    0.26    0.09
   0   2  -9    0.18    0.09
   0   2  -9    0.03    0.07
   0  -2  -9    0.37    0.11
   0  -2  -9    0.24    0.10
   0   2 -10    3.06    0.35
   0   2 -10    2.45    0.32
   0  -2 -10    2.89    0.32
   0  -2 -10    2.72    0.32
   0   3   0    0.00    0.01
   0   3   0    0.00    0.01
   0   3   1   17.27    0.80
   0   3  -1   19.47    0.81
   0   3  -1   18.27    0.80
   0   3   1   18.13    0.80
   0   3  -1   18.65    0.80
   0   3  -1   16.15    0.80
   0  -3  -1   19.59    0.81
   0  -3  -1   19.09    0.81
   0   3  -2  120.61    5.38
   0   3  -2  124.26    5.36
   0   3  -2  122.44    5.36
   0  -3  -2  126.72    5.38
   0  -3  -2  127.61    5.38
   0   3  -3    5.53    0.29
   0  -3  -3    5.83    0.29
   0  -3  -3    6.05    0.29
   0   3  -4   19.82    0.84
   0   3  -4   14.99    0.83
   0  -3  -4   19.13    0.84
   0  -3  -4   18.83    0.84
   0   3  -5   11.70    0.57
   0   3  -5   11.44    0.56
   0  -3  -5   11.70    0.57
   0  -3  -5   11.16    0.56
   0   3   6   11.22    0.53
   0   3   6    9.79    0.53
   0   3  -6   12.61    0.59
   0   3  -6   11.93    0.58
   0  -3  -6   11.45    0.58
   0  -3  -6   11.86    0.58
   0   3  -7    2.63    0.21
   0   3  -7    2.75    0.21
   0  -3  -7    2.65    0.21
   0  -3  -7    2.95    0.22
   0   3  -8    1.50    0.18
   0   3  -8    1.11    0.16
   0  -3  -8    1.17    0.16
   0  -3  -8    1.29    0.16
   0   3  -9    0.08    0.08
   0   3  -9    0.05    0.07
   0  -3  -9    0.00    0.06
   0  -3  -9    0.02    0.07
   0  -3 -10    0.83    0.23
   0   4   0  328.58   13.89
   0   4   0  314.84   13.88
   0   4  -1    0.02    0.01
   0   4   1    0.00    0.01
   0   4  -1    0.08    0.01
   0   4   1   -0.01    0.01
   0   4  -1    0.02    0.01
   0  -4  -1    0.00    0.02
   0  -4  -1    0.00    0.02
   0   4  -2    3.77    0.17
   0   4  -2    3.62    0.17
   0  -4  -2    3.62    0.19
   0  -4  -2    3.44    0.19
   0   4  -3    0.43    0.06
   0  -4  -3    0.58    0.07
   0  -4  -3    0.54    0.06
   0   4  -4    0.52    0.07
   0   4  -4    0.53    0.07
   0  -4  -4    0.62    0.08
   0  -4  -4    0.48    0.07
   0   4   5    0.48    0.06
   0   4   5    0.46    0.06
   0   4  -5    0.48    0.08
   0   4  -5    0.38    0.07
   0  -4  -5    0.47    0.08
   0  -4  -5    0.42    0.08
   0   4  -6    1.02    0.13
   0   4   6    1.11    0.10
   0   4   6    1.09    0.10
   0   4  -6    0.84    0.12
   0  -4  -6    0.95    0.12
   0  -4  -6    1.02    0.12
   0   4  -7    1.86    0.19
   0   4  -7    1.91    0.19
   0  -4  -7    1.58    0.18
   0  -4  -7    1.69    0.18
   0   4  -8    2.54    0.24
   0   4  -8    2.56    0.22
   0  -4  -8    2.52    0.22
   0  -4  -8    2.39    0.22
   0   4  -9    0.13    0.08
   0   4  -9    0.20    0.09
   0  -4  -9    0.03    0.08
   0  -4  -9    0.07    0.08
   0   5   0    0.03    0.01
   0   5   0    0.00    0.01
   0   5  -1   21.94    0.95
   0   5   1   20.43    0.96
   0   5  -1   22.16    0.96
   0   5   1   23.24    0.96
   0   5  -1   21.31    0.95
   0   5  -1   22.22    0.96
   0  -5  -1   21.23    0.96
   0   5  -2   63.18    2.90
   0   5  -2   67.87    2.89
   0   5  -2   70.26    2.90
   0   5  -2   66.77    2.89
   0   5   2   62.34    2.90
   0  -5  -2   69.59    2.91
   0  -5  -2   67.45    2.91
   0   5   3    0.55    0.06
   0   5  -3    0.53    0.06
   0   5  -3    0.64    0.04
   0  -5  -3    0.70    0.07
   0  -5  -3    0.51    0.07
   0   5   4    5.34    0.27
   0   5   4    5.62    0.27
   0   5  -4    5.67    0.29
   0  -5  -4    5.08    0.29
   0  -5  -4    5.05    0.28
   0   5  -5    2.04    0.16
   0   5  -5    2.46    0.17
   0   5   5    1.98    0.14
   0   5   5    2.38    0.14
   0  -5  -5    2.32    0.16
   0  -5  -5    2.48    0.17
   0   5  -6    0.47    0.09
   0   5   6    0.44    0.07
   0   5   6    0.32    0.06
   0   5  -6    0.42    0.09
   0  -5  -6    0.43    0.09
   0  -5  -6    0.42    0.09
   0   5  -7    2.40    0.20
   0   5  -7    2.77    0.22
   0  -5  -7    2.66    0.21
   0  -5  -7    2.76    0.21
   0   5  -8    4.66    0.32
   0   5  -8    4.52    0.31
   0  -5  -8    4.68    0.32
   0  -5  -8    4.72    0.32
   0   5  -9    0.36    0.10
   0   5  -9    0.54    0.12
   0  -5  -9    0.47    0.12
   0  -5  -9    0.36    0.11
   0   6   0    4.06    0.19
   0   6   0    3.79    0.19
   0   6  -1    9.61    0.42
   0   6  -1    9.86    0.42
   0   6   1    8.86    0.43
   0   6   1    9.03    0.43
   0   6  -2   10.69    0.46
   0   6  -2   10.30    0.45
   0   6   2   10.04    0.47
   0   6  -2    9.52    0.47
   0   6  -2   10.00    0.47
   0   6   2   10.35    0.47
   0  -6  -2   10.36    0.48
   0  -6  -2   10.07    0.48
   0   6   3   69.55    3.09
   0   6  -3   69.51    3.07
   0   6   3   77.35    3.09
   0   6  -3   76.73    3.07
   0   6  -3   67.73    3.10
   0   6  -3   67.32    3.10
   0  -6  -3   69.76    3.10
   0  -6  -3   69.69    3.10
   0   6   4    0.28    0.05
   0   6  -4    0.28    0.05
   0   6   4    0.20    0.04
   0   6  -4    0.27    0.05
   0  -6  -4    0.40    0.06
   0  -6  -4    0.28    0.06
   0   6   5    2.66    0.16
   0   6  -5    2.82    0.19
   0   6   5    2.92    0.17
   0   6  -5    2.24    0.17
   0  -6  -5    2.80    0.19
   0  -6  -5    2.48    0.18
   0   6   6    0.10    0.04
   0   6  -6    0.04    0.05
   0   6   6    0.01    0.04
   0   6  -6    0.01    0.04
   0  -6  -6    0.07    0.05
   0  -6  -6    0.03    0.05
   0   6  -7   17.84    0.91
   0   6  -7   19.69    0.93
   0  -6  -7   19.58    0.93
   0  -6  -7   18.39    0.92
   0   6  -8   12.77    0.68
   0   6  -8   11.94    0.67
   0  -6  -8   13.66    0.69
   0  -6  -8   12.78    0.68
   0   6  -9   -0.03    0.07
   0   6  -9   -0.02    0.06
   0  -6  -9    0.04    0.08
   0  -6  -9   -0.01    0.06
   0   7   0    0.02    0.01
   0   7   0    0.00    0.01
   0   7   1    3.63    0.18
   0   7  -1    3.53    0.17
   0   7  -1    3.52    0.17
   0   7   1    3.36    0.18
   0   7  -2   20.27    0.96
   0   7   2   23.62    0.96
   0   7  -2   21.30    0.94
   0   7  -2   21.46    0.96
   0   7  -2   21.60    0.94
   0   7   2   21.01    0.96
   0  -7  -2   21.25    0.97
   0  -7  -2   21.29    0.96
   0   7   3   50.44    2.49
   0   7   3   54.77    2.49
   0   7  -3   56.41    2.50
   0   7  -3   58.08    2.50
   0   7  -3   60.05    2.47
   0   7  -3   58.65    2.47
   0  -7  -3   59.13    2.50
   0  -7  -3   57.68    2.50
   0   7  -4    1.96    0.10
   0   7   4    2.14    0.13
   0   7   4    1.68    0.13
   0   7  -4    1.79    0.14
   0   7  -4    2.06    0.14
   0  -7  -4    2.11    0.14
   0  -7  -4    2.06    0.14
   0   7  -5   13.27    0.64
   0   7   5   12.66    0.61
   0   7   5   12.37    0.61
   0   7  -5   13.62    0.64
   0  -7  -5   13.32    0.64
   0  -7  -5   12.87    0.64
   0   7   6   25.18    1.21
   0   7  -6   28.05    1.25
   0   7   6   29.29    1.22
   0   7  -6   25.17    1.24
   0  -7  -6   26.55    1.25
   0  -7  -6   25.95    1.24
   0   7  -7    6.03    0.36
   0   7  -7    6.19    0.37
   0  -7  -7    5.80    0.37
   0  -7  -7    5.74    0.36
   0   7  -8    0.88    0.15
   0   7  -8    0.86    0.14
   0  -7  -8    0.88    0.14
   0  -7  -8    0.89    0.15
   0   7  -9    0.30    0.11
   0   7  -9    0.67    0.14
   0  -7  -9    0.48    0.12
   0  -7  -9    0.56    0.14
   0   8   0    2.81    0.14
   0   8   0    2.50    0.14
   0   8  -1   48.43    2.15
   0   8   1   52.39    2.15
   0   8  -1   48.77    2.15
   0   8   1   47.69    2.15
   0   8  -2   26.19    1.19
   0   8   2   26.43    1.19
   0   8  -2   27.69    1.17
   0   8   2   26.44    1.19
   0   8  -2   26.11    1.19
   0   8  -2   26.77    1.17
   0  -8  -2   27.12    1.19
   0  -8  -2   27.08    1.20
   0   8   3    0.05    0.03
   0   8  -3    0.01    0.02
   0   8  -3    0.05    0.03
   0   8  -3    0.01    0.02
   0   8  -3   -0.01    0.01
   0   8   3    0.01    0.02
   0  -8  -3    0.00    0.03
   0  -8  -3    0.06    0.03
   0   8  -4    0.25    0.05
   0   8  -4    0.33    0.06
   0   8   4    0.32    0.05
   0   8  -4    0.20    0.03
   0   8  -4    0.29    0.03
   0   8   4    0.30    0.05
   0  -8  -4    0.30    0.06
   0  -8  -4    0.27    0.06
   0   8  -5    0.21    0.06
   0   8  -5    0.25    0.06
   0   8   5    0.30    0.06
   0   8   5    0.25    0.05
   0  -8  -5    0.27    0.07
   0  -8  -5    0.20    0.06
   0   8  -6    9.18    0.45
   0   8   6    8.13    0.40
   0   8   6    6.51    0.39
   0   8  -6    7.88    0.43
   0  -8  -6    8.08    0.44
   0  -8  -6    7.50    0.43
   0   8  -7    1.16    0.15
   0   8  -7    1.36    0.16
   0  -8  -7    1.09    0.14
   0  -8  -7    0.71    0.13
   0   8  -8    2.01    0.21
   0   8  -8    2.32    0.23
   0  -8  -8    1.77    0.21
   0  -8  -8    2.01    0.22
   0   8  -9    0.51    0.13
   0   8  -9    0.62    0.13
   0  -8  -9    0.69    0.14
   0  -8  -9    0.36    0.11
   0   9   0    0.02    0.02
   0   9   0   -0.01    0.02
   0   9  -1    3.93    0.20
   0   9   1    4.13    0.21
   0   9  -1    4.09    0.20
   0   9   1    4.02    0.21
   0   9  -2    4.08    0.21
   0   9   2    4.44    0.22
   0   9  -2    4.21    0.21
   0   9  -2    4.42    0.23
   0   9   2    4.07    0.22
   0   9  -2    4.24    0.23
   0   9   3    4.89    0.27
   0   9  -3    5.15    0.25
   0   9  -3    5.02    0.27
   0   9   3    5.33    0.27
   0   9  -3    5.07    0.25
   0   9  -3    5.74    0.28
   0  -9  -3    5.24    0.28
   0  -9  -3    5.06    0.28
   0   9  -4   12.87    0.59
   0   9  -4   11.84    0.54
   0   9   4   11.51    0.57
   0   9  -4   12.68    0.54
   0   9   4   12.04    0.57
   0   9  -4   11.83    0.58
   0  -9  -4   11.43    0.59
   0  -9  -4   11.84    0.58
   0   9  -5    1.24    0.13
   0   9   5    1.11    0.11
   0   9   5    1.23    0.12
   0   9  -5    1.22    0.13
   0  -9  -5    1.30    0.14
   0  -9  -5    1.02    0.12
   0   9   6    1.37    0.13
   0   9   6    1.20    0.13
   0   9  -6    1.15    0.14
   0   9  -6    1.54    0.16
   0  -9  -6    1.35    0.15
   0  -9  -6    1.36    0.15
   0   9   7    0.06    0.05
   0   9   7    0.00    0.05
   0   9  -7    0.08    0.06
   0   9  -7    0.00    0.05
   0  -9  -7    0.10    0.07
   0  -9  -7    0.03    0.05
   0   9  -8    1.66    0.20
   0   9  -8    1.99    0.20
   0  -9  -8    1.57    0.20
   0  -9  -8    1.61    0.19
   0   9  -9    1.38    0.20
   0   9  -9    1.47    0.20
   0  -9  -9    1.48    0.20
   0  -9  -9    1.25    0.19
   0  10   0    5.40    0.28
   0  10   0    5.78    0.28
   0  10  -1    0.08    0.03
   0  10  -1    0.12    0.03
   0  10   1    0.07    0.03
   0  10   1    0.08    0.03
   0  10  -2    3.53    0.18
   0  10   2    3.57    0.19
   0  10   2    3.33    0.19
   0  10  -2    3.22    0.19
   0  10  -2    3.48    0.19
   0  10  -2    3.56    0.18
   0  10  -3   12.26    0.59
   0  10  -3   12.65    0.56
   0  10   3   13.00    0.59
   0  10   3   13.30    0.59
   0  10  -3   12.21    0.56
   0  10  -3   11.56    0.59
   0 -10  -3   12.10    0.60
   0 -10  -3   12.19    0.59
   0  10   4    0.81    0.09
   0  10  -4    0.59    0.06
   0  10  -4    0.71    0.10
   0  10  -4    0.84    0.10
   0  10  -4    0.71    0.07
   0  10   4    0.76    0.09
   0 -10  -4    0.61    0.09
   0 -10  -4    0.59    0.09
   0  10   5   22.67    0.98
   0  10  -5   22.67    1.00
   0  10  -5   19.86    0.99
   0  10   5   22.29    0.98
   0 -10  -5   19.93    0.99
   0 -10  -5   19.59    1.00
   0  10  -6   24.47    1.07
   0  10   6   19.64    1.02
   0  10  -6   22.56    1.06
   0  10   6   23.90    1.03
   0 -10  -6   21.08    1.05
   0 -10  -6   21.86    1.06
   0  10  -7    0.09    0.06
   0  10   7    0.04    0.05
   0  10  -7    0.07    0.06
   0  10   7   -0.04    0.04
   0 -10  -7    0.07    0.06
   0 -10  -7    0.02    0.05
   0  10  -8    5.60    0.37
   0  10  -8    6.09    0.39
   0 -10  -8    5.84    0.39
   0 -10  -8    5.66    0.38
   0  10  -9    0.28    0.11
   0  10  -9    0.37    0.12
   0 -10  -9    0.15    0.09
   0 -10  -9    0.37    0.11
   0  11   0    0.01    0.02
   0  11   0    0.01    0.02
   0  11   1   28.07    1.22
   0  11  -1   27.43    1.21
   0  11   1   26.58    1.22
   0  11  -1   27.46    1.22
   0  11   2    1.30    0.10
   0  11   2    1.36    0.10
   0  11  -2    1.21    0.09
   0  11  -2    1.34    0.10
   0  11  -2    1.39    0.09
   0  11  -2    1.27    0.10
   0  11  -3    0.84    0.07
   0  11   3    0.87    0.09
   0  11   3    0.76    0.09
   0  11  -3    0.73    0.09
   0  11  -3    0.87    0.09
   0  11  -3    0.85    0.07
   0  11   4    6.49    0.34
   0  11  -4    6.87    0.35
   0  11   4    5.75    0.33
   0  11  -4    6.72    0.35
   0 -11  -4    6.18    0.34
   0 -11  -4    6.28    0.35
   0  11   5   19.46    0.96
   0  11  -5   18.63    0.97
   0  11  -5   22.99    0.99
   0  11   5   22.37    0.96
   0 -11  -5   20.11    0.98
   0 -11  -5   20.58    0.98
   0  11   6   29.50    1.24
   0  11   6   26.02    1.23
   0  11  -6   26.05    1.25
   0  11  -6   27.90    1.27
   0 -11  -6   25.31    1.26
   0 -11  -6   26.02    1.26
   0  11   7    0.05    0.05
   0  11  -7   -0.04    0.05
   0  11  -7   -0.02    0.06
   0  11   7    0.03    0.05
   0 -11  -7   -0.04    0.05
   0 -11  -7    0.03    0.06
   0  11  -8    0.98    0.15
   0  11  -8    0.63    0.13
   0 -11  -8    0.71    0.14
   0 -11  -8    0.71    0.14
   0  11  -9    4.36    0.35
   0  11  -9    5.01    0.35
   0 -11  -9    4.88    0.35
   0 -11  -9    4.12    0.34
   0  12   0   23.15    1.03
   0  12   0   22.75    1.03
   0  12  -1    3.39    0.18
   0  12   1    2.97    0.18
   0  12  -1    3.21    0.18
   0  12   1    3.26    0.19
   0  12  -2    0.81    0.07
   0  12  -2    0.62    0.08
   0  12   2    0.68    0.08
   0  12  -2    0.70    0.08
   0  12  -2    0.80    0.07
   0  12   2    0.57    0.07
   0  12  -3    8.47    0.43
   0  12   3    8.50    0.42
   0  12   3    8.51    0.42
   0  12  -3    8.30    0.40
   0  12  -3    8.16    0.40
   0  12  -3    8.90    0.43
   0  12  -4    0.02    0.04
   0  12  -4    0.03    0.04
   0  12   4    0.02    0.03
   0  12   4   -0.01    0.03
   0 -12  -4    0.03    0.04
   0 -12  -4   -0.03    0.03
   0  12  -5   28.83    1.24
   0  12   5   26.95    1.21
   0  12   5   26.14    1.21
   0  12  -5   27.29    1.23
   0 -12  -5   25.20    1.23
   0 -12  -5   24.09    1.23
   0  12   6    8.46    0.42
   0  12  -6    8.54    0.45
   0  12  -6    7.42    0.43
   0  12   6    7.55    0.41
   0 -12  -6    7.03    0.43
   0 -12  -6    7.29    0.43
   0  12   7    3.05    0.21
   0  12  -7    2.80    0.23
   0  12   7    2.67    0.21
   0  12  -7    2.86    0.24
   0 -12  -7    2.84    0.24
   0 -12  -7    2.42    0.22
   0  12  -8    3.74    0.28
   0  12  -8    3.13    0.27
   0 -12  -8    2.93    0.26
   0 -12  -8    3.10    0.27
   0  12  -9    0.95    0.16
   0  12  -9    0.87    0.17
   0 -12  -9    1.03    0.17
   0 -12  -9    0.95    0.17
   0  13   0    0.01    0.02
   0  13   0    0.07    0.03
   0  13  -1    5.57    0.29
   0  13   1    5.68    0.30
   0  13  -1    5.80    0.29
   0  13   1    6.15    0.30
   0  13  -2    1.70    0.11
   0  13   2    1.36    0.11
   0  13  -2    1.38    0.12
   0  13  -2    1.50    0.10
   0  13   2    1.62    0.12
   0  13  -2    1.60    0.12
   0  13  -3   12.87    0.63
   0  13   3   13.02    0.63
   0  13   3   13.76    0.63
   0  13  -3   12.97    0.60
   0  13  -3   12.97    0.60
   0  13  -4    0.25    0.07
   0  13   4    0.19    0.05
   0  13   4    0.36    0.07
   0  13  -4    0.16    0.05
   0  13  -5   14.04    0.71
   0  13   5   14.94    0.69
   0  13   5   13.77    0.69
   0  13  -5   15.01    0.71
   0 -13  -5   13.83    0.71
   0 -13  -5   13.47    0.70
   0  13  -6    5.55    0.32
   0  13   6    4.62    0.29
   0  13   6    4.72    0.29
   0  13  -6    5.13    0.32
   0 -13  -6    5.22    0.33
   0 -13  -6    4.49    0.31
   0  13   7    1.12    0.14
   0  13  -7    1.26    0.17
   0  13  -7    0.85    0.15
   0  13   7    1.22    0.15
   0 -13  -7    1.41    0.18
   0 -13  -7    1.34    0.17
   0  13  -8   -0.02    0.06
   0  13  -8    0.08    0.08
   0 -13  -8    0.04    0.07
   0 -13  -8   -0.02    0.07
   0  14   0   29.75    1.33
   0  14   0   29.51    1.33
   0  14   1    9.48    0.46
   0  14  -1    9.11    0.45
   0  14  -1    9.12    0.45
   0  14   1   10.03    0.47
   0  14   2    0.60    0.08
   0  14  -2    0.69    0.07
   0  14  -2    0.65    0.07
   0  14  -2    0.60    0.08
   0  14   2    0.61    0.08
   0  14  -2    0.73    0.10
   0  14  -3    4.44    0.24
   0  14  -3    4.72    0.27
   0  14  -3    4.89    0.27
   0  14   3    5.03    0.27
   0  14  -3    4.51    0.24
   0  14   3    4.09    0.26
   0  14   4    8.31    0.48
   0  14   4    9.92    0.49
   0  14  -4    9.61    0.50
   0  14  -4   10.93    0.51
   0  14  -5   19.48    0.92
   0  14   5   19.96    0.91
   0  14  -5   19.87    0.93
   0  14   5   17.76    0.90
   0 -14  -5   19.21    0.92
   0 -14  -5   18.57    0.93
   0  14  -6    9.54    0.50
   0  14   6    9.85    0.48
   0  14   6    8.71    0.47
   0  14  -6    8.83    0.50
   0 -14  -6    8.10    0.49
   0 -14  -6    8.23    0.49
   0  14  -7    3.17    0.25
   0  14   7    3.11    0.23
   0  14  -7    3.61    0.27
   0  14   7    2.93    0.23
   0 -14  -7    3.09    0.26
   0 -14  -7    2.99    0.25
   0  14  -8    0.22    0.10
   0  14  -8    0.46    0.12
   0 -14  -8    0.41    0.12
   0 -14  -8    0.60    0.13
   0  15   0    0.09    0.04
   0  15   0    0.10    0.04
   0  15   1   19.29    0.90
   0  15  -1   19.44    0.89
   0  15   1   19.47    0.90
   0  15  -1   19.65    0.89
   0  15  -2    5.51    0.30
   0  15  -2    5.30    0.29
   0  15  -2    5.09    0.27
   0  15   2    4.82    0.28
   0  15  -2    4.97    0.27
   0  15   2    5.01    0.28
   0  15   3    3.23    0.20
   0  15  -3    3.23    0.21
   0  15   3    3.02    0.20
   0  15  -3    3.04    0.18
   0  15  -3    2.93    0.17
   0  15  -3    2.80    0.20
   0  15  -4    8.04    0.48
   0  15  -4   10.20    0.49
   0  15   4    9.50    0.47
   0  15   4    8.94    0.47
   0  15  -5   35.80    1.58
   0  15   5   32.87    1.55
   0  15   5   34.77    1.56
   0  15  -5   32.92    1.57
   0  15  -6    8.76    0.52
   0  15   6    9.77    0.50
   0  15   6    9.95    0.51
   0  15  -6    9.04    0.52
   0 -15  -6    9.20    0.52
   0 -15  -6    9.63    0.53
   0  15   7    0.90    0.14
   0  15  -7    0.64    0.13
   0  15  -7    1.38    0.17
   0  15   7    0.87    0.14
   0 -15  -7    0.74    0.14
   0 -15  -7    0.91    0.14
   0  15  -8    1.41    0.19
   0  15  -8    1.14    0.17
   0 -15  -8    1.20    0.18
   0 -15  -8    1.11    0.17
   0  16   0    2.52    0.17
   0  16   0    2.41    0.16
   0  16  -1    1.63    0.12
   0  16   1    1.58    0.13
   0  16   1    1.58    0.13
   0  16  -1    1.66    0.12
   0  16   2    7.95    0.42
   0  16  -2    8.29    0.41
   0  16  -2    8.52    0.41
   0  16   2    7.98    0.42
   0  16  -2    8.55    0.44
   0  16  -2    8.27    0.43
   0  16   3   24.66    1.10
   0  16  -3   23.41    1.10
   0  16  -3   23.52    1.06
   0  16  -3   23.78    1.06
   0  16  -3   23.86    1.10
   0  16   3   21.93    1.09
   0  16   4    0.00    0.04
   0  16  -4    0.01    0.05
   0  16   4    0.09    0.06
   0  16  -4    0.02    0.05
   0  16   5    2.43    0.20
   0  16  -5    2.74    0.22
   0  16   5    2.95    0.21
   0  16  -5    3.00    0.22
   0  16   6    1.09    0.15
   0  16  -6    1.14    0.16
   0  16   6    1.38    0.16
   0  16  -6    1.71    0.18
   0  16  -7    0.02    0.07
   0  16   7    0.03    0.06
   0  16   7    0.03    0.06
   0  16  -7    0.06    0.07
   0 -16  -7   -0.07    0.05
   0  16  -8    1.03    0.18
   0  16  -8    0.97    0.17
   0 -16  -8    0.94    0.17
   0 -16  -8    0.95    0.16
   0  17   0    0.00    0.03
   0  17   0    0.07    0.04
   0  17  -1   19.16    0.93
   0  17  -1   20.48    0.93
   0  17   1   20.24    0.94
   0  17   1   21.22    0.95
   0  17   2   13.70    0.67
   0  17  -2   14.38    0.65
   0  17   2   13.60    0.67
   0  17  -2   12.34    0.66
   0  17  -2   13.43    0.65
   0  17  -2   14.77    0.68
   0  17   3   20.75    0.98
   0  17  -3   21.31    0.99
   0  17  -3   20.12    0.98
   0  17  -3   20.15    0.95
   0  17   3   22.06    0.98
   0  17  -3   20.57    0.95
   0  17   4   -0.03    0.04
   0  17  -4    0.06    0.05
   0  17   4   -0.03    0.04
   0  17  -4    0.00    0.04
   0  17  -5    4.77    0.31
   0  17  -5    4.77    0.31
   0  17   5    4.91    0.30
   0  17   5    4.51    0.30
   0  17  -6    5.71    0.36
   0  17   6    6.02    0.35
   0  17   6    5.41    0.34
   0  17  -6    5.08    0.36
   0  17   7    1.07    0.15
   0  17  -7    1.19    0.18
   0  17  -7    1.05    0.17
   0  17   7    1.10    0.15
   0  17  -8    0.21    0.11
   0  17  -8    0.26    0.11
   0  18   0    1.73    0.14
   0  18   0    1.80    0.14
   0  18   1   36.71    1.67
   0  18   1   36.89    1.67
   0  18  -1   38.36    1.66
   0  18  -1   35.83    1.65
   0  18  -2    6.25    0.34
   0  18   2    6.33    0.33
   0  18  -2    5.79    0.31
   0  18   2    5.81    0.33
   0  18  -2    5.85    0.31
   0  18  -2    5.01    0.32
   0  18   3   23.50    1.16
   0  18  -3   24.50    1.14
   0  18  -3   27.01    1.18
   0  18   3   23.93    1.16
   0  18  -3   26.77    1.18
   0  18  -3   24.30    1.13
   0  18  -4    7.36    0.41
   0  18  -4    7.43    0.41
   0  18   4    7.30    0.40
   0  18   4    6.48    0.39
   0  18   5    1.03    0.14
   0  18   5    0.89    0.13
   0  18  -5    1.46    0.17
   0  18  -5    1.09    0.15
   0  18   6    1.30    0.16
   0  18   6    0.97    0.14
   0  18  -6    1.26    0.17
   0  18  -6    1.22    0.17
   0  18  -7    1.17    0.18
   0  18   7    1.13    0.16
   0  18   7    1.41    0.17
   0  18  -7    1.21    0.18
   0  18   8    3.33    0.33
   0  19   0    0.02    0.04
   0  19   0    0.01    0.04
   0  19  -1    0.57    0.08
   0  19   1    0.67    0.10
   0  19   1    0.71    0.10
   0  19   2    0.16    0.06
   0  19  -2    0.11    0.05
   0  19  -2    0.06    0.04
   0  19  -2    0.04    0.05
   0  19  -2    0.08    0.05
   0  19   2    0.17    0.06
   0  19  -3    4.12    0.26
   0  19   3    3.68    0.25
   0  19   3    3.70    0.26
   0  19  -3    4.14    0.27
   0  19  -4    7.57    0.43
   0  19  -4    8.16    0.44
   0  19   4    7.10    0.42
   0  19   4    7.23    0.42
   0  19  -5    4.85    0.31
   0  19  -5    4.59    0.31
   0  19   5    3.71    0.28
   0  19   5    4.50    0.29
   0  19   6    3.92    0.28
   0  19  -6    3.73    0.29
   0  19  -6    3.88    0.29
   0  19   6    3.36    0.27
   0  19  -7    4.51    0.36
   0  19  -7    5.29    0.37
   0  19   7    4.96    0.34
   0  19   7    5.27    0.35
   0  19   8    0.07    0.09
   0  19   8   -0.04    0.08
   0  20   0    0.06    0.05
   0  20   0    0.01    0.04
   0  20   1    1.31    0.15
   0  20  -1    1.40    0.14
   0  20   1    1.76    0.14
   0  20  -1    1.46    0.14
   0  20  -2    5.56    0.31
   0  20  -2    5.88    0.34
   0  20   2    5.55    0.33
   0  20  -2    5.65    0.34
   0  20   2    5.22    0.33
   0  20  -2    5.79    0.31
   0  20   3    1.44    0.16
   0  20  -3    1.44    0.16
   0  20   3    1.37    0.16
   0  20  -3    1.47    0.16
   0  20  -4    3.20    0.24
   0  20  -4    3.55    0.26
   0  20   4    3.15    0.24
   0  20   4    3.71    0.25
   0  20  -5    1.89    0.21
   0  20  -5    2.01    0.21
   0  20   5    2.26    0.22
   0  20   5    1.81    0.20
   0  20   6    0.57    0.12
   0  20   6    0.65    0.12
   0  20  -6    0.57    0.12
   0  20  -6    0.51    0.13
   0  20   7   13.11    0.69
   0  20   7   13.03    0.69
   0  20  -7   12.24    0.71
   0  20  -7   13.24    0.72
   0  21   0    0.02    0.04
   0  21   0    0.08    0.05
   0  21  -1    2.15    0.16
   0  21   1    1.69    0.17
   0  21  -1    1.88    0.16
   0  21   1    1.93    0.18
   0  21  -2    2.37    0.19
   0  21  -2    2.10    0.17
   0  21  -2    1.97    0.19
   0  21   2    2.52    0.19
   0  21   2    2.70    0.20
   0  21  -2    2.65    0.18
   0  21  -3   -0.02    0.05
   0  21  -3    0.04    0.05
   0  21   3   -0.02    0.04
   0  21   3    0.11    0.06
   0  21   4    0.07    0.06
   0  21  -4   -0.02    0.05
   0  21   4    0.09    0.06
   0  21  -4    0.09    0.06
   0  21  -5    0.93    0.15
   0  21  -5    0.86    0.14
   0  21   5    0.72    0.13
   0  21   5    1.08    0.15
   0  21   6    0.94    0.15
   0  21   6    1.16    0.17
   0  21  -6    1.06    0.17
   0  21  -6    0.96    0.16
   0  21   7    0.56    0.13
   0  21   7    0.73    0.14
   0  22   0    3.62    0.25
   0  22   0    4.44    0.27
   0  22   1    1.53    0.16
   0  22  -1    1.62    0.16
   0  22  -1    1.37    0.15
   0  22   1    1.28    0.15
   0  22  -2    0.05    0.05
   0  22   2    0.11    0.06
   0  22  -2    0.12    0.06
   0  22  -2    0.13    0.06
   0  22  -2    0.05    0.06
   0  22   2    0.13    0.06
   0  22   3    0.88    0.13
   0  22   3    0.91    0.13
   0  22  -3    0.96    0.14
   0  22  -3    0.99    0.14
   0  22   4    0.20    0.08
   0  22   4    0.39    0.10
   0  22  -4    0.16    0.07
   0  22  -4    0.12    0.07
   0  22  -5    0.40    0.11
   0  22   5    0.32    0.09
   0  22  -5    0.40    0.11
   0  22   5    0.46    0.11
   0  22  -6    1.64    0.21
   0  22  -6    1.63    0.22
   0  22   6    1.84    0.21
   0  22   6    1.43    0.19
   0  23   0    0.06    0.05
   0  23   0    0.02    0.04
   0  23  -1    3.17    0.21
   0  23  -1    2.57    0.21
   0  23   1    2.77    0.21
   0  23   1    2.68    0.21
   0  23   2    0.30    0.09
   0  23  -2    0.51    0.09
   0  23   2    0.57    0.11
   0  23  -2    0.69    0.11
   0  23  -2    0.62    0.11
   0  23  -2    0.66    0.11
   0  23  -3    2.99    0.23
   0  23   3    2.33    0.21
   0  23   3    2.36    0.21
   0  23  -3    2.94    0.23
   0  23   4    0.59    0.12
   0  23  -4    0.47    0.11
   0  23   4    0.56    0.12
   0  23  -4    0.62    0.12
   0  23   5    0.11    0.07
   0  23  -5   -0.02    0.06
   0  23  -5   -0.06    0.06
   0  23   5   -0.02    0.06
   0  23  -6    0.53    0.14
   0  23   6    0.46    0.12
   0  23   6    0.55    0.13
   0  23  -6    0.34    0.12
   0  24   0    4.62    0.31
   0  24   0    5.39    0.32
   0  24  -1    4.30    0.27
   0  24   1    4.25    0.28
   0  24  -1    3.65    0.26
   0  24   1    4.17    0.28
   0  24  -2    3.18    0.24
   0  24  -2    3.06    0.22
   0  24  -2    2.52    0.23
   0  24  -2    2.84    0.21
   0  24   2    3.13    0.23
   0  24   2    2.98    0.23
   0  24  -3    0.64    0.12
   0  24   3    0.48    0.10
   0  24  -3    0.66    0.12
   0  24   3    0.60    0.12
   0  24   4    8.48    0.47
   0  24   4    8.03    0.47
   0  24  -4    6.68    0.46
   0  24  -4    8.19    0.47
   0  24  -5    1.80    0.21
   0  24   5    1.59    0.20
   0  24  -5    1.88    0.22
   0  24   5    1.84    0.22
   0  25   0    0.21    0.07
   0  25  -1    7.88    0.47
   0  25  -1    8.58    0.45
   0  25   1    8.27    0.46
   0  25  -1    7.54    0.44
   0  25   1    7.78    0.45
   0  25  -2   12.22    0.63
   0  25   2   10.52    0.61
   0  25  -2   11.45    0.62
   0  25   2   11.73    0.62
   0  25   3    1.24    0.16
   0  25   3    1.11    0.16
   0  25  -3    1.50    0.18
   0  25  -3    1.03    0.16
   0  25   4    0.15    0.08
   0  25   4    0.04    0.07
   0  25  -4    0.19    0.10
   0  25  -4    0.11    0.08
   0  25  -5    0.14    0.10
   0  25   5    0.21    0.10
   0  25  -5    0.27    0.11
   0  25   5    0.28    0.11
   0  26   0   30.67    1.44
   0  26   0   30.87    1.44
   0  26   1    3.94    0.28
   0  26   1    3.98    0.29
   0  26  -1    4.27    0.30
   0  26  -1    4.42    0.29
   0  26  -1    3.85    0.28
   0  26  -2    0.04    0.06
   0  26   2    0.05    0.06
   0  26   2    0.03    0.06
   0  26  -2    0.15    0.08
   0  26  -3    5.41    0.37
   0  26   3    5.39    0.36
   0  26  -3    5.07    0.36
   0  26   3    5.39    0.35
   0  26  -4    0.79    0.15
   0  26  -4    1.17    0.18
   0  26   4    1.16    0.17
   0  26   4    1.06    0.16
   0  27  -1    0.92    0.14
   0  27   1    0.45    0.11
   0  27  -1    0.64    0.12
   0  27  -1    0.50    0.12
   0  27   1    0.59    0.12
   0  27  -1    0.69    0.12
   0  27  -2    1.50    0.18
   0  27   2    1.18    0.16
   0  27   2    1.01    0.15
   0  27  -2    0.80    0.14
   0  27   3    1.38    0.18
   0  27  -3    1.09    0.17
   0  27  -3    1.63    0.20
   0  27   3    1.46    0.19
   0  28   0    0.73    0.13
   0  28   0    0.73    0.13
   0  28  -1    3.96    0.29
   0  28  -1    3.32    0.26
   0  28  -1    3.21    0.27
   0  28  -1    3.78    0.27
   0  28   1    3.77    0.28
   0  28   1    3.26    0.27
   0  28  -2    0.08    0.08
   0  28   2    0.15    0.09
   0  28   2    0.10    0.08
   0  28  -2    0.09    0.08
   0  29   0   -0.06    0.07
   0  29   0    0.06    0.07
   0  29   1    2.10    0.23
   0  29   1    2.08    0.22
   0  29  -1    2.18    0.29
   1   0 -10    3.17    0.27
   1   0 -10    3.03    0.27
   1   0  -9    0.00    0.06
   1   0  -9    0.04    0.07
   1   0  -8    3.07    0.23
   1   0  -8    2.93    0.23
   1   0  -7   -0.01    0.04
   1   0  -7   -0.05    0.04
   1   0  -6   20.59    0.99
   1   0  -6   21.46    0.98
  -1   0   5    0.03    0.02
   1   0  -5    0.00    0.03
   1   0  -5   -0.03    0.02
  -1   0   5    0.04    0.02
  -1   0   4   54.75    2.42
  -1   0   4   56.99    2.42
   1   0  -3    0.11    0.03
   1   0  -3    0.17    0.03
  -1   0   3    0.09    0.02
   1   0  -2    3.62    0.17
  -1   0   2    3.81    0.16
   1   0  -2    2.90    0.17
  -1   0   2    3.54    0.16
  -1   0   1    0.00    0.01
  -1   0   1    0.02    0.01
   1   0  -1    0.01    0.01
   1   0  -1    0.00    0.01
  -1   0   0    4.18    0.19
  -1   0  -1    0.03    0.02
  -1   0  -1    0.00    0.01
  -1   0  -2  104.28    4.38
  -1   0  -2   97.68    4.38
  -1   0  -3    0.01    0.03
  -1   0  -3    0.07    0.03
  -1   0  -4    1.16    0.10
  -1   0  -4    1.12    0.10
  -1   0  -5    0.02    0.03
  -1   0  -5    0.00    0.03
  -1   0  -6    0.00    0.04
  -1   0  -6    0.00    0.04
  -1   0  -7    0.06    0.05
  -1   0  -7   -0.03    0.05
  -1   0  -8    3.66    0.27
  -1   0  -8    3.28    0.27
  -1   0  -9   -0.03    0.07
  -1   0  -9    0.08    0.08
   1   1 -10    0.49    0.12
   1   1 -10    0.78    0.14
   1  -1 -10    0.58    0.14
   1  -1 -10    0.91    0.15
   1   1  -9    1.44    0.18
   1   1  -9    1.27    0.17
   1  -1  -9    1.70    0.19
   1  -1  -9    1.49    0.19
   1   1  -8    0.96    0.15
   1   1  -8    0.98    0.14
   1  -1  -8    1.10    0.14
   1  -1  -8    1.10    0.15
   1   1  -7    0.52    0.10
   1   1  -7    0.53    0.09
   1  -1  -7    0.60    0.10
   1  -1  -7    0.64    0.11
   1   1  -6   31.32    1.36
   1   1  -6   28.44    1.35
   1  -1  -6   27.64    1.35
   1  -1  -6   30.70    1.35
   1   1  -5   29.93    1.36
  -1   1   5   33.54    1.32
  -1   1   5   28.54    1.32
   1   1  -5   29.59    1.36
   1  -1  -5   30.87    1.36
  -1  -1   5   28.14    1.31
  -1  -1   5   27.71    1.31
   1  -1  -5   33.15    1.36
   1   1  -4    0.14    0.04
  -1   1   4    0.14    0.02
  -1   1   4    0.15    0.02
   1   1  -4    0.15    0.04
   1  -1  -4    0.06    0.03
   1  -1  -4    0.10    0.04
  -1  -1   4    0.13    0.02
  -1  -1   4    0.12    0.02
   1   1  -3    0.69    0.06
  -1   1   3    0.91    0.05
   1   1  -3    0.76    0.06
   1  -1  -3    0.62    0.06
   1  -1  -3    0.69    0.06
  -1  -1   3    1.07    0.05
  -1  -1   3    0.85    0.04
  -1   1   2  350.51   13.50
  -1   1   2  333.70   13.50
   1   1  -2  282.65   13.52
   1  -1  -2  302.27   13.52
   1  -1  -2  293.47   13.53
  -1   1   1    9.12    0.40
  -1   1   1    9.15    0.40
   1   1  -1    9.46    0.40
   1   1  -1    9.66    0.40
  -1  -1   1    9.11    0.40
  -1  -1   1    9.07    0.40
   1  -1  -1    9.01    0.40
   1  -1  -1    8.03    0.40
  -1   1   0  155.82    6.47
  -1   1   0  145.14    6.44
  -1   1   0  149.17    6.45
  -1  -1   0  147.83    6.46
  -1   1  -1   17.45    0.75
  -1   1  -1   16.29    0.75
  -1   1  -1   17.65    0.76
  -1  -1  -1   16.77    0.76
  -1  -1  -1   17.45    0.76
  -1   1  -2    3.18    0.17
  -1  -1  -2    2.98    0.16
  -1  -1  -2    3.19    0.17
  -1   1  -3   38.38    1.80
  -1   1  -3   38.89    1.79
  -1  -1  -3   44.78    1.80
  -1  -1  -3   40.63    1.80
  -1   1  -4    8.88    0.45
  -1   1  -4    8.44    0.44
  -1  -1  -4    9.19    0.45
  -1  -1  -4    9.22    0.45
  -1   1  -5    2.17    0.16
  -1   1  -5    2.29    0.17
  -1  -1  -5    2.16    0.16
  -1  -1  -5    2.20    0.16
  -1   1  -6    3.50    0.23
  -1   1  -6    3.42    0.23
  -1  -1  -6    3.36    0.24
  -1  -1  -6    3.41    0.23
  -1   1  -7    0.11    0.06
  -1   1  -7    0.08    0.07
  -1  -1  -7    0.01    0.05
  -1  -1  -7    0.09    0.06
  -1   1  -8    0.69    0.13
  -1   1  -8    0.74    0.14
  -1  -1  -8    0.36    0.10
  -1  -1  -8    0.61    0.12
  -1   1  -9    0.10    0.08
  -1   1  -9    0.02    0.07
  -1  -1  -9    0.07    0.08
  -1  -1  -9    0.00    0.07
   1   2 -10    1.80    0.22
   1   2 -10    1.79    0.21
   1  -2 -10    1.41    0.20
   1  -2 -10    1.52    0.21
   1   2  -9    4.93    0.34
   1   2  -9    5.75    0.36
   1  -2  -9    5.02    0.34
   1  -2  -9    4.99    0.35
   1   2  -8    0.40    0.09
   1   2  -8    0.43    0.10
   1  -2  -8    0.26    0.08
   1  -2  -8    0.42    0.10
   1   2  -7   11.97    0.61
   1   2  -7   12.96    0.62
   1  -2  -7   12.64    0.62
   1  -2  -7   10.87    0.61
   1   2  -6   11.71    0.55
   1   2  -6   10.28    0.55
   1  -2  -6   10.53    0.55
   1  -2  -6   11.02    0.55
  -1   2   5   10.07    0.43
   1   2  -5    8.55    0.46
   1   2  -5   10.18    0.47
  -1   2   5    8.43    0.43
   1  -2  -5    9.52    0.46
   1  -2  -5    9.51    0.47
   1   2  -4  190.38    8.14
  -1   2   4  199.91    8.11
   1   2  -4  174.21    8.13
  -1   2   4  164.36    8.10
   1  -2  -4  194.27    8.13
   1  -2  -4  204.51    8.14
  -1   2   3   15.80    0.70
   1   2  -3   15.15    0.71
   1  -2  -3   16.60    0.72
   1  -2  -3   15.64    0.71
   1   2  -2   70.70    2.96
   1   2  -2   66.25    2.96
  -1   2   2   68.71    2.95
  -1   2   2   68.00    2.95
   1  -2  -2   68.20    2.96
   1  -2  -2   67.63    2.96
  -1   2   1   56.20    2.58
   1   2  -1   59.79    2.58
   1   2  -1   60.49    2.58
  -1   2   1   59.63    2.58
   1  -2  -1   62.06    2.58
   1  -2  -1   59.84    2.58
  -1   2   0   25.86    1.14
  -1   2   0   25.50    1.14
  -1   2   0   26.11    1.14
  -1   2   0   26.11    1.14
  -1  -2   0   27.00    1.14
  -1  -2   0   26.62    1.14
  -1   2  -1   45.50    1.93
  -1   2  -1   46.32    1.93
  -1  -2  -1   43.06    1.93
  -1  -2  -1   43.10    1.93
  -1   2  -2   31.23    1.36
  -1   2  -2   31.48    1.38
  -1   2  -2   28.65    1.38
  -1   2  -2   31.79    1.37
  -1  -2  -2   32.06    1.38
  -1  -2  -2   32.12    1.38
  -1   2  -3   30.66    1.41
  -1   2  -3   32.85    1.41
  -1  -2  -3   31.05    1.41
  -1  -2  -3   31.72    1.41
  -1   2  -4   -0.02    0.03
  -1   2  -4    0.03    0.03
  -1  -2  -4   -0.01    0.03
  -1  -2  -4    0.03    0.03
  -1   2  -5    0.18    0.06
  -1   2  -5    0.10    0.05
  -1  -2  -5    0.17    0.05
  -1  -2  -5    0.11    0.05
  -1   2  -6    0.00    0.05
  -1   2  -6    0.04    0.04
  -1  -2  -6   -0.02    0.04
  -1  -2  -6   -0.04    0.04
  -1   2  -7    2.56    0.21
  -1   2  -7    2.66    0.21
  -1  -2  -7    2.83    0.22
  -1  -2  -7    2.64    0.21
  -1   2  -8    1.01    0.15
  -1   2  -8    1.21    0.17
  -1  -2  -8    1.20    0.17
  -1  -2  -8    0.89    0.15
  -1   2  -9    1.44    0.20
  -1   2  -9    1.19    0.17
  -1  -2  -9    0.92    0.16
  -1  -2  -9    0.83    0.16
   1   3 -10    1.54    0.21
   1   3 -10    1.38    0.20
   1  -3 -10    1.24    0.19
   1  -3 -10    1.08    0.18
   1   3  -9    1.97    0.22
   1   3  -9    1.97    0.21
   1  -3  -9    1.80    0.20
   1  -3  -9    1.74    0.20
   1   3  -8   14.45    0.73
   1   3  -8   13.50    0.71
   1  -3  -8   13.54    0.71
   1  -3  -8   14.58    0.73
   1   3  -7   22.90    1.09
   1   3  -7   24.50    1.10
   1  -3  -7   22.86    1.09
   1  -3  -7   21.62    1.08
   1   3  -6    4.33    0.27
   1   3  -6    4.93    0.28
  -1   3   6    4.51    0.23
  -1   3   6    4.55    0.23
   1  -3  -6    4.28    0.27
   1  -3  -6    4.41    0.27
  -1   3   5    0.11    0.03
   1   3  -5    0.01    0.03
   1   3  -5    0.01    0.03
  -1   3   5    0.03    0.02
   1  -3  -5   -0.03    0.02
   1  -3  -5   -0.01    0.03
  -1   3   4   11.45    0.51
  -1   3   4   11.53    0.51
   1   3  -4   10.26    0.54
   1   3  -4   11.43    0.54
   1  -3  -4   11.86    0.54
   1  -3  -4   11.38    0.54
  -1   3   3  130.88    5.02
   1   3  -3  116.06    5.03
  -1   3   3  102.02    5.01
   1   3  -3  120.11    5.03
   1  -3  -3  112.28    5.03
   1  -3  -3  115.44    5.03
  -1   3   2   24.32    1.10
   1   3  -2   24.91    1.11
  -1   3   2   26.61    1.11
   1   3  -2   24.21    1.11
   1  -3  -2   25.77    1.11
   1  -3  -2   25.69    1.11
  -1   3   1    0.01    0.01
  -1   3   1    0.01    0.01
   1  -3  -1    0.01    0.01
  -1   3   0    1.55    0.09
  -1   3   0    1.68    0.09
  -1   3  -1    1.05    0.06
  -1  -3  -1    0.95    0.06
  -1   3  -2   16.18    0.73
  -1   3  -2   16.69    0.73
  -1   3  -2   16.90    0.75
  -1  -3  -2   16.64    0.75
  -1  -3  -2   16.43    0.75
  -1   3  -3   88.53    3.75
  -1   3  -3   78.66    3.74
  -1  -3  -3   90.49    3.75
  -1  -3  -3   86.26    3.75
  -1   3  -4    0.95    0.10
  -1   3  -4    0.98    0.10
  -1  -3  -4    0.98    0.10
  -1  -3  -4    0.83    0.10
  -1   3  -5    6.67    0.38
  -1   3  -5    7.68    0.39
  -1  -3  -5    7.35    0.39
  -1  -3  -5    7.31    0.39
  -1   3  -6    6.25    0.38
  -1   3  -6    7.03    0.39
  -1  -3  -6    7.27    0.39
  -1  -3  -6    7.10    0.39
  -1   3  -7    0.20    0.07
  -1   3  -7    0.10    0.06
  -1  -3  -7    0.16    0.08
  -1  -3  -7    0.11    0.06
  -1   3  -8    0.14    0.08
  -1   3  -8    0.07    0.07
  -1  -3  -8    0.05    0.07
  -1  -3  -8    0.03    0.07
  -1   3  -9    0.13    0.09
  -1   3  -9    0.09    0.08
  -1  -3  -9    0.02    0.07
  -1  -3  -9    0.13    0.09
   1   4 -10    2.23    0.25
   1   4 -10    2.40    0.25
   1  -4 -10    2.34    0.25
   1  -4 -10    2.59    0.26
   1   4  -9    0.28    0.10
   1   4  -9    0.38    0.10
   1  -4  -9    0.43    0.11
   1  -4  -9    0.35    0.11
   1   4  -8   13.86    0.71
   1   4  -8   13.61    0.70
   1  -4  -8   13.73    0.70
   1  -4  -8   13.11    0.70
   1   4  -7   13.97    0.72
   1   4  -7   13.91    0.73
   1  -4  -7   15.71    0.73
   1  -4  -7   14.97    0.73
  -1   4   6    0.11    0.04
  -1   4   6    0.07    0.03
   1   4  -6    0.11    0.05
   1   4  -6    0.11    0.05
   1  -4  -6    0.12    0.05
   1  -4  -6    0.07    0.05
   1   4  -5   32.50    1.51
  -1   4   5   36.89    1.48
  -1   4   5   33.07    1.48
   1   4  -5   34.69    1.51
   1  -4  -5   32.59    1.51
   1  -4  -5   31.27    1.51
  -1   4   4    1.72    0.10
  -1   4   4    1.78    0.10
   1   4  -4    1.51    0.11
   1  -4  -4    1.51    0.11
   1  -4  -4    1.52    0.11
   1   4  -3   31.45    1.42
  -1   4   3   30.91    1.41
  -1   4   3   33.16    1.41
   1   4  -3   31.99    1.43
   1  -4  -3   32.62    1.43
   1  -4  -3   33.51    1.43
  -1   4   2   68.40    2.72
   1   4  -2   61.62    2.72
   1   4  -2   61.19    2.72
  -1   4   2   63.09    2.72
   1   4  -2   63.09    2.70
   1   4  -2   59.17    2.70
   1  -4  -2   62.13    2.72
   1  -4  -2   63.13    2.72
  -1   4   1   24.54    1.09
  -1   4   1   25.17    1.09
  -1   4   0   15.93    0.70
  -1   4   0   15.85    0.70
  -1   4  -1   20.95    0.84
  -1   4  -1   18.56    0.84
  -1   4  -1   16.53    0.84
  -1   4  -1   19.22    0.84
  -1  -4  -1   19.34    0.84
  -1  -4  -1   19.35    0.84
  -1   4  -2    2.05    0.11
  -1   4  -2    1.96    0.11
  -1  -4  -2    1.94    0.12
  -1  -4  -2    2.05    0.12
  -1   4  -3    8.67    0.42
  -1   4  -3    8.63    0.40
  -1   4  -3    8.94    0.42
  -1   4  -3    7.92    0.39
  -1  -4  -3    8.96    0.42
  -1  -4  -3    8.61    0.42
  -1   4  -4    5.28    0.29
  -1   4  -4    5.69    0.29
  -1  -4  -4    5.10    0.29
  -1   4  -5   48.38    2.21
  -1   4  -5   49.74    2.20
  -1  -4  -5   50.12    2.21
  -1  -4  -5   49.14    2.20
  -1   4  -6    8.54    0.45
  -1   4  -6    8.04    0.45
  -1  -4  -6    8.47    0.45
  -1   4  -7    4.69    0.31
  -1   4  -7    4.51    0.30
  -1  -4  -7    4.83    0.31
  -1  -4  -7    4.78    0.31
  -1   4  -8    0.66    0.13
  -1   4  -8    0.95    0.15
  -1  -4  -8    0.81    0.14
  -1  -4  -8    0.62    0.13
  -1   4  -9    0.15    0.09
  -1   4  -9    0.10    0.08
  -1  -4  -9    0.15    0.10
  -1  -4  -9    0.19    0.10
   1   5 -10    1.79    0.22
   1   5 -10    1.24    0.18
   1  -5 -10    1.11    0.18
   1  -5 -10    1.39    0.20
   1   5  -9    0.09    0.07
   1   5  -9    0.01    0.06
   1  -5  -9   -0.06    0.06
   1  -5  -9    0.05    0.07
   1   5  -8    0.36    0.09
   1   5  -8    0.48    0.11
   1  -5  -8    0.34    0.09
   1  -5  -8    0.22    0.08
   1   5  -7    6.02    0.35
   1   5  -7    5.93    0.36
   1  -5  -7    6.23    0.37
   1  -5  -7    6.38    0.36
  -1   5   6    0.19    0.05
  -1   5   6    0.17    0.04
   1   5  -6    0.15    0.05
   1   5  -6    0.16    0.05
   1  -5  -6    0.15    0.05
   1  -5  -6    0.21    0.06
   1   5  -5   23.90    1.13
   1   5  -5   26.07    1.13
  -1   5   5   23.89    1.10
  -1   5   5   25.05    1.10
   1  -5  -5   24.25    1.13
   1  -5  -5   25.40    1.13
  -1   5   4    0.13    0.03
   1   5  -4    0.11    0.03
  -1   5   4    0.11    0.03
   1   5  -4    0.09    0.03
   1  -5  -4    0.11    0.03
   1  -5  -4    0.12    0.04
   1   5  -3    4.73    0.22
  -1   5   3    4.66    0.21
   1   5  -3    3.79    0.22
  -1   5   3    3.79    0.21
   1  -5  -3    4.13    0.22
   1  -5  -3    4.11    0.22
   1   5  -2   24.94    1.12
   1   5  -2   26.93    1.11
   1   5  -2   26.63    1.11
  -1   5   2   24.68    1.12
   1   5  -2   24.80    1.13
  -1   5   2   24.38    1.12
   1  -5  -2   25.14    1.12
   1  -5  -2   25.96    1.13
  -1   5   1    4.04    0.20
  -1   5   0    0.20    0.03
  -1   5   0    0.22    0.03
  -1   5  -1   82.15    3.68
  -1   5  -1   87.08    3.69
  -1   5  -1   85.16    3.68
  -1   5  -1   82.81    3.68
  -1  -5  -1   86.45    3.69
  -1  -5  -1   86.69    3.69
  -1   5  -2   15.33    0.69
  -1   5  -2   16.07    0.69
  -1   5  -2   14.71    0.70
  -1  -5  -2   15.50    0.71
  -1  -5  -2   15.98    0.71
  -1   5  -3   25.16    1.02
  -1   5  -3   21.23    1.01
  -1   5  -3   22.24    0.99
  -1   5  -3   21.44    0.99
  -1  -5  -3   22.18    1.02
  -1  -5  -3   22.35    1.01
  -1   5  -4    5.53    0.33
  -1   5  -4    5.75    0.33
  -1  -5  -4    7.24    0.34
  -1  -5  -4    6.89    0.34
  -1   5  -5   12.43    0.61
  -1   5  -5   12.30    0.61
  -1  -5  -5   11.49    0.61
  -1  -5  -5   12.79    0.61
  -1   5  -6    6.83    0.38
  -1   5  -6    6.37    0.37
  -1  -5  -6    6.26    0.37
  -1  -5  -6    6.40    0.37
  -1   5  -7    0.08    0.06
  -1   5  -7   -0.01    0.05
  -1  -5  -7    0.01    0.05
  -1  -5  -7    0.09    0.07
  -1   5  -8    2.19    0.23
  -1   5  -8    1.99    0.22
  -1  -5  -8    1.66    0.21
  -1  -5  -8    1.75    0.21
  -1   5  -9    4.71    0.34
  -1   5  -9    4.10    0.33
  -1  -5  -9    5.00    0.36
  -1  -5  -9    4.64    0.34
   1   6 -10    1.63    0.21
   1   6 -10    1.50    0.21
   1  -6 -10    1.64    0.21
   1  -6 -10    1.42    0.21
   1   6  -9    3.83    0.29
   1   6  -9    3.85    0.29
   1  -6  -9    3.90    0.29
   1  -6  -9    3.49    0.29
   1   6  -8    0.55    0.11
   1   6  -8    0.46    0.11
   1  -6  -8    0.72    0.13
   1  -6  -8    0.45    0.11
   1   6  -7   19.67    0.89
   1   6  -7   17.86    0.87
   1  -6  -7   17.29    0.87
   1  -6  -7   17.26    0.88
   1   6  -6    0.02    0.04
  -1   6   6    0.05    0.03
  -1   6   6   -0.01    0.03
   1   6  -6   -0.02    0.03
   1  -6  -6    0.00    0.04
   1  -6  -6    0.04    0.04
   1   6  -5    2.24    0.16
  -1   6   5    2.04    0.14
  -1   6   5    2.49    0.15
   1   6  -5    2.40    0.16
   1  -6  -5    2.75    0.18
   1  -6  -5    2.56    0.17
  -1   6   4    9.13    0.45
   1   6  -4    9.40    0.47
   1   6  -4    9.67    0.47
  -1   6   4    9.78    0.46
   1  -6  -4   10.22    0.48
   1  -6  -4   10.07    0.47
  -1   6   3    1.78    0.11
   1   6  -3    1.78    0.08
   1   6  -3    1.74    0.11
  -1   6   3    1.57    0.11
   1   6  -3    1.74    0.11
   1  -6  -3    1.80    0.12
   1   6  -2    2.24    0.11
   1   6  -2    2.47    0.13
   1   6  -2    2.09    0.13
  -1   6   2    2.18    0.13
  -1   6   2    2.29    0.13
   1   6  -2    2.31    0.11
   1  -6  -2    2.52    0.13
   1  -6  -2    2.40    0.13
   1   6  -1   79.12    3.35
  -1   6   1   78.07    3.36
  -1   6   1   73.76    3.36
   1   6  -1   78.89    3.35
  -1   6   0   61.22    2.70
  -1   6   0   63.05    2.70
  -1   6  -1    2.68    0.14
  -1   6  -1    2.40    0.14
  -1   6  -1    2.64    0.14
  -1   6  -1    2.84    0.14
  -1  -6  -1    2.50    0.14
  -1  -6  -1    2.56    0.14
  -1   6  -2   15.86    0.74
  -1   6  -2   16.21    0.74
  -1   6  -2   17.14    0.75
  -1   6  -2   16.80    0.75
  -1  -6  -2   16.37    0.75
  -1  -6  -2   16.89    0.76
  -1   6  -3   15.26    0.67
  -1   6  -3   14.24    0.65
  -1  -6  -3   14.16    0.67
  -1  -6  -3   14.23    0.68
  -1   6  -4    7.84    0.41
  -1   6  -4    7.76    0.40
  -1  -6  -4    8.12    0.41
  -1  -6  -4    7.93    0.41
  -1   6  -5   35.93    1.70
  -1   6  -5   40.59    1.71
  -1  -6  -5   36.26    1.71
  -1  -6  -5   38.19    1.71
  -1   6  -6   12.35    0.62
  -1   6  -6   11.04    0.61
  -1  -6  -6   12.73    0.62
  -1  -6  -6   11.81    0.62
  -1   6  -7    1.14    0.16
  -1   6  -7    0.97    0.14
  -1  -6  -7    0.89    0.14
  -1  -6  -7    1.03    0.15
  -1   6  -8    0.06    0.06
  -1   6  -8    0.19    0.09
  -1  -6  -8    0.02    0.07
  -1  -6  -8    0.02    0.07
  -1   6  -9   -0.04    0.07
  -1   6  -9   -0.01    0.07
  -1  -6  -9    0.04    0.08
  -1  -6  -9   -0.02    0.07
   1   7 -10    0.09    0.09
   1   7 -10    0.18    0.10
   1  -7 -10    0.27    0.11
   1  -7 -10    0.26    0.11
   1   7  -9    0.51    0.12
   1   7  -9    0.44    0.11
   1  -7  -9    0.47    0.12
   1  -7  -9    0.35    0.11
   1   7  -8    9.02    0.50
   1   7  -8    8.64    0.49
   1  -7  -8    8.78    0.49
   1  -7  -8    8.37    0.50
   1   7  -7    0.66    0.11
   1   7  -7    0.50    0.10
   1  -7  -7    0.44    0.09
   1  -7  -7    0.34    0.09
   1   7  -6    1.73    0.14
  -1   7   6    1.80    0.13
  -1   7   6    1.46    0.12
   1   7  -6    1.67    0.15
   1  -7  -6    1.66    0.15
   1  -7  -6    1.72    0.15
  -1   7   5    5.02    0.28
  -1   7   5    5.94    0.28
   1   7  -5    5.35    0.30
   1   7  -5    5.58    0.30
   1  -7  -5    5.29    0.31
   1  -7  -5    5.51    0.30
  -1   7   4   13.28    0.64
  -1   7   4   14.81    0.64
   1   7  -4   13.79    0.65
   1   7  -4   13.01    0.66
   1  -7  -4   14.40    0.66
   1  -7  -4   14.26    0.66
  -1   7   3    3.11    0.17
   1   7  -3    3.16    0.15
   1   7  -3    3.42    0.18
  -1   7   3    3.31    0.18
   1   7  -3    3.08    0.18
   1   7  -3    3.26    0.15
   1  -7  -3    3.04    0.18
   1  -7  -3    3.26    0.18
   1   7  -2    0.42    0.05
   1   7  -2    0.48    0.05
  -1   7   2    0.45    0.05
  -1   7   2    0.44    0.05
   1   7  -2    0.46    0.04
   1   7  -2    0.44    0.04
   1  -7  -2    0.48    0.06
   1   7  -1    2.08    0.11
  -1   7   1    2.34    0.12
  -1   7   1    2.16    0.12
   1   7  -1    2.04    0.11
  -1   7   0    8.68    0.41
  -1   7   0    9.17    0.41
  -1   7  -1    6.61    0.30
  -1   7  -1    6.35    0.29
  -1   7  -1    5.37    0.29
  -1   7  -1    6.40    0.29
  -1   7  -2    3.66    0.18
  -1   7  -2    3.23    0.18
  -1   7  -2    4.05    0.20
  -1   7  -2    3.75    0.19
  -1  -7  -2    3.44    0.20
  -1  -7  -2    3.37    0.19
  -1   7  -3    2.40    0.13
  -1   7  -3    2.28    0.13
  -1   7  -3    1.94    0.14
  -1   7  -3    2.46    0.15
  -1  -7  -3    2.23    0.15
  -1  -7  -3    2.41    0.15
  -1   7  -4    0.30    0.04
  -1   7  -4    0.25    0.06
  -1   7  -4    0.25    0.04
  -1   7  -4    0.23    0.06
  -1  -7  -4    0.36    0.07
  -1  -7  -4    0.26    0.06
  -1   7  -5    7.41    0.40
  -1   7  -5    7.32    0.39
  -1  -7  -5    7.09    0.39
  -1  -7  -5    7.28    0.40
  -1   7  -6   12.75    0.66
  -1   7  -6   12.30    0.65
   1   7   6   14.63    0.64
   1   7   6   13.40    0.63
  -1  -7  -6   12.34    0.66
  -1  -7  -6   12.61    0.66
  -1   7  -7    0.50    0.11
  -1   7  -7    0.37    0.10
  -1  -7  -7    0.33    0.09
  -1  -7  -7    0.43    0.10
  -1   7  -8    0.35    0.10
  -1   7  -8    0.22    0.09
  -1  -7  -8    0.16    0.09
  -1  -7  -8    0.09    0.08
  -1   7  -9   -0.01    0.07
  -1   7  -9    0.01    0.07
  -1  -7  -9   -0.04    0.07
  -1  -7  -9    0.07    0.08
   1   8 -10    1.73    0.24
   1   8 -10    2.14    0.25
   1  -8 -10    1.59    0.21
   1  -8 -10    2.04    0.25
   1   8  -9    0.02    0.07
   1   8  -9    0.17    0.09
   1  -8  -9    0.08    0.08
   1  -8  -9    0.13    0.09
   1   8  -8    0.11    0.07
   1   8  -8   -0.02    0.06
   1  -8  -8    0.01    0.06
   1  -8  -8   -0.08    0.05
   1   8  -7    2.98    0.22
   1   8  -7    2.52    0.21
   1  -8  -7    2.50    0.21
   1  -8  -7    2.69    0.22
   1   8  -6    1.61    0.16
  -1   8   6    1.68    0.13
  -1   8   6    1.68    0.13
   1   8  -6    1.71    0.15
   1  -8  -6    1.54    0.16
   1  -8  -6    1.58    0.16
   1   8  -5    0.45    0.08
  -1   8   5    0.56    0.07
  -1   8   5    0.59    0.08
   1   8  -5    0.62    0.09
   1  -8  -5    0.67    0.09
   1  -8  -5    0.47    0.08
  -1   8   4    9.09    0.45
   1   8  -4    9.85    0.47
  -1   8   4   10.00    0.46
   1  -8  -4    9.43    0.47
   1  -8  -4    9.29    0.47
  -1   8   3   29.89    1.47
  -1   8   3   31.99    1.47
   1   8  -3   36.41    1.48
   1   8  -3   32.29    1.47
   1   8  -3   33.34    1.44
   1   8  -3   34.59    1.44
   1  -8  -3   33.27    1.48
   1  -8  -3   33.82    1.48
   1   8  -2    4.68    0.22
  -1   8   2    4.85    0.24
   1   8  -2    4.68    0.24
  -1   8   2    4.54    0.24
   1   8  -2    4.29    0.22
   1   8  -2    4.89    0.24
   1   8  -1   27.42    1.20
   1   8  -1   27.70    1.20
  -1   8   1   27.98    1.21
  -1   8   1   26.28    1.21
   1   8   0   54.51    2.41
   1   8   0   55.31    2.41
  -1   8   0   52.82    2.40
  -1   8   0   58.22    2.41
  -1   8  -1   92.83    3.85
  -1   8  -1   87.66    3.85
  -1   8  -1   83.77    3.85
  -1   8  -1   90.43    3.84
  -1   8  -2    3.24    0.16
  -1   8  -2    2.76    0.18
  -1   8  -2    3.40    0.17
  -1   8  -2    3.02    0.18
  -1  -8  -2    3.32    0.19
  -1  -8  -2    3.14    0.18
  -1   8  -3    0.32    0.04
  -1   8  -3    0.44    0.05
  -1   8  -3    0.41    0.06
  -1   8  -3    0.38    0.06
  -1  -8  -3    0.33    0.06
  -1  -8  -3    0.36    0.06
  -1   8  -4   13.29    0.61
  -1   8  -4   12.67    0.64
  -1   8  -4   12.94    0.61
  -1   8  -4   13.20    0.64
  -1  -8  -4   13.51    0.64
  -1  -8  -4   14.35    0.65
  -1   8  -5    0.43    0.09
   1   8   5    0.60    0.08
  -1   8  -5    0.51    0.09
  -1  -8  -5    0.52    0.09
  -1  -8  -5    0.40    0.08
  -1   8  -6    3.02    0.23
   1   8   6    2.50    0.20
   1   8   6    3.22    0.20
  -1   8  -6    2.95    0.22
  -1  -8  -6    3.46    0.24
  -1  -8  -6    2.83    0.22
  -1   8  -7    3.76    0.26
  -1   8  -7    2.94    0.24
  -1  -8  -7    3.34    0.25
  -1  -8  -7    3.35    0.26
  -1   8  -8    0.26    0.10
  -1   8  -8    0.20    0.08
  -1  -8  -8    0.16    0.09
  -1  -8  -8    0.22    0.09
  -1   8  -9    0.34    0.11
  -1   8  -9    0.24    0.10
  -1  -8  -9    0.15    0.10
  -1  -8  -9    0.23    0.11
   1   9  -9    0.09    0.08
   1   9  -9    0.17    0.09
   1  -9  -9    0.24    0.10
   1  -9  -9    0.14    0.09
   1   9  -8    1.15    0.16
   1   9  -8    1.16    0.15
   1  -9  -8    0.87    0.14
   1  -9  -8    1.12    0.16
   1   9  -7    3.97    0.28
   1   9  -7    4.65    0.30
  -1   9   7    4.47    0.26
  -1   9   7    4.76    0.27
   1  -9  -7    4.54    0.29
   1  -9  -7    4.15    0.29
   1   9  -6   13.67    0.65
   1   9  -6   12.55    0.64
  -1   9   6   12.60    0.62
  -1   9   6   12.64    0.61
   1  -9  -6   12.80    0.64
   1  -9  -6   12.78    0.65
  -1   9   5    0.03    0.03
   1   9  -5   -0.01    0.03
  -1   9   5   -0.02    0.03
   1   9  -5    0.03    0.04
   1  -9  -5   -0.03    0.03
   1  -9  -5    0.03    0.03
  -1   9   4    0.00    0.03
   1   9  -4    0.00    0.03
  -1   9   4   -0.04    0.02
   1   9  -4    0.03    0.02
   1   9  -4    0.01    0.03
   1   9  -4    0.04    0.02
   1  -9  -4    0.04    0.03
   1  -9  -4    0.01    0.03
   1   9  -3    6.91    0.35
   1   9  -3    6.77    0.32
   1   9  -3    6.76    0.32
  -1   9   3    7.20    0.35
  -1   9   3    8.01    0.35
   1   9  -3    6.96    0.35
   1  -9  -3    6.71    0.35
   1  -9  -3    6.88    0.35
   1   9  -2   15.38    0.69
   1   9  -2   15.47    0.69
   1   9  -2   14.87    0.70
  -1   9   2   15.31    0.70
  -1   9   2   14.71    0.70
   1   9  -2   16.69    0.71
   1   9  -1   15.32    0.68
   1   9  -1   15.33    0.68
  -1   9   1   15.48    0.69
  -1   9   1   14.62    0.69
   1   9   0   40.45    1.69
  -1   9   0   37.33    1.68
   1   9   0   37.63    1.68
  -1   9   0   37.87    1.68
   1   9   1   73.35    3.20
  -1   9  -1   69.96    3.19
   1   9   1   72.67    3.20
  -1   9  -1   72.85    3.20
  -1   9  -1   75.19    3.20
  -1   9  -1   77.14    3.21
  -1   9  -2   18.30    0.83
  -1   9  -2   18.48    0.81
  -1   9  -2   17.37    0.81
  -1   9  -2   18.20    0.83
  -1  -9  -2   18.62    0.83
  -1  -9  -2   17.98    0.84
  -1   9  -3    1.56    0.11
  -1   9  -3    1.76    0.11
  -1   9  -3    1.64    0.12
  -1   9  -3    1.77    0.13
  -1  -9  -3    1.74    0.13
  -1  -9  -3    1.90    0.13
   1   9   4    0.53    0.07
  -1   9  -4    0.41    0.05
  -1   9  -4    0.29    0.06
  -1   9  -4    0.51    0.08
  -1   9  -4    0.57    0.06
  -1  -9  -4    0.39    0.07
  -1  -9  -4    0.50    0.08
   1   9   5   29.57    1.27
   1   9   5   27.69    1.26
  -1   9  -5   26.21    1.27
  -1   9  -5   27.78    1.28
  -1  -9  -5   27.86    1.29
  -1  -9  -5   26.92    1.28
   1   9   6    0.75    0.10
  -1   9  -6    0.70    0.12
  -1   9  -6    0.50    0.10
   1   9   6    0.73    0.11
  -1  -9  -6    0.44    0.09
  -1  -9  -6    0.57    0.11
  -1   9  -7    1.37    0.16
  -1   9  -7    1.03    0.15
  -1  -9  -7    1.31    0.17
  -1  -9  -7    1.64    0.18
  -1   9  -8    2.33    0.24
  -1   9  -8    2.42    0.25
  -1  -9  -8    2.15    0.24
  -1  -9  -8    2.26    0.24
  -1   9  -9    1.09    0.18
  -1   9  -9    1.43    0.20
  -1  -9  -9    1.16    0.19
  -1  -9  -9    0.86    0.16
   1  10  -9    1.61    0.20
   1  10  -9    1.82    0.22
   1 -10  -9    1.41    0.19
   1 -10  -9    1.60    0.19
   1  10  -8    0.15    0.08
   1  10  -8    0.28    0.10
   1 -10  -8    0.45    0.10
   1 -10  -8    0.22    0.09
  -1  10   7    1.91    0.15
   1  10  -7    1.59    0.18
   1  10  -7    2.00    0.20
  -1  10   7    1.80    0.15
   1 -10  -7    1.61    0.18
   1 -10  -7    1.65    0.18
   1  10  -6   -0.01    0.04
  -1  10   6   -0.02    0.04
  -1  10   6   -0.01    0.04
   1  10  -6    0.01    0.04
   1 -10  -6    0.08    0.05
   1 -10  -6   -0.05    0.04
   1  10  -5    4.53    0.26
  -1  10   5    4.17    0.25
   1  10  -5    4.80    0.27
  -1  10   5    4.23    0.25
   1 -10  -5    4.04    0.26
   1 -10  -5    4.27    0.26
  -1  10   4    4.62    0.27
  -1  10   4    4.80    0.27
   1  10  -4    5.64    0.29
   1  10  -4    4.93    0.28
   1 -10  -4    5.06    0.28
   1 -10  -4    5.41    0.29
   1  10  -3   40.69    1.79
   1  10  -3   40.28    1.79
  -1  10   3   38.60    1.81
   1  10  -3   37.17    1.82
  -1  10   3   42.15    1.81
   1  10  -3   47.29    1.83
   1  10  -2   25.33    1.08
  -1  10   2   24.49    1.07
  -1  10   2   24.45    1.07
   1  10  -2   23.09    1.05
   1  10  -2   23.48    1.05
   1  10  -2   22.55    1.07
   1  10  -1    4.39    0.22
  -1  10   1    4.34    0.23
   1  10  -1    4.27    0.22
  -1  10   1    4.38    0.23
  -1  10   0    0.51    0.06
   1  10   0    0.58    0.06
   1  10   0    0.63    0.06
  -1  10   0    0.47    0.06
  -1  10  -1   34.83    1.46
   1  10   1   34.63    1.46
   1  10   1   32.26    1.46
  -1  10  -1   32.04    1.45
  -1  10  -1   34.04    1.46
  -1  10  -1   30.12    1.46
   1  10   2   22.03    1.00
  -1  10  -2   22.00    0.99
  -1  10  -2   21.65    1.00
  -1  10  -2   23.36    1.01
   1  10   2   22.74    1.00
  -1  10  -2   21.30    0.99
   1  10   3   29.91    1.37
  -1  10  -3   31.47    1.38
  -1  10  -3   28.83    1.37
  -1  10  -3   30.37    1.35
  -1  10  -3   31.90    1.35
   1  10   3   32.74    1.37
  -1 -10  -3   30.04    1.38
  -1 -10  -3   28.76    1.38
  -1  10  -4    3.72    0.20
  -1  10  -4    4.15    0.24
  -1  10  -4    4.01    0.24
   1  10   4    3.82    0.23
   1  10   4    3.76    0.23
  -1  10  -4    3.90    0.21
  -1 -10  -4    3.80    0.24
  -1 -10  -4    4.28    0.25
   1  10   5   -0.01    0.03
   1  10   5    0.14    0.05
  -1  10  -5    0.03    0.04
  -1  10  -5    0.00    0.04
  -1 -10  -5    0.00    0.04
  -1 -10  -5    0.03    0.05
  -1  10  -6   14.33    0.73
  -1  10  -6   15.31    0.73
   1  10   6   14.99    0.70
   1  10   6   12.96    0.69
  -1 -10  -6   14.28    0.73
  -1 -10  -6   14.19    0.72
  -1  10  -7    2.71    0.23
   1  10   7    2.39    0.20
   1  10   7    2.75    0.21
  -1  10  -7    3.18    0.24
  -1 -10  -7    2.60    0.23
  -1 -10  -7    2.78    0.24
  -1  10  -8    5.74    0.39
  -1  10  -8    6.23    0.40
  -1 -10  -8    6.22    0.40
  -1 -10  -8    5.75    0.40
  -1  10  -9   -0.01    0.13
   1  11  -9    0.76    0.14
   1  11  -9    0.79    0.14
   1 -11  -9    0.47    0.12
   1 -11  -9    0.70    0.15
   1  11  -8    0.41    0.11
   1  11  -8    0.76    0.13
   1 -11  -8    0.71    0.13
   1 -11  -8    0.59    0.12
   1  11  -7    9.43    0.54
  -1  11   7   10.13    0.51
  -1  11   7   10.38    0.51
   1  11  -7    9.38    0.53
   1 -11  -7    9.80    0.54
   1 -11  -7    9.77    0.54
  -1  11   6    7.41    0.38
   1  11  -6    7.06    0.41
  -1  11   6    7.23    0.38
   1  11  -6    6.97    0.40
   1 -11  -6    8.10    0.42
   1 -11  -6    6.74    0.41
   1  11  -5    2.10    0.16
  -1  11   5    2.46    0.15
   1  11  -5    1.87    0.15
  -1  11   5    1.67    0.14
   1 -11  -5    1.77    0.16
   1 -11  -5    1.93    0.16
   1  11  -4    4.28    0.26
  -1  11   4    4.26    0.25
   1  11  -4    4.54    0.26
  -1  11   4    5.05    0.26
   1 -11  -4    4.31    0.26
   1 -11  -4    4.80    0.27
   1  11  -3   22.62    1.01
  -1  11   3   22.33    1.04
   1  11  -3   24.02    1.05
   1  11  -3   22.38    1.01
   1  11  -3   22.43    1.05
  -1  11   3   23.56    1.04
  -1  11   2    1.74    0.12
   1  11  -2    1.74    0.11
   1  11  -2    1.86    0.13
   1  11  -2    2.13    0.13
   1  11  -2    1.91    0.11
  -1  11   2    1.93    0.13
   1  11  -1    4.27    0.22
  -1  11   1    4.45    0.23
  -1  11   1    4.56    0.23
   1  11  -1    4.25    0.22
   1  11   0    0.25    0.04
  -1  11   0    0.23    0.04
  -1  11   0    0.22    0.04
   1  11   0    0.21    0.04
  -1  11  -1    7.70    0.37
   1  11   1    7.63    0.37
   1  11   1    7.96    0.37
  -1  11  -1    7.32    0.36
  -1  11  -1    7.24    0.36
  -1  11  -2    1.26    0.11
  -1  11  -2    1.49    0.10
  -1  11  -2    1.49    0.10
   1  11   2    1.41    0.11
   1  11   2    1.37    0.11
  -1  11  -2    1.39    0.11
   1  11   3    5.54    0.28
  -1  11  -3    5.10    0.29
  -1  11  -3    5.16    0.26
   1  11   3    5.47    0.29
  -1  11  -3    5.13    0.26
  -1  11  -3    5.58    0.29
  -1 -11  -3    5.13    0.29
  -1 -11  -3    4.79    0.29
  -1  11  -4    1.06    0.13
   1  11   4    0.80    0.10
  -1  11  -4    0.91    0.11
   1  11   4    1.00    0.11
  -1  11  -4    1.08    0.12
  -1 -11  -4    1.06    0.12
  -1 -11  -4    0.94    0.11
   1  11   5   -0.02    0.04
  -1  11  -5    0.04    0.05
  -1  11  -5    0.10    0.07
   1  11   5   -0.03    0.04
  -1 -11  -5    0.10    0.06
  -1 -11  -5    0.08    0.06
   1  11   6    0.61    0.10
  -1  11  -6    0.91    0.14
  -1  11  -6    0.61    0.11
   1  11   6    0.80    0.11
  -1 -11  -6    0.69    0.12
  -1 -11  -6    0.45    0.10
   1  11   7    1.68    0.17
   1  11   7    1.27    0.15
  -1  11  -7    1.48    0.18
  -1  11  -7    1.53    0.19
  -1 -11  -7    1.60    0.20
  -1 -11  -7    1.38    0.18
  -1  11  -8    0.58    0.13
  -1  11  -8    0.79    0.14
  -1 -11  -8    0.36    0.11
  -1 -11  -8    0.63    0.14
   1  12  -9    0.26    0.09
   1  12  -9    0.18    0.10
   1 -12  -9    0.43    0.12
   1 -12  -9    0.19    0.09
   1  12  -8   10.08    0.57
   1  12  -8   10.30    0.59
   1 -12  -8   10.80    0.59
   1 -12  -8   10.43    0.59
  -1  12   7    1.19    0.14
   1  12  -7    1.17    0.16
   1  12  -7    1.38    0.16
  -1  12   7    1.41    0.15
   1 -12  -7    1.31    0.17
   1 -12  -7    1.16    0.16
   1  12  -6    1.56    0.17
  -1  12   6    2.08    0.16
  -1  12   6    1.70    0.15
   1  12  -6    2.09    0.18
   1 -12  -6    1.71    0.18
   1 -12  -6    1.94    0.19
  -1  12   5    3.23    0.20
   1  12  -5    3.12    0.22
  -1  12   5    2.92    0.20
   1  12  -5    3.33    0.22
   1 -12  -5    3.27    0.22
   1 -12  -5    2.73    0.21
   1  12  -4    4.84    0.29
  -1  12   4    5.48    0.29
   1  12  -4    5.28    0.30
  -1  12   4    4.96    0.28
   1 -12  -4    5.47    0.30
   1  12  -3    3.65    0.20
   1  12  -3    3.21    0.17
   1  12  -3    3.61    0.21
   1  12  -3    3.25    0.17
  -1  12   3    3.14    0.20
  -1  12   3    3.15    0.20
   1  12  -2    7.83    0.37
  -1  12   2    7.29    0.38
   1  12  -2    8.12    0.39
   1  12  -2    7.73    0.37
  -1  12   2    7.37    0.38
   1  12  -2    7.79    0.39
  -1  12   1    2.34    0.15
  -1  12   1    2.45    0.15
   1  12  -1    2.63    0.15
   1  12  -1    2.48    0.15
   1  12   0   12.01    0.55
   1  12   0   11.50    0.55
  -1  12   0   11.47    0.55
  -1  12   0   11.66    0.55
  -1  12  -1   12.40    0.57
   1  12   1   12.71    0.58
   1  12   1   12.40    0.58
  -1  12  -1   11.75    0.58
  -1  12  -1   12.06    0.57
   1  12   2    7.15    0.34
  -1  12  -2    6.26    0.32
  -1  12  -2    5.52    0.33
   1  12   2    7.10    0.34
  -1  12  -2    6.22    0.33
  -1  12  -2    6.19    0.32
  -1  12  -3    0.31    0.06
   1  12   3    0.48    0.07
  -1  12  -3    0.33    0.05
   1  12   3    0.56    0.08
  -1  12  -3    0.31    0.07
  -1  12  -3    0.59    0.06
   1  12   4    4.67    0.27
  -1  12  -4    4.70    0.28
  -1  12  -4    4.49    0.27
   1  12   4    3.96    0.25
  -1 -12  -4    4.36    0.28
  -1 -12  -4    4.80    0.28
   1  12   5    0.05    0.05
   1  12   5    0.21    0.06
  -1  12  -5    0.00    0.05
  -1  12  -5    0.17    0.07
  -1 -12  -5    0.04    0.05
  -1 -12  -5    0.15    0.06
  -1  12  -6    0.24    0.08
   1  12   6    0.46    0.09
  -1  12  -6    0.66    0.12
   1  12   6    0.65    0.10
  -1 -12  -6    0.23    0.08
  -1 -12  -6    0.35    0.09
  -1  12  -7   -0.05    0.05
  -1  12  -7    0.06    0.07
   1  12   7    0.00    0.05
   1  12   7   -0.04    0.05
  -1 -12  -7   -0.02    0.06
  -1 -12  -7    0.08    0.07
  -1  12  -8    1.51    0.19
  -1  12  -8    1.24    0.18
  -1 -12  -8    1.45    0.20
  -1 -12  -8    1.24    0.18
   1  13  -9    0.02    0.08
   1  13  -9    0.12    0.08
   1 -13  -9   -0.02    0.08
   1 -13  -9    0.19    0.10
   1  13  -8    0.15    0.08
   1  13  -8    0.18    0.09
   1 -13  -8    0.21    0.09
   1 -13  -8    0.06    0.08
   1  13  -7    0.10    0.07
  -1  13   7    0.04    0.06
  -1  13   7    0.11    0.06
   1  13  -7    0.04    0.06
   1 -13  -7   -0.05    0.05
   1 -13  -7    0.09    0.07
  -1  13   6    1.05    0.13
   1  13  -6    1.02    0.13
   1  13  -6    1.05    0.14
  -1  13   6    1.21    0.13
   1 -13  -6    0.96    0.13
   1 -13  -6    0.89    0.13
  -1  13   5   -0.04    0.04
  -1  13   5    0.01    0.04
   1  13  -5    0.04    0.05
   1  13  -5    0.05    0.04
   1 -13  -5    0.01    0.04
   1 -13  -5    0.13    0.05
   1  13  -4    8.26    0.44
  -1  13   4    8.98    0.44
  -1  13   4    8.58    0.44
   1  13  -4    8.46    0.45
   1  13  -3    2.93    0.16
  -1  13   3    3.10    0.19
   1  13  -3    2.95    0.19
   1  13  -3    2.91    0.19
  -1  13   3    2.82    0.18
   1  13  -3    2.98    0.16
   1  13  -2    7.84    0.38
  -1  13   2    8.15    0.39
  -1  13   2    8.24    0.40
   1  13  -2    7.46    0.39
   1  13  -2    7.46    0.37
   1  13  -1    0.02    0.02
   1  13  -1    0.01    0.02
  -1  13   1   -0.02    0.02
  -1  13   1    0.02    0.02
   1  13   0    0.57    0.07
  -1  13   0    0.65    0.08
   1  13   0    0.64    0.07
  -1  13   0    0.64    0.07
   1  13   1    0.20    0.05
  -1  13  -1    0.21    0.04
   1  13   1    0.12    0.04
  -1  13  -1    0.12    0.04
  -1  13  -2    0.60    0.08
  -1  13  -2    0.59    0.08
   1  13   2    0.57    0.08
  -1  13  -2    0.73    0.07
   1  13   2    0.74    0.09
  -1  13  -2    0.58    0.07
  -1  13  -3    4.73    0.26
  -1  13  -3    5.38    0.26
  -1  13  -3    5.21    0.29
   1  13   3    4.71    0.28
   1  13   3    5.11    0.28
  -1  13  -3    4.86    0.29
   1  13   4   11.57    0.56
  -1  13  -4    9.85    0.56
  -1  13  -4   11.64    0.57
   1  13   4   10.55    0.55
  -1 -13  -4   11.74    0.58
  -1 -13  -4   11.85    0.57
   1  13   5    3.31    0.22
  -1  13  -5    2.98    0.23
   1  13   5    2.94    0.21
  -1  13  -5    3.11    0.22
  -1 -13  -5    3.24    0.23
  -1 -13  -5    3.20    0.23
   1  13   6    1.70    0.18
  -1  13  -6    2.36    0.20
  -1  13  -6    2.56    0.21
   1  13   6    2.55    0.19
  -1 -13  -6    1.89    0.21
  -1 -13  -6    2.18    0.20
   1  13   7    0.27    0.09
  -1  13  -7    0.41    0.11
   1  13   7    0.31    0.09
  -1  13  -7    0.34    0.10
  -1 -13  -7    0.26    0.09
  -1 -13  -7    0.33    0.10
  -1  13  -8    1.25    0.18
  -1  13  -8    1.34    0.19
  -1 -13  -8    1.24    0.19
  -1 -13  -8    1.23    0.19
   1  14  -9    0.05    0.08
   1  14  -9    0.04    0.09
   1 -14  -9    0.16    0.10
   1 -14  -9    0.28    0.11
   1  14  -8    0.97    0.16
   1  14  -8    1.13    0.17
   1 -14  -8    1.10    0.17
   1 -14  -8    1.40    0.19
   1  14  -7    4.24    0.31
  -1  14   7    4.45    0.29
   1  14  -7    4.85    0.32
  -1  14   7    5.24    0.30
   1 -14  -7    4.37    0.31
   1 -14  -7    4.17    0.31
   1  14  -6   11.31    0.60
   1  14  -6   11.17    0.60
  -1  14   6   10.79    0.57
  -1  14   6   11.79    0.58
   1 -14  -6   11.27    0.60
   1 -14  -6   11.72    0.60
  -1  14   5    4.41    0.28
  -1  14   5    4.83    0.29
   1  14  -5    5.14    0.30
   1  14  -5    5.42    0.31
  -1  14   4    0.11    0.05
  -1  14   4    0.16    0.05
   1  14  -4    0.13    0.05
   1  14  -4    0.10    0.05
   1  14  -3    2.65    0.16
   1  14  -3    2.74    0.16
   1  14  -3    2.73    0.18
   1  14  -3    2.66    0.19
  -1  14   3    3.00    0.19
  -1  14   3    3.22    0.19
   1  14  -2   51.46    2.22
  -1  14   2   48.60    2.24
   1  14  -2   48.99    2.24
  -1  14   2   52.11    2.24
   1  14  -2   51.80    2.22
   1  14  -1    0.88    0.09
   1  14  -1    0.66    0.08
  -1  14   1    0.77    0.09
  -1  14   1    0.80    0.09
   1  14   0   11.74    0.55
   1  14   0   10.73    0.54
  -1  14   0   11.23    0.55
  -1  14   0   12.18    0.55
  -1  14  -1    2.14    0.14
  -1  14  -1    1.88    0.13
   1  14   1    2.07    0.14
   1  14   1    1.83    0.14
  -1  14  -2    1.74    0.13
   1  14   2    1.86    0.14
  -1  14  -2    1.95    0.13
  -1  14  -2    1.85    0.14
  -1  14  -2    2.20    0.15
   1  14   2    1.82    0.14
  -1  14  -3    0.25    0.05
   1  14   3    0.23    0.06
  -1  14  -3    0.17    0.04
  -1  14  -3    0.22    0.06
   1  14   3    0.25    0.06
  -1  14  -3    0.20    0.06
  -1  14  -4    0.30    0.07
   1  14   4    0.36    0.08
   1  14   4    0.34    0.07
  -1  14  -4    0.24    0.07
  -1  14  -5    7.12    0.43
  -1  14  -5    7.56    0.44
   1  14   5    7.63    0.42
   1  14   5    8.98    0.44
  -1 -14  -5    7.91    0.45
  -1 -14  -5    7.87    0.44
  -1  14  -6    0.15    0.07
   1  14   6    0.15    0.06
  -1  14  -6    0.11    0.07
   1  14   6    0.01    0.05
  -1 -14  -6    0.18    0.08
  -1 -14  -6    0.12    0.07
   1  14   7    0.71    0.12
   1  14   7    0.30    0.09
  -1  14  -7    0.85    0.14
  -1  14  -7    0.54    0.13
  -1 -14  -7    0.79    0.14
  -1 -14  -7    0.69    0.14
  -1  14  -8    6.22    0.40
  -1  14  -8    5.97    0.41
  -1 -14  -8    5.51    0.40
  -1 -14  -8    5.99    0.41
   1 -15  -9    1.62    0.30
   1  15  -8    0.06    0.07
   1  15  -8   -0.03    0.06
   1 -15  -8    0.04    0.07
   1 -15  -8    0.03    0.07
  -1  15   7   -0.09    0.05
  -1  15   7   -0.01    0.05
   1  15  -7   -0.05    0.05
   1  15  -7   -0.08    0.05
   1 -15  -7   -0.06    0.06
   1 -15  -7    0.06    0.07
   1  15  -6    0.96    0.14
   1  15  -6    0.73    0.13
  -1  15   6    0.95    0.12
  -1  15   6    1.09    0.14
   1 -15  -6    0.71    0.13
   1  15  -5    3.00    0.23
  -1  15   5    3.58    0.23
  -1  15   5    3.47    0.23
   1  15  -5    3.27    0.23
   1  15  -4    2.14    0.18
   1  15  -4    2.47    0.17
  -1  15   4    2.24    0.17
  -1  15   4    2.23    0.17
   1  15  -3    0.01    0.03
  -1  15   3   -0.01    0.03
   1  15  -3   -0.03    0.03
   1  15  -3    0.02    0.03
   1  15  -3    0.01    0.03
  -1  15   3    0.03    0.03
   1  15  -2   18.58    0.86
   1  15  -2   19.27    0.86
   1  15  -2   18.37    0.88
  -1  15   2   17.52    0.87
  -1  15   2   20.45    0.88
  -1  15   1    8.77    0.43
   1  15  -1    8.69    0.42
   1  15  -1    8.51    0.42
  -1  15   1    8.42    0.43
   1  15   0    0.56    0.07
   1  15   0    0.64    0.08
  -1  15   0    0.58    0.08
  -1  15   0    0.64    0.08
   1  15   1   10.53    0.54
  -1  15  -1   11.93    0.54
  -1  15  -1   10.90    0.54
   1  15   1   11.47    0.55
  -1  15  -2    7.77    0.39
   1  15   2    7.39    0.40
   1  15   2    7.97    0.40
  -1  15  -2    7.92    0.39
  -1  15  -2    7.67    0.40
  -1  15  -2    7.84    0.41
   1  15   3    7.01    0.38
  -1  15  -3    6.85    0.38
   1  15   3    6.72    0.37
  -1  15  -3    7.48    0.38
  -1  15  -3    7.37    0.36
  -1  15  -3    6.65    0.35
  -1  15  -4    1.29    0.15
  -1  15  -4    1.27    0.15
   1  15   4    1.48    0.15
   1  15   4    1.35    0.15
  -1  15  -5    1.47    0.17
   1  15   5    1.17    0.14
   1  15   5    1.29    0.15
  -1  15  -5    1.04    0.14
   1  15   6    0.03    0.06
  -1  15  -6    0.06    0.07
   1  15   6    0.06    0.06
  -1  15  -6    0.07    0.06
  -1 -15  -6    0.10    0.07
  -1 -15  -6    0.09    0.06
   1  15   7    0.28    0.09
  -1  15  -7    0.14    0.09
  -1  15  -7    0.20    0.08
   1  15   7    0.19    0.08
  -1 -15  -7    0.08    0.09
  -1 -15  -7    0.26    0.10
  -1  15  -8    1.30    0.19
  -1  15  -8    0.93    0.16
  -1 -15  -8    0.87    0.16
  -1 -15  -8    1.13    0.19
   1  16  -8    0.55    0.13
   1  16  -8    0.89    0.16
   1 -16  -8    0.53    0.13
   1 -16  -8    0.69    0.14
  -1  16   7    4.67    0.30
  -1  16   7    4.53    0.30
   1  16  -7    4.26    0.32
   1  16  -7    4.79    0.33
   1  16  -6    1.87    0.19
  -1  16   6    2.06    0.19
  -1  16   6    1.94    0.19
   1  16  -6    1.69    0.19
  -1  16   5   15.33    0.73
   1  16  -5   14.13    0.74
   1  16  -5   15.73    0.74
  -1  16   5   13.75    0.72
   1  16  -4    0.15    0.06
   1  16  -4    0.05    0.04
  -1  16   4    0.08    0.05
  -1  16   4    0.16    0.06
  -1  16   3    3.72    0.23
  -1  16   3    4.14    0.24
   1  16  -3    3.42    0.20
   1  16  -3    3.62    0.23
   1  16  -3    3.74    0.24
   1  16  -3    3.57    0.20
  -1  16   2    9.37    0.49
   1  16  -2    9.82    0.48
   1  16  -2   10.30    0.48
  -1  16   2   10.01    0.50
   1  16  -2    9.91    0.50
  -1  16   1   77.32    3.55
  -1  16   1   79.54    3.55
   1  16  -1   83.15    3.55
   1  16  -1   84.01    3.55
  -1  16   0   74.57    3.27
   1  16   0   73.14    3.27
  -1  16   0   76.03    3.27
   1  16   0   74.14    3.27
   1  16   1    7.41    0.39
  -1  16  -1    7.82    0.38
  -1  16  -1    7.31    0.38
   1  16   1    7.04    0.38
  -1  16  -2    6.08    0.33
   1  16   2    5.93    0.32
  -1  16  -2    5.85    0.31
  -1  16  -2    5.42    0.32
  -1  16  -2    5.59    0.30
   1  16   2    5.60    0.31
   1  16   3   14.34    0.72
  -1  16  -3   12.52    0.71
  -1  16  -3   16.35    0.73
  -1  16  -3   15.28    0.69
  -1  16  -3   15.14    0.69
   1  16   3   15.00    0.72
  -1  16  -4    2.58    0.21
  -1  16  -4    3.15    0.21
   1  16   4    2.77    0.20
   1  16   4    2.39    0.19
   1  16   5    4.39    0.29
  -1  16  -5    4.51    0.31
  -1  16  -5    4.87    0.31
   1  16   5    4.94    0.29
   1  16   6   -0.01    0.05
  -1  16  -6    0.17    0.08
  -1  16  -6    0.09    0.07
   1  16   6    0.07    0.06
  -1  16  -7   -0.03    0.07
  -1  16  -7    0.02    0.08
   1  16   7   -0.03    0.06
   1  16   7    0.11    0.08
  -1 -16  -7    0.02    0.07
  -1  17   8    0.20    0.10
   1  17  -8    0.05    0.09
  -1  17   8    0.03    0.08
   1  17  -8    0.27    0.11
   1  17  -7    0.01    0.06
   1  17  -7   -0.02    0.07
  -1  17   7    0.07    0.07
  -1  17   7    0.00    0.06
   1  17  -6   -0.03    0.05
  -1  17   6    0.09    0.06
  -1  17   6    0.03    0.05
   1  17  -6   -0.03    0.05
   1  17  -5    0.61    0.11
   1  17  -5    1.07    0.14
  -1  17   5    0.93    0.13
  -1  17   5    0.64    0.10
   1  17  -4    5.38    0.32
  -1  17   4    5.23    0.31
   1  17  -4    4.75    0.30
  -1  17   4    5.26    0.31
  -1  17   3   11.01    0.54
   1  17  -3   10.56    0.54
   1  17  -3   10.46    0.51
  -1  17   3   10.42    0.54
   1  17  -3   10.57    0.55
   1  17  -3   10.80    0.51
  -1  17   2    4.71    0.28
   1  17  -2    4.86    0.26
   1  17  -2    4.96    0.29
  -1  17   2    4.85    0.28
   1  17  -2    4.66    0.26
  -1  17   1    0.56    0.08
  -1  17   1    0.53    0.08
   1  17  -1    0.71    0.09
  -1  17   0   72.16    3.10
   1  17   0   71.04    3.10
   1  17   0   69.00    3.10
  -1  17   0   69.72    3.10
  -1  17  -1   32.38    1.46
  -1  17  -1   32.27    1.46
   1  17   1   32.88    1.47
   1  17   1   31.85    1.46
  -1  17  -2    7.25    0.42
   1  17   2    8.22    0.42
   1  17   2    7.88    0.42
  -1  17  -2    8.77    0.43
  -1  17  -2    8.09    0.41
  -1  17  -2    7.70    0.40
   1  17   3   12.36    0.57
  -1  17  -3   11.00    0.54
  -1  17  -3   11.07    0.57
   1  17   3   11.09    0.56
  -1  17  -3   10.63    0.57
  -1  17  -3   10.85    0.54
   1  17   4   17.06    0.78
  -1  17  -4   16.41    0.79
   1  17   4   15.12    0.77
  -1  17  -4   14.85    0.78
  -1  17  -5   -0.02    0.05
   1  17   5    0.00    0.05
  -1  17  -5   -0.05    0.05
   1  17   5    0.01    0.05
  -1  17  -6    0.57    0.12
   1  17   6    1.08    0.15
   1  17   6    0.57    0.11
  -1  17  -6    0.78    0.13
  -1  17  -7    1.46    0.20
  -1  17  -7    1.48    0.20
   1  17   7    1.61    0.19
   1  17   7    1.31    0.18
  -1  18   8    2.49    0.24
   1  18  -8    2.91    0.30
  -1  18   8    2.93    0.25
   1  18  -8    2.61    0.27
   1  18  -7    3.77    0.30
  -1  18   7    3.55    0.27
   1  18  -7    3.71    0.29
  -1  18   7    4.23    0.28
  -1  18   6    0.17    0.07
   1  18  -6    0.27    0.09
  -1  18   6    0.35    0.09
   1  18  -6    0.23    0.08
   1  18  -5    0.26    0.08
  -1  18   5    0.40    0.09
   1  18  -5    0.43    0.10
  -1  18   5    0.31    0.08
  -1  18   4    2.13    0.17
   1  18  -4    2.01    0.18
  -1  18   4    2.10    0.17
   1  18  -4    2.23    0.18
  -1  18   3    0.26    0.07
  -1  18   3    0.28    0.07
   1  18  -3    0.30    0.08
   1  18  -3    0.44    0.08
   1  18  -3    0.40    0.07
   1  18  -3    0.46    0.07
   1  18  -2   54.35    2.59
  -1  18   2   60.91    2.60
  -1  18   2   60.86    2.59
   1  18  -2   57.80    2.57
   1  18  -2   57.84    2.57
   1  18  -1    5.90    0.31
   1  18  -1    5.90    0.31
  -1  18   1    5.37    0.32
  -1  18   1    5.68    0.32
  -1  18   0    3.97    0.24
  -1  18   0    3.94    0.24
   1  18   0    3.64    0.23
   1  18   0    4.11    0.24
   1  18   1    0.01    0.04
  -1  18  -1    0.06    0.04
  -1  18  -1   -0.05    0.03
   1  18   1   -0.01    0.04
  -1  18  -2   -0.02    0.04
  -1  18  -2   -0.04    0.04
   1  18   2    0.02    0.04
  -1  18  -2    0.08    0.04
  -1  18  -2    0.04    0.04
   1  18   2    0.11    0.05
  -1  18  -3    0.00    0.05
  -1  18  -3    0.05    0.05
  -1  18  -3    0.08    0.05
  -1  18  -3    0.07    0.04
   1  18   3    0.05    0.05
   1  18   3    0.04    0.05
   1  18   4    3.41    0.23
  -1  18  -4    3.41    0.24
  -1  18  -4    3.13    0.24
   1  18   4    3.10    0.23
  -1  18  -5    2.08    0.21
   1  18   5    1.91    0.20
  -1  18  -5    2.24    0.22
   1  18   5    2.00    0.20
  -1  18  -6    2.02    0.22
   1  18   6    1.84    0.20
   1  18   6    2.42    0.23
  -1  18  -6    2.66    0.24
  -1  18  -7    0.00    0.07
   1  18   7    0.07    0.09
   1  18   7    0.00    0.08
  -1  18  -7   -0.12    0.07
  -1  19   8    0.14    0.09
  -1  19   8   -0.02    0.08
  -1  19   7    1.05    0.16
   1  19  -7    0.88    0.15
  -1  19   7    1.22    0.17
   1  19  -7    1.00    0.16
  -1  19   6    7.72    0.44
  -1  19   6    7.89    0.44
   1  19  -6    7.13    0.45
   1  19  -6    7.52    0.46
  -1  19   5    0.01    0.05
  -1  19   5   -0.03    0.05
   1  19  -5    0.03    0.05
   1  19  -5   -0.04    0.04
   1  19  -4    3.03    0.22
  -1  19   4    2.76    0.21
   1  19  -4    2.73    0.22
  -1  19   4    2.96    0.22
   1  19  -3    2.09    0.18
  -1  19   3    2.53    0.19
  -1  19   3    2.34    0.18
   1  19  -3    2.51    0.19
   1  19  -3    2.23    0.18
   1  19  -2    5.16    0.29
  -1  19   2    5.18    0.31
   1  19  -2    4.96    0.28
   1  19  -2    5.43    0.31
  -1  19   2    5.19    0.30
   1  19  -1    5.03    0.29
   1  19  -1    5.33    0.29
  -1  19   1    5.35    0.30
  -1  19   1    5.03    0.30
  -1  19   0    1.56    0.13
   1  19   0    1.35    0.14
  -1  19   0    1.78    0.16
   1  19   0    1.56    0.13
   1  19   1    6.31    0.35
  -1  19  -1    6.00    0.36
  -1  19  -1    6.46    0.35
  -1  19  -1    6.23    0.34
   1  19   1    6.64    0.36
  -1  19  -2    3.54    0.24
  -1  19  -2    3.47    0.22
   1  19   2    2.87    0.22
  -1  19  -2    3.53    0.22
  -1  19  -2    3.64    0.24
   1  19   2    3.57    0.23
   1  19   3    8.69    0.48
   1  19   3    8.53    0.48
  -1  19  -3    9.32    0.49
  -1  19  -3   10.28    0.51
   1  19   4    0.12    0.06
  -1  19  -4    0.09    0.06
  -1  19  -4    0.08    0.06
   1  19   4    0.09    0.06
  -1  19  -5    2.34    0.22
  -1  19  -5    2.53    0.22
   1  19   5    2.13    0.21
   1  19   5    2.38    0.21
   1  19   6    7.57    0.45
  -1  19  -6    7.16    0.46
  -1  19  -6    7.37    0.45
   1  19   6    7.65    0.44
  -1  19  -7    0.77    0.15
   1  19   7    1.34    0.18
  -1  19  -7    0.86    0.16
   1  19   7    1.07    0.16
  -1  20   8    6.45    0.41
  -1  20   8    6.22    0.41
  -1  20   7   -0.04    0.07
   1  20  -7    0.04    0.08
  -1  20   7    0.03    0.08
   1  20  -7    0.06    0.08
  -1  20   6    1.33    0.17
   1  20  -6    1.35    0.17
   1  20  -6    1.49    0.19
  -1  20   6    1.63    0.18
  -1  20   5    0.04    0.06
   1  20  -5    0.19    0.08
   1  20  -5    0.13    0.07
  -1  20   5    0.09    0.06
  -1  20   4    0.11    0.06
  -1  20   4    0.10    0.06
   1  20  -4    0.11    0.06
   1  20  -4    0.04    0.06
   1  20  -3    0.05    0.05
   1  20  -3    0.13    0.06
  -1  20   3    0.09    0.06
  -1  20   3    0.04    0.05
   1  20  -2    1.87    0.16
  -1  20   2    1.61    0.16
  -1  20   2    1.78    0.17
   1  20  -2    1.64    0.13
   1  20  -2    1.52    0.13
   1  20  -2    1.55    0.18
   1  20  -1    5.48    0.31
  -1  20   1    5.60    0.32
  -1  20   1    5.91    0.33
   1  20  -1    5.25    0.31
  -1  20   0   39.63    1.81
  -1  20   0   41.34    1.81
   1  20   0   39.07    1.81
   1  20   0   40.44    1.81
  -1  20  -1    5.10    0.29
   1  20   1    4.99    0.30
  -1  20  -1    5.48    0.30
   1  20   1    4.86    0.30
  -1  20  -1    4.69    0.30
  -1  20  -2    4.77    0.27
   1  20   2    4.63    0.29
  -1  20  -2    4.58    0.28
   1  20   2    4.87    0.29
  -1  20  -2    4.36    0.29
  -1  20  -2    4.58    0.29
  -1  20  -3    1.77    0.19
   1  20   3    1.65    0.18
  -1  20  -3    1.83    0.18
   1  20   3    1.88    0.19
   1  20   4    0.12    0.06
  -1  20  -4    0.07    0.06
  -1  20  -4    0.05    0.06
   1  20   4    0.05    0.06
   1  20   5    0.04    0.07
   1  20   5    0.11    0.07
  -1  20  -5    0.02    0.07
  -1  20  -5    0.01    0.07
  -1  20  -6    0.63    0.13
   1  20   6    0.65    0.14
   1  20   6    0.42    0.12
  -1  20  -6    0.47    0.13
   1  20   7    1.96    0.22
   1  20   7    2.47    0.25
  -1  21   7    0.87    0.15
  -1  21   7    0.82    0.15
   1  21  -7    0.83    0.15
   1  21  -7    1.00    0.17
   1  21  -6    0.65    0.14
   1  21  -6    0.74    0.13
  -1  21   6    0.90    0.15
  -1  21   6    0.72    0.14
  -1  21   5    0.59    0.11
  -1  21   5    0.50    0.11
   1  21  -5    0.53    0.11
   1  21  -5    0.71    0.12
   1  21  -4    2.12    0.22
   1  21  -4    1.75    0.19
  -1  21   4    1.92    0.20
  -1  21   4    2.09    0.20
   1  21  -3    0.25    0.07
  -1  21   3    0.21    0.07
  -1  21   3    0.18    0.07
   1  21  -3    0.29    0.08
   1  21  -2    1.79    0.15
  -1  21   2    1.97    0.17
   1  21  -2    1.94    0.17
   1  21  -2    1.62    0.18
  -1  21   2    2.15    0.17
   1  21  -2    1.50    0.15
   1  21  -1    1.79    0.15
  -1  21   1    1.58    0.17
  -1  21   1    1.98    0.16
   1  21  -1    1.99    0.16
  -1  21   0    2.50    0.18
   1  21   0    2.06    0.17
  -1  21   0    2.32    0.18
   1  21   0    2.12    0.17
  -1  21  -1   -0.02    0.04
  -1  21  -1   -0.01    0.04
  -1  21  -1   -0.04    0.03
  -1  21  -1    0.00    0.04
   1  21   1    0.03    0.05
   1  21   1    0.02    0.05
  -1  21  -2    7.58    0.42
   1  21   2    7.67    0.42
  -1  21  -2    7.06    0.42
   1  21   2    7.26    0.41
  -1  21  -2    7.25    0.40
  -1  21  -2    7.32    0.40
  -1  21  -3    2.00    0.20
   1  21   3    1.80    0.19
  -1  21  -3    1.90    0.20
   1  21   3    1.79    0.19
   1  21   4   -0.04    0.05
  -1  21  -4   -0.01    0.05
   1  21   4   -0.04    0.05
  -1  21  -4   -0.02    0.05
  -1  21  -5    0.12    0.08
   1  21   5    0.33    0.10
   1  21   5    0.09    0.07
  -1  21  -5    0.31    0.10
   1  21   6    0.57    0.13
  -1  21  -6    0.53    0.13
  -1  21  -6    0.69    0.15
   1  21   6    0.32    0.10
  -1  22   7    1.88    0.22
  -1  22   7    2.15    0.23
  -1  22   6    0.80    0.14
   1  22  -6    0.50    0.12
  -1  22   6    0.55    0.12
   1  22  -6    0.49    0.12
   1  22  -5   -0.07    0.05
  -1  22   5   -0.01    0.06
   1  22  -5    0.04    0.05
  -1  22   5    0.00    0.06
   1  22  -4    1.21    0.16
  -1  22   4    1.24    0.16
  -1  22   4    1.03    0.15
   1  22  -4    1.07    0.15
  -1  22   3    1.04    0.14
   1  22  -3    0.94    0.14
   1  22  -3    0.98    0.14
  -1  22   3    1.08    0.15
   1  22  -2   11.24    0.55
   1  22  -2   11.23    0.59
   1  22  -2   10.73    0.57
  -1  22   2   10.36    0.57
   1  22  -2   11.15    0.55
  -1  22   2   10.63    0.57
   1  22  -1    0.13    0.06
  -1  22   1    0.20    0.07
   1  22  -1    0.19    0.06
  -1  22   1    0.12    0.06
   1  22   0    0.35    0.08
  -1  22   0    0.13    0.06
   1  22   0    0.25    0.07
  -1  22   0    0.34    0.08
  -1  22  -1    0.83    0.13
  -1  22  -1    1.44    0.15
  -1  22  -1    1.38    0.15
  -1  22  -1    1.07    0.13
   1  22   1    1.13    0.14
   1  22   1    1.09    0.14
  -1  22  -2    0.08    0.06
   1  22   2    0.02    0.05
  -1  22  -2    0.10    0.08
   1  22   2    0.18    0.07
  -1  22  -2    0.15    0.07
  -1  22  -2    0.12    0.06
   1  22   3    0.26    0.08
  -1  22  -3    0.38    0.09
  -1  22  -3    0.37    0.10
   1  22   3    0.20    0.07
   1  22   4    0.14    0.07
  -1  22  -4    0.31    0.10
   1  22   4    0.39    0.10
  -1  22  -4    0.50    0.11
   1  22   5    3.73    0.27
  -1  22  -5    3.16    0.28
  -1  22  -5    3.22    0.27
   1  22   5    3.41    0.26
  -1  22  -6   10.38    0.62
   1  22   6   10.10    0.58
  -1  22  -6   10.40    0.61
   1  22   6    9.86    0.57
  -1  23   6    1.33    0.18
   1  23  -6    1.19    0.18
   1  23  -6    1.65    0.22
  -1  23   6    1.46    0.18
  -1  23   5    0.33    0.10
  -1  23   5    0.31    0.09
   1  23  -5    0.30    0.10
   1  23  -5    0.31    0.09
   1  23  -4    3.42    0.25
  -1  23   4    2.50    0.22
   1  23  -4    3.19    0.25
  -1  23   4    2.57    0.25
  -1  23   3   -0.02    0.05
   1  23  -3   -0.08    0.04
  -1  23   3    0.02    0.05
   1  23  -3   -0.02    0.05
  -1  23   2    0.09    0.06
   1  23  -2    0.07    0.06
   1  23  -2    0.12    0.05
  -1  23   2    0.03    0.05
   1  23  -2    0.02    0.05
   1  23  -2   -0.02    0.04
  -1  23   1    0.79    0.12
  -1  23   1    0.51    0.10
   1  23  -1    0.67    0.11
   1  23  -1    0.54    0.09
   1  23   0    0.10    0.06
   1  23   0    0.05    0.05
  -1  23   0    0.08    0.06
  -1  23   0    0.14    0.06
  -1  23  -1    0.36    0.10
  -1  23  -1    0.52    0.09
   1  23   1    0.36    0.09
  -1  23  -1    0.41    0.09
  -1  23  -1    0.35    0.08
   1  23   1    0.40    0.09
  -1  23  -2    0.52    0.11
  -1  23  -2    0.54    0.10
  -1  23  -2    0.59    0.11
   1  23   2    0.39    0.09
  -1  23  -2    0.40    0.09
   1  23   2    0.42    0.09
  -1  23  -3    0.75    0.13
   1  23   3    1.05    0.15
  -1  23  -3    0.83    0.14
   1  23   3    0.81    0.13
   1  23   4    1.07    0.16
  -1  23  -4    0.99    0.16
  -1  23  -4    0.84    0.14
   1  23   4    0.96    0.15
   1  23   5   -0.01    0.07
  -1  23  -5   -0.02    0.07
  -1  23  -5   -0.01    0.06
   1  23   5    0.05    0.07
  -1  24   6    0.00    0.08
  -1  24   6    0.01    0.07
  -1  24   5    0.16    0.09
   1  24  -5    0.02    0.07
   1  24  -5    0.14    0.08
  -1  24   5   -0.03    0.07
   1  24  -4    0.47    0.11
  -1  24   4    0.28    0.09
  -1  24   4    0.28    0.09
   1  24  -4    0.24    0.09
   1  24  -3    2.89    0.25
  -1  24   3    3.04    0.25
   1  24  -3    3.53    0.26
  -1  24   3    3.57    0.26
   1  24  -2   -0.03    0.04
  -1  24   2   -0.06    0.04
  -1  24   2    0.03    0.05
   1  24  -2    0.06    0.06
   1  24  -2   -0.01    0.05
   1  24  -2   -0.02    0.05
  -1  24   1    4.41    0.29
   1  24  -1    4.54    0.28
  -1  24   1    3.97    0.28
   1  24  -1    4.09    0.27
  -1  24   0    0.11    0.06
   1  24   0    0.06    0.05
  -1  24   0    0.05    0.06
   1  24   0    0.12    0.06
  -1  24  -1    1.72    0.19
   1  24   1    1.38    0.16
  -1  24  -1    1.30    0.16
  -1  24  -1    1.42    0.16
   1  24   1    1.30    0.16
  -1  24  -1    1.37    0.17
   1  24   2    1.93    0.21
  -1  24  -2    2.34    0.23
   1  24   2    2.04    0.21
  -1  24  -2    2.07    0.21
  -1  24  -2    2.00    0.21
  -1  24  -3    0.46    0.11
  -1  24  -3    0.42    0.11
   1  24   3    0.30    0.10
   1  24   3    0.51    0.11
  -1  24  -4    0.25    0.10
   1  24   4    0.24    0.09
  -1  24  -4    0.09    0.08
   1  24   4    0.28    0.09
   1  24   5    0.10    0.08
   1  24   5    0.01    0.07
  -1  24  -5    0.15    0.09
  -1  24  -5   -0.03    0.07
   1  25  -5    2.80    0.25
  -1  25   5    2.98    0.25
   1  25  -5    2.54    0.27
  -1  25   5    3.15    0.26
  -1  25   4   -0.08    0.05
   1  25  -4    0.05    0.07
  -1  25   4    0.04    0.06
   1  25  -4    0.04    0.06
   1  25  -3    2.79    0.24
  -1  25   3    2.98    0.24
   1  25  -3    3.07    0.25
  -1  25   3    2.66    0.23
  -1  25   2    4.43    0.30
  -1  25   2    4.12    0.29
   1  25  -2    4.01    0.30
   1  25  -2    3.78    0.29
  -1  25   1    0.23    0.07
   1  25  -1    0.12    0.06
   1  25  -1    0.06    0.06
  -1  25   1    0.12    0.07
   1  25   0    1.31    0.16
  -1  25   0    1.47    0.17
   1  25   0    1.33    0.16
  -1  25   0    1.43    0.17
  -1  25  -1    0.16    0.07
  -1  25  -1    0.10    0.07
   1  25   1    0.16    0.07
  -1  25  -1    0.30    0.09
  -1  25  -1    0.32    0.09
   1  25   1    0.22    0.08
  -1  25  -2   -0.04    0.05
   1  25   2   -0.05    0.04
   1  25   2    0.12    0.07
  -1  25  -2    0.01    0.06
  -1  25  -3    1.60    0.19
  -1  25  -3    1.13    0.17
   1  25   3    1.02    0.15
   1  25   3    1.47    0.18
   1  25   4    1.55    0.20
  -1  25  -4    1.71    0.21
   1  25   4    1.60    0.20
  -1  25  -4    1.93    0.21
   1  26  -4    3.09    0.26
  -1  26   4    3.23    0.26
  -1  26   4    3.26    0.27
   1  26  -4    2.79    0.29
   1  26  -3    2.05    0.23
  -1  26   3    2.11    0.22
  -1  26   3    2.13    0.22
   1  26  -3    1.99    0.22
   1  26  -2   -0.01    0.06
  -1  26   2    0.04    0.06
   1  26  -2    0.02    0.06
  -1  26   2    0.04    0.06
  -1  26   1    2.43    0.23
  -1  26   1    1.84    0.20
   1  26  -1    1.77    0.19
   1  26  -1    1.89    0.20
  -1  26   0    4.89    0.31
   1  26   0    4.30    0.30
  -1  26   0    4.57    0.31
   1  26   0    4.23    0.30
  -1  26  -1    0.32    0.10
  -1  26  -1    0.51    0.11
  -1  26  -1    0.56    0.12
   1  26   1    0.51    0.11
   1  26   1    0.42    0.10
  -1  26  -1    0.71    0.12
  -1  26  -2    1.06    0.16
  -1  26  -2    0.78    0.14
   1  26   2    0.75    0.14
   1  26   2    1.23    0.17
   1  26   3    1.17    0.17
   1  26   3    1.33    0.18
  -1  26  -3    1.41    0.19
  -1  26  -3    1.23    0.18
  -1  26  -4    1.64    0.24
  -1  26  -4    1.89    0.33
   1  27  -3    3.00    0.26
   1  27  -3    3.24    0.27
  -1  27   3    2.96    0.26
  -1  27   3    2.81    0.28
   1  27  -2    2.09    0.23
  -1  27   2    2.69    0.25
  -1  27   2    2.50    0.24
   1  27  -2    2.42    0.25
  -1  27   1    0.08    0.08
   1  27  -1    0.02    0.06
  -1  27   1    0.04    0.06
   1  27  -1    0.13    0.08
  -1  27   0    1.38    0.17
   1  27   0    1.51    0.18
  -1  27   0    1.44    0.18
   1  27   0    1.11    0.16
  -1  27  -1    0.06    0.08
  -1  27  -1   -0.01    0.06
   1  27   1   -0.04    0.06
  -1  27  -1    0.13    0.07
  -1  27  -1    0.09    0.07
   1  27   1    0.05    0.07
   1  27   2    0.54    0.12
  -1  27  -2    0.53    0.12
  -1  27  -2    0.24    0.10
   1  27   2    0.44    0.11
   1  27   3    0.67    0.15
   1  27   3    0.51    0.14
  -1  27  -3    0.45    0.12
  -1  27  -3    0.61    0.14
  -1  28   2    2.04    0.23
  -1  28   2    1.48    0.19
   1  28  -2    1.44    0.20
   1  28  -2    1.74    0.21
   1  28  -1    0.08    0.08
  -1  28   1    0.12    0.08
   1  28  -1    0.18    0.09
  -1  28   1    0.14    0.08
   1  28  -1    0.15    0.09
  -1  28   0    0.06    0.07
   1  28   0    0.05    0.07
   1  28   0    0.13    0.07
  -1  28   0    0.08    0.07
   1  28   1    0.62    0.13
  -1  28  -1    0.53    0.11
  -1  28  -1    0.58    0.13
  -1  28  -1    0.62    0.13
  -1  28  -1    0.56    0.12
   1  28   1    0.59    0.12
  -1  28  -2    0.47    0.14
   1  28   2    0.64    0.14
  -1  28  -2    0.51    0.13
   1  28   2    0.66    0.14
  -1  29   1    0.57    0.12
   1  29  -1    0.41    0.11
  -1  29   1    0.34    0.11
  -1  29   0    2.73    0.26
  -1  29   0    2.84    0.26
   1  29   0    2.60    0.25
   1  29   0    2.89    0.25
   1  29   1    0.02    0.08
   1  29   1    0.06    0.08
   2   0 -10    0.81    0.15
   2   0 -10    0.81    0.15
   2   0  -9    0.07    0.07
   2   0  -9   -0.03    0.05
   2   0  -8    6.77    0.40
   2   0  -8    7.39    0.42
   2   0  -7   -0.03    0.03
   2   0  -7    0.01    0.04
   2   0  -6   -0.01    0.03
   2   0  -6    0.00    0.04
  -2   0   5   -0.01    0.01
   2   0  -5   -0.02    0.02
   2   0  -5    0.03    0.03
  -2   0   5    0.01    0.02
   2   0  -4    5.83    0.31
  -2   0   4    6.38    0.28
  -2   0   4    6.71    0.28
   2   0  -4    5.60    0.30
   2   0  -3    0.01    0.02
  -2   0   3    0.03    0.01
  -2   0   3    0.00    0.01
   2   0  -3    0.02    0.02
  -2   0   2  513.82   22.51
  -2   0   2  516.65   22.51
   2   0  -2  501.14   22.52
   2   0  -2  556.16   22.52
  -2   0   1    0.16    0.02
  -2   0   1    0.11    0.02
  -2   0   0   99.14    4.59
  -2   0   0  110.12    4.60
  -2   0   0  104.37    4.59
  -2   0   0  112.41    4.61
  -2   0  -1    0.02    0.01
  -2   0  -1    0.00    0.01
  -2   0  -1    0.01    0.01
  -2   0  -1    0.01    0.01
  -2   0  -2    0.80    0.07
  -2   0  -2    0.83    0.07
  -2   0  -3    0.00    0.02
  -2   0  -3    0.02    0.03
  -2   0  -4   36.43    1.65
  -2   0  -4   37.42    1.66
  -2   0  -5    0.03    0.04
  -2   0  -5   -0.06    0.03
  -2   0  -6    0.50    0.10
  -2   0  -6    0.72    0.12
  -2   0  -7    0.00    0.06
  -2   0  -7   -0.06    0.05
  -2   0  -8    0.02    0.07
  -2   0  -8   -0.04    0.06
  -2   0  -9    0.01    0.08
  -2   0  -9   -0.01    0.07
   2   1 -10    1.90    0.22
   2   1 -10    2.45    0.24
   2  -1 -10    2.28    0.25
   2  -1 -10    2.33    0.24
   2   1  -9    0.04    0.06
   2   1  -9    0.02    0.06
   2  -1  -9    0.09    0.07
   2  -1  -9    0.02    0.06
   2   1  -8   15.66    0.75
   2   1  -8   14.30    0.74
   2  -1  -8   15.33    0.75
   2  -1  -8   14.13    0.74
   2   1  -7    1.22    0.14
   2   1  -7    1.32    0.14
   2  -1  -7    1.19    0.14
   2  -1  -7    1.49    0.15
   2   1  -6   27.19    1.21
   2   1  -6   26.07    1.21
   2  -1  -6   25.88    1.21
   2  -1  -6   26.83    1.22
  -2   1   5    0.47    0.04
  -2   1   5    0.50    0.05
   2   1  -5    0.33    0.06
   2   1  -5    0.48    0.07
   2  -1  -5    0.34    0.06
   2  -1  -5    0.40    0.06
  -2   1   4    5.48    0.25
  -2   1   4    5.33    0.25
   2   1  -4    5.28    0.27
   2   1  -4    5.19    0.27
   2  -1  -4    5.71    0.28
   2  -1  -4    5.20    0.27
   2   1  -3   52.77    2.11
  -2   1   3   49.77    2.10
  -2   1   3   49.03    2.10
   2   1  -3   44.32    2.10
  -2  -1   3   49.04    2.09
   2  -1  -3   44.94    2.11
   2   1  -2   37.67    1.62
  -2   1   2   37.92    1.63
  -2   1   2   38.03    1.63
   2   1  -2   36.37    1.62
   2  -1  -2   36.28    1.62
  -2  -1   2   38.47    1.62
   2  -1  -2   36.77    1.62
  -2  -1   2   37.65    1.62
   2   1  -1  101.74    4.58
   2   1  -1  103.67    4.58
  -2   1   1  110.43    4.60
  -2   1   1  109.94    4.60
  -2  -1   1  105.91    4.59
  -2  -1   1  106.62    4.59
  -2   1   0   71.26    3.06
  -2   1   0   73.66    3.05
  -2   1   0   71.47    3.05
  -2   1   0   70.17    3.06
  -2  -1   0   69.32    3.06
  -2  -1   0   70.74    3.06
  -2  -1   0   67.83    3.05
  -2   1  -1    7.13    0.32
  -2   1  -1    6.96    0.33
  -2   1  -1    6.86    0.33
  -2  -1  -1    6.93    0.32
  -2  -1  -1    7.03    0.32
  -2   1  -2    5.75    0.31
  -2   1  -2    6.23    0.31
  -2  -1  -2    6.70    0.31
  -2  -1  -2    6.76    0.31
  -2   1  -3    4.04    0.22
  -2   1  -3    3.74    0.22
  -2  -1  -3    4.02    0.22
  -2  -1  -3    4.10    0.22
  -2   1  -4    3.06    0.20
  -2   1  -4    3.29    0.20
  -2  -1  -4    3.28    0.20
  -2  -1  -4    3.04    0.20
  -2   1  -5    0.32    0.07
  -2   1  -5    0.33    0.07
  -2  -1  -5    0.28    0.07
  -2  -1  -5    0.30    0.07
  -2   1  -6    1.38    0.16
  -2   1  -6    1.36    0.16
  -2  -1  -6    1.69    0.17
  -2  -1  -6    1.38    0.16
  -2   1  -7    0.02    0.05
  -2   1  -7    0.03    0.06
  -2  -1  -7    0.01    0.06
  -2  -1  -7    0.01    0.06
  -2   1  -8    0.76    0.14
  -2   1  -8    0.73    0.14
  -2  -1  -8    0.78    0.14
  -2  -1  -8    0.57    0.13
  -2   1  -9    0.10    0.09
  -2   1  -9    0.05    0.08
  -2  -1  -9   -0.01    0.07
  -2  -1  -9    0.07    0.09
   2   2 -10    6.67    0.41
   2   2 -10    6.26    0.41
   2  -2 -10    6.23    0.41
   2  -2 -10    5.86    0.41
   2   2  -9    2.15    0.22
   2   2  -9    2.06    0.22
   2  -2  -9    2.05    0.21
   2  -2  -9    2.18    0.23
   2   2  -8    8.11    0.46
   2   2  -8    9.04    0.47
   2  -2  -8    8.31    0.46
   2  -2  -8    7.66    0.46
   2   2  -7    3.71    0.24
   2   2  -7    3.85    0.25
   2  -2  -7    3.44    0.24
   2  -2  -7    4.07    0.25
   2   2  -6    3.80    0.24
   2   2  -6    3.86    0.23
   2  -2  -6    3.69    0.24
   2  -2  -6    4.19    0.24
  -2   2   5    7.79    0.34
   2   2  -5    7.04    0.36
   2   2  -5    6.83    0.36
  -2   2   5    7.40    0.34
   2  -2  -5    6.82    0.36
   2  -2  -5    7.04    0.37
  -2   2   4    5.86    0.28
   2   2  -4    6.80    0.30
  -2   2   4    5.78    0.28
   2   2  -4    5.52    0.29
   2  -2  -4    5.97    0.30
   2  -2  -4    5.55    0.29
   2   2  -3   68.46    2.78
   2   2  -3   64.37    2.78
  -2   2   3   63.21    2.77
  -2   2   3   65.59    2.77
  -2  -2   3   62.83    2.76
   2  -2  -3   61.17    2.78
   2  -2  -3   62.38    2.78
  -2   2   2 1000.00   42.00
   2   2  -2  995.85   41.98
   2   2  -2  993.48   42.00
  -2   2   2  991.11   42.00
   2  -2  -2  955.40   41.97
  -2  -2   2  937.20   41.96
   2  -2  -2  983.64   41.97
  -2  -2   2  933.71   41.96
  -2   2   1   43.02    1.83
  -2   2   1   42.46    1.83
  -2  -2   1   40.88    1.82
  -2  -2   1   41.57    1.82
  -2   2   0   31.59    1.45
  -2   2   0   34.47    1.45
  -2   2   0   33.93    1.46
  -2  -2   0   33.68    1.45
  -2  -2   0   33.48    1.45
  -2   2  -1    8.10    0.36
  -2   2  -1    8.22    0.36
  -2   2  -1    8.02    0.36
  -2   2  -1    7.35    0.36
  -2  -2  -1    7.28    0.36
  -2   2  -2    0.11    0.03
  -2   2  -2    0.16    0.03
  -2   2  -2    0.12    0.03
  -2   2  -2    0.13    0.03
  -2  -2  -2    0.11    0.03
  -2  -2  -2    0.14    0.03
  -2   2  -3    0.31    0.05
  -2   2  -3    0.34    0.05
  -2  -2  -3    0.38    0.06
  -2  -2  -3    0.33    0.06
  -2   2  -4    4.40    0.24
  -2   2  -4    3.87    0.24
  -2  -2  -4    3.91    0.23
  -2  -2  -4    3.75    0.23
  -2   2  -5    1.81    0.15
  -2   2  -5    1.56    0.14
  -2  -2  -5    1.63    0.15
  -2  -2  -5    1.69    0.15
  -2   2  -6   12.20    0.61
  -2   2  -6   11.88    0.61
  -2  -2  -6   11.34    0.61
  -2  -2  -6   11.67    0.61
  -2   2  -7    0.13    0.07
  -2   2  -7    0.12    0.07
  -2  -2  -7    0.22    0.08
  -2  -2  -7    0.17    0.08
  -2   2  -8    4.51    0.32
  -2   2  -8    4.64    0.33
  -2  -2  -8    4.49    0.33
  -2  -2  -8    4.29    0.33
  -2   2  -9    1.48    0.20
  -2   2  -9    1.49    0.21
  -2  -2  -9    1.83    0.24
  -2  -2  -9    1.45    0.21
   2   3 -10    1.86    0.21
   2   3 -10    1.54    0.19
   2  -3 -10    1.18    0.17
   2  -3 -10    1.34    0.19
   2   3  -9    2.55    0.22
   2   3  -9    2.32    0.23
   2  -3  -9    2.02    0.22
   2  -3  -9    2.15    0.22
   2   3  -8    0.53    0.10
   2   3  -8    0.57    0.11
   2  -3  -8    0.51    0.10
   2  -3  -8    0.51    0.10
   2   3  -7    6.67    0.35
   2   3  -7    5.88    0.34
   2  -3  -7    5.47    0.33
   2  -3  -7    5.96    0.34
   2   3  -6    1.73    0.14
   2   3  -6    1.74    0.13
  -2   3   6    1.46    0.10
  -2   3   6    1.66    0.10
   2  -3  -6    1.48    0.13
   2  -3  -6    1.54    0.13
   2   3  -5    0.27    0.06
   2   3  -5    0.35    0.06
  -2   3   5    0.29    0.04
  -2   3   5    0.36    0.04
   2  -3  -5    0.33    0.06
   2  -3  -5    0.43    0.06
  -2   3   4   15.73    0.69
   2   3  -4   15.73    0.71
  -2   3   4   14.51    0.69
   2   3  -4   16.22    0.71
   2  -3  -4   15.48    0.71
   2  -3  -4   15.58    0.71
   2   3  -3    5.87    0.26
  -2   3   3    5.62    0.25
  -2   3   3    5.22    0.25
   2  -3  -3    4.97    0.26
   2  -3  -3    4.78    0.25
   2   3  -2  193.93    8.42
  -2   3   2  189.81    8.42
  -2   3   2  206.24    8.44
   2   3  -2  193.21    8.42
   2  -3  -2  190.48    8.42
   2  -3  -2  198.31    8.42
  -2   3   1    0.08    0.02
  -2   3   1    0.09    0.02
  -2   3   0   63.15    2.78
  -2   3   0   62.40    2.77
  -2   3   0   67.16    2.77
  -2  -3   0   63.09    2.77
  -2  -3   0   64.52    2.77
  -2   3  -1    9.37    0.44
  -2   3  -1    9.25    0.44
  -2   3  -1    8.90    0.44
  -2   3  -1   10.42    0.45
  -2  -3  -1    9.91    0.44
  -2  -3  -1   10.23    0.45
  -2   3  -2   13.03    0.56
  -2   3  -2   11.82    0.55
  -2   3  -2   11.33    0.55
  -2   3  -2   12.30    0.55
  -2  -3  -2   11.93    0.56
  -2  -3  -2   11.82    0.56
  -2   3  -3    2.43    0.15
  -2   3  -3    2.24    0.15
  -2  -3  -3    2.14    0.15
  -2  -3  -3    2.24    0.15
  -2   3  -4    0.06    0.04
  -2   3  -4    0.09    0.04
  -2  -3  -4    0.03    0.03
  -2  -3  -4    0.35    0.06
  -2   3  -5    0.68    0.10
  -2   3  -5    0.58    0.10
  -2  -3  -5    0.40    0.08
  -2  -3  -5    0.88    0.11
  -2   3  -6   -0.01    0.05
  -2   3  -6    0.05    0.05
  -2  -3  -6    0.11    0.06
  -2  -3  -6    0.10    0.06
  -2   3  -7    0.16    0.08
  -2   3  -7    0.26    0.09
  -2  -3  -7    0.22    0.08
  -2  -3  -7    0.28    0.08
  -2   3  -8    3.13    0.26
  -2   3  -8    2.56    0.27
  -2  -3  -8    2.90    0.26
  -2  -3  -8    2.92    0.25
  -2   3  -9    2.23    0.26
  -2   3  -9    1.89    0.26
  -2  -3  -9    2.35    0.31
  -2  -3  -9    2.34    0.28
   2   4 -10    0.00    0.07
   2   4 -10    0.07    0.08
   2  -4 -10   -0.08    0.05
   2  -4 -10    0.03    0.07
   2   4  -9   10.06    0.55
   2   4  -9    9.45    0.55
   2  -4  -9   10.17    0.56
   2  -4  -9    9.80    0.55
   2   4  -8    4.19    0.27
   2   4  -8    3.84    0.28
   2  -4  -8    4.11    0.28
   2  -4  -8    3.95    0.27
   2   4  -7    0.87    0.12
   2   4  -7    0.65    0.10
   2  -4  -7    0.90    0.11
   2  -4  -7    0.83    0.12
  -2   4   6    1.98    0.12
   2   4  -6    1.64    0.14
   2   4  -6    1.81    0.15
  -2   4   6    1.80    0.12
   2  -4  -6    1.89    0.14
   2  -4  -6    1.50    0.14
  -2   4   5   26.01    1.27
   2   4  -5   31.46    1.30
  -2   4   5   31.19    1.27
   2   4  -5   25.84    1.29
   2  -4  -5   29.77    1.30
   2  -4  -5   28.56    1.30
   2   4  -4    7.44    0.37
  -2   4   4    7.93    0.36
   2   4  -4    8.42    0.38
  -2   4   4    7.05    0.36
   2  -4  -4    7.77    0.38
   2  -4  -4    7.82    0.38
  -2   4   3   26.39    1.10
   2   4  -3   24.15    1.10
   2   4  -3   25.80    1.11
  -2   4   3   24.65    1.10
   2  -4  -3   24.76    1.11
   2  -4  -3   24.09    1.10
  -2   4   2    3.54    0.18
   2   4  -2    3.60    0.18
   2   4  -2    3.88    0.18
  -2   4   2    3.60    0.18
   2  -4  -2    3.69    0.18
   2  -4  -2    3.60    0.18
  -2   4   1    0.26    0.03
  -2   4   1    0.20    0.03
  -2   4   0    4.05    0.19
  -2   4   0    3.76    0.19
  -2   4   0    3.96    0.20
  -2   4   0    3.99    0.20
  -2   4  -1    9.27    0.44
  -2   4  -1   10.09    0.44
  -2   4  -1    9.27    0.44
  -2   4  -1    9.73    0.44
  -2  -4  -1    9.82    0.44
  -2  -4  -1    9.38    0.44
  -2   4  -2   15.01    0.72
  -2   4  -2   15.82    0.73
  -2   4  -2   16.44    0.72
  -2   4  -2   16.08    0.72
  -2  -4  -2   16.28    0.73
  -2  -4  -2   16.17    0.73
  -2   4  -3    0.85    0.09
  -2   4  -3    0.87    0.09
  -2   4  -3    0.74    0.08
  -2   4  -3    0.83    0.07
  -2  -4  -3    0.89    0.09
  -2  -4  -3    0.92    0.09
  -2   4  -4    2.30    0.16
  -2   4  -4    1.95    0.15
  -2  -4  -4    1.96    0.15
  -2  -4  -4    1.94    0.15
  -2   4  -5    4.17    0.26
  -2   4  -5    4.23    0.27
  -2  -4  -5    4.32    0.27
  -2  -4  -5    4.37    0.27
  -2   4  -6    9.81    0.50
  -2   4  -6    9.02    0.50
  -2  -4  -6    8.73    0.49
  -2  -4  -6    9.40    0.50
  -2   4  -7    0.23    0.08
  -2   4  -7    0.53    0.11
  -2  -4  -7    0.38    0.10
  -2  -4  -7    0.18    0.07
  -2   4  -8    4.47    0.33
  -2   4  -8    4.13    0.33
  -2  -4  -8    5.19    0.34
  -2  -4  -8    4.51    0.34
  -2   4  -9    0.07    0.09
   2   5 -10    2.42    0.25
   2   5 -10    2.46    0.25
   2  -5 -10    1.88    0.23
   2  -5 -10    2.25    0.24
   2   5  -9    2.05    0.22
   2   5  -9    2.19    0.22
   2  -5  -9    2.23    0.23
   2  -5  -9    2.22    0.23
   2   5  -8    3.86    0.26
   2   5  -8    3.33    0.25
   2  -5  -8    3.09    0.25
   2  -5  -8    4.12    0.26
   2   5  -7    6.86    0.40
   2   5  -7    7.44    0.40
   2  -5  -7    7.61    0.41
   2  -5  -7    7.32    0.40
  -2   5   6    3.83    0.22
   2   5  -6    4.31    0.26
   2   5  -6    4.80    0.26
  -2   5   6    3.76    0.22
   2  -5  -6    4.35    0.26
   2  -5  -6    4.29    0.25
   2   5  -5   52.00    2.16
   2   5  -5   48.03    2.15
  -2   5   5   49.29    2.13
  -2   5   5   44.92    2.13
   2  -5  -5   47.60    2.15
   2  -5  -5   50.19    2.16
   2   5  -4   30.81    1.35
  -2   5   4   29.07    1.33
  -2   5   4   30.71    1.33
   2   5  -4   27.22    1.35
   2  -5  -4   33.05    1.35
   2  -5  -4   30.55    1.35
  -2   5   3   -0.02    0.02
  -2   5   3    0.01    0.02
   2   5  -3    0.07    0.02
   2   5  -3    0.03    0.02
   2  -5  -3    0.02    0.02
   2  -5  -3   -0.02    0.02
   2   5  -2   19.85    0.92
  -2   5   2   20.19    0.92
  -2   5   2   21.13    0.92
   2   5  -2   22.08    0.92
   2  -5  -2   20.81    0.92
  -2   5   1   19.93    0.87
  -2   5   1   19.16    0.87
  -2   5   0    4.91    0.25
  -2   5   0    4.90    0.24
  -2   5   0    5.46    0.25
  -2   5   0    5.14    0.24
  -2   5  -1   26.71    1.18
  -2   5  -1   27.75    1.18
  -2   5  -1   25.39    1.18
  -2   5  -1   27.14    1.18
  -2  -5  -1   26.66    1.18
  -2  -5  -1   26.58    1.18
  -2   5  -2    4.09    0.21
  -2   5  -2    4.07    0.22
  -2   5  -2    3.88    0.21
  -2   5  -2    4.12    0.21
  -2  -5  -2    4.19    0.22
  -2  -5  -2    4.07    0.22
  -2   5  -3   50.01    2.36
  -2   5  -3   50.31    2.36
  -2   5  -3   56.24    2.35
  -2   5  -3   52.99    2.34
  -2  -5  -3   55.55    2.36
  -2  -5  -3   56.27    2.37
  -2   5  -4    0.93    0.11
  -2   5  -4    0.74    0.10
  -2  -5  -4    0.92    0.10
  -2  -5  -4    1.01    0.11
  -2   5  -5    1.54    0.15
  -2   5  -5    1.32    0.14
  -2  -5  -5    0.90    0.12
  -2  -5  -5    1.19    0.14
  -2   5  -6    1.09    0.14
  -2   5  -6    1.06    0.14
  -2  -5  -6    0.95    0.13
  -2  -5  -6    1.08    0.15
  -2   5  -7    0.08    0.06
  -2   5  -7    0.00    0.05
  -2  -5  -7    0.02    0.06
  -2  -5  -7   -0.01    0.05
  -2   5  -8    1.73    0.21
  -2   5  -8    1.76    0.20
  -2  -5  -8    1.55    0.20
  -2  -5  -8    1.55    0.21
   2   6 -10    2.63    0.26
   2   6 -10    2.35    0.25
   2  -6 -10    2.23    0.26
   2  -6 -10    2.42    0.25
   2   6  -9    4.44    0.32
   2   6  -9    4.33    0.31
   2  -6  -9    3.88    0.30
   2  -6  -9    4.64    0.31
   2   6  -8    3.00    0.23
   2   6  -8    3.19    0.24
   2  -6  -8    3.42    0.25
   2  -6  -8    3.14    0.24
   2   6  -7    0.08    0.05
   2   6  -7    0.07    0.05
   2  -6  -7    0.03    0.05
   2  -6  -7    0.04    0.05
  -2   6   6    3.10    0.18
  -2   6   6    3.05    0.18
   2   6  -6    2.58    0.19
   2   6  -6    3.20    0.21
   2  -6  -6    3.23    0.21
   2  -6  -6    3.03    0.21
  -2   6   5    0.29    0.05
   2   6  -5    0.25    0.05
   2   6  -5    0.20    0.05
  -2   6   5    0.24    0.04
   2  -6  -5    0.25    0.06
   2  -6  -5    0.32    0.06
   2   6  -4   30.92    1.44
  -2   6   4   36.34    1.43
  -2   6   4   29.56    1.43
   2   6  -4   34.22    1.44
   2  -6  -4   31.89    1.44
   2  -6  -4   31.48    1.44
  -2   6   3   37.22    1.63
  -2   6   3   36.38    1.63
   2   6  -3   38.18    1.63
   2   6  -3   37.08    1.63
   2   6  -3   34.21    1.60
   2  -6  -3   38.38    1.63
   2  -6  -3   37.85    1.63
  -2   6   2    2.20    0.12
   2   6  -2    2.16    0.12
   2   6  -2    2.10    0.12
  -2   6   2    2.12    0.12
  -2   6   1    4.10    0.21
  -2   6   1    4.17    0.21
  -2   6   0    0.91    0.07
  -2   6   0    0.84    0.06
  -2   6   0    0.94    0.06
  -2   6   0    0.87    0.07
  -2   6  -1    0.22    0.04
  -2   6  -1    0.19    0.03
  -2   6  -1    0.13    0.03
  -2   6  -1    0.14    0.03
  -2  -6  -1    0.19    0.04
  -2  -6  -1    0.20    0.04
  -2   6  -2    6.43    0.34
  -2   6  -2    6.84    0.34
  -2   6  -2    7.35    0.34
  -2   6  -2    6.76    0.35
  -2  -6  -2    7.38    0.36
  -2  -6  -2    8.00    0.36
  -2   6  -3    0.65    0.08
  -2   6  -3    0.61    0.08
  -2   6  -3    0.50    0.06
  -2   6  -3    0.49    0.06
  -2  -6  -3    0.56    0.07
  -2  -6  -3    0.44    0.07
  -2   6  -4    1.85    0.15
  -2   6  -4    1.88    0.14
  -2   6  -4    1.77    0.12
  -2  -6  -4    1.67    0.14
  -2  -6  -4    1.60    0.14
  -2   6  -5   -0.02    0.04
  -2   6  -5    0.01    0.04
  -2  -6  -5    0.01    0.04
  -2  -6  -5    0.03    0.04
  -2   6  -6    2.01    0.18
  -2   6  -6    1.85    0.20
  -2  -6  -6    1.94    0.17
  -2  -6  -6    2.04    0.18
  -2   6  -7    0.85    0.14
  -2   6  -7    1.10    0.15
  -2  -6  -7    0.67    0.13
  -2  -6  -7    0.95    0.14
  -2   6  -8    2.36    0.25
  -2   6  -8    2.73    0.26
  -2  -6  -8    2.77    0.27
  -2  -6  -8    2.53    0.27
   2   7 -10    0.17    0.09
   2   7 -10    0.44    0.13
   2  -7 -10    0.18    0.10
   2  -7 -10    0.33    0.11
   2   7  -9    0.18    0.08
   2   7  -9    0.06    0.08
   2  -7  -9    0.07    0.08
   2  -7  -9    0.17    0.08
   2   7  -8    0.04    0.06
   2  -7  -8   -0.09    0.05
   2  -7  -8   -0.06    0.05
   2   7  -7    0.82    0.12
   2   7  -7    0.87    0.12
   2  -7  -7    0.96    0.13
   2  -7  -7    0.87    0.13
   2   7  -6    6.04    0.33
  -2   7   6    5.93    0.31
   2   7  -6    5.56    0.33
   2  -7  -6    6.07    0.33
   2  -7  -6    6.11    0.34
   2   7  -5    8.03    0.41
   2   7  -5    8.03    0.41
  -2   7   5    7.58    0.39
  -2   7   5    7.11    0.38
   2  -7  -5    8.77    0.41
   2  -7  -5    8.58    0.41
   2   7  -4    1.49    0.11
  -2   7   4    1.39    0.10
   2   7  -4    1.39    0.10
  -2   7   4    1.56    0.10
   2  -7  -4    1.36    0.11
   2  -7  -4    1.49    0.11
   2   7  -3    1.25    0.09
   2   7  -3    1.03    0.08
   2   7  -3    1.30    0.07
  -2   7   3    1.21    0.09
  -2   7   3    1.23    0.09
   2  -7  -3    1.12    0.09
   2  -7  -3    1.24    0.09
  -2   7   2    9.87    0.45
   2   7  -2    9.82    0.45
   2   7  -2    9.99    0.45
  -2   7   2    8.90    0.45
  -2   7   1   48.88    2.18
  -2   7   1   51.16    2.19
  -2   7   0    3.81    0.20
  -2   7   0    4.24    0.21
  -2   7  -1    1.44    0.10
  -2   7  -1    1.52    0.10
  -2   7  -1    1.52    0.10
  -2   7  -1    1.48    0.10
  -2  -7  -1    1.52    0.10
  -2  -7  -1    1.55    0.10
  -2   7  -2    0.03    0.02
  -2   7  -2    0.05    0.02
  -2   7  -2    0.04    0.03
  -2   7  -2    0.05    0.03
  -2  -7  -2   -0.02    0.02
  -2  -7  -2    0.04    0.03
  -2   7  -3   16.27    0.81
  -2   7  -3   18.22    0.81
  -2   7  -3   19.62    0.83
  -2   7  -3   16.77    0.82
  -2  -7  -3   18.52    0.83
  -2  -7  -3   17.94    0.83
  -2   7  -4    9.77    0.47
  -2   7  -4    9.53    0.47
  -2   7  -4    9.63    0.50
  -2   7  -4   10.12    0.51
  -2  -7  -4   10.39    0.50
  -2  -7  -4   10.30    0.51
  -2   7  -5   18.36    0.89
  -2   7  -5   17.52    0.88
  -2  -7  -5   19.30    0.90
  -2  -7  -5   18.90    0.89
  -2   7  -6    0.94    0.13
  -2  -7  -6    0.81    0.12
  -2  -7  -6    0.57    0.11
  -2   7  -7    0.02    0.06
  -2   7  -7    0.04    0.06
  -2  -7  -7    0.08    0.07
  -2  -7  -7    0.06    0.06
  -2   7  -8    0.74    0.14
  -2   7  -8    0.65    0.13
  -2  -7  -8    0.49    0.12
  -2  -7  -8    0.62    0.14
   2   8 -10    4.90    0.35
   2   8 -10    4.96    0.36
   2  -8 -10    4.45    0.34
   2  -8 -10    4.79    0.36
   2   8  -9    0.10    0.08
   2   8  -9    0.13    0.08
   2  -8  -9    0.08    0.08
   2  -8  -9    0.20    0.09
   2   8  -8    0.15    0.07
   2   8  -8    0.14    0.07
   2  -8  -8    0.06    0.07
   2  -8  -8    0.11    0.07
  -2   8   7    2.91    0.23
   2   8  -7    2.30    0.20
   2   8  -7    2.60    0.20
  -2   8   7    2.65    0.18
   2  -8  -7    2.59    0.20
   2  -8  -7    2.78    0.20
   2   8  -6    7.87    0.42
  -2   8   6    8.00    0.40
  -2   8   6    7.77    0.39
   2   8  -6    7.92    0.42
   2  -8  -6    8.11    0.42
   2  -8  -6    7.63    0.42
  -2   8   5    5.56    0.31
  -2   8   5    6.29    0.32
   2   8  -5    6.80    0.34
   2   8  -5    5.83    0.33
   2  -8  -5    6.33    0.34
   2  -8  -5    6.63    0.34
   2   8  -4    0.03    0.03
   2   8  -4    0.04    0.03
  -2   8   4    0.06    0.03
  -2   8   4    0.04    0.03
   2  -8  -4    0.08    0.03
   2  -8  -4    0.06    0.03
  -2   8   3   15.82    0.66
   2   8  -3   14.93    0.66
   2   8  -3   13.60    0.63
   2   8  -3   14.50    0.64
  -2   8   3   14.24    0.66
   2   8  -3   13.59    0.66
   2  -8  -3   14.12    0.66
   2  -8  -3   14.31    0.66
  -2   8   2   28.88    1.28
  -2   8   1    9.30    0.45
  -2   8   1    9.92    0.45
  -2   8   0  144.18    6.40
  -2   8   0  151.55    6.40
  -2   8  -1   81.59    3.31
  -2   8  -1   70.23    3.31
  -2   8  -1   83.16    3.31
  -2   8  -1   69.56    3.31
  -2   8  -2    2.17    0.13
  -2   8  -2    1.71    0.13
  -2   8  -2    2.08    0.12
  -2   8  -2    1.97    0.13
  -2  -8  -2    1.93    0.13
  -2  -8  -2    2.00    0.14
  -2   8  -3    8.65    0.42
  -2   8  -3    9.09    0.45
  -2   8  -3    9.36    0.44
  -2   8  -3    8.70    0.42
  -2  -8  -3    8.76    0.44
  -2  -8  -3    8.58    0.45
  -2   8  -4    0.13    0.05
  -2   8  -4    0.16    0.05
  -2   8  -4    0.18    0.04
  -2   8  -4    0.32    0.05
  -2  -8  -4    0.14    0.05
  -2  -8  -4    0.13    0.05
  -2   8  -5    8.91    0.47
  -2   8  -5    8.58    0.46
  -2  -8  -5    8.41    0.46
  -2  -8  -5    8.53    0.46
  -2   8  -6    0.20    0.07
  -2   8  -6    0.33    0.08
  -2  -8  -6    0.21    0.07
  -2  -8  -6    0.17    0.07
  -2   8  -7    0.28    0.09
  -2   8  -7    0.24    0.09
  -2  -8  -7    0.27    0.09
  -2  -8  -7    0.09    0.08
  -2   8  -8    0.38    0.11
  -2   8  -8    0.37    0.11
  -2  -8  -8    0.39    0.12
  -2  -8  -8    0.50    0.12
   2   9 -10    0.43    0.13
   2   9 -10    0.33    0.12
   2  -9 -10    0.60    0.14
   2  -9 -10    0.40    0.12
   2   9  -9    0.07    0.08
   2   9  -9    0.28    0.10
   2  -9  -9    0.28    0.09
   2  -9  -9    0.35    0.11
   2   9  -8    7.44    0.43
   2   9  -8    7.15    0.43
   2  -9  -8    7.40    0.43
   2  -9  -8    7.08    0.43
   2   9  -7    0.80    0.12
  -2   9   7    0.71    0.10
  -2   9   7    0.71    0.09
   2   9  -7    0.43    0.10
   2  -9  -7    0.74    0.11
   2  -9  -7    0.70    0.11
  -2   9   6    0.11    0.05
   2   9  -6    0.11    0.05
  -2   9   6    0.08    0.04
   2   9  -6    0.05    0.04
   2  -9  -6    0.11    0.05
   2  -9  -6    0.11    0.05
   2   9  -5   14.16    0.68
  -2   9   5   12.83    0.65
  -2   9   5   13.38    0.66
   2   9  -5   14.87    0.68
   2  -9  -5   14.82    0.68
   2  -9  -5   14.36    0.68
   2   9  -4    0.32    0.06
   2   9  -4    0.29    0.05
  -2   9   4    0.32    0.05
  -2   9   4    0.20    0.05
   2   9  -4    0.29    0.03
   2  -9  -4    0.31    0.06
   2  -9  -4    0.37    0.06
   2   9  -3    3.28    0.19
   2   9  -3    3.35    0.19
   2   9  -3    3.34    0.16
   2   9  -3    3.38    0.16
  -2   9   3    3.08    0.18
  -2   9   3    3.28    0.18
  -2   9   2    0.10    0.03
   2   9  -2    0.10    0.02
  -2   9   2    0.07    0.03
   2   9  -2    0.08    0.02
  -2   9   1   30.08    1.34
  -2   9   1   30.22    1.34
  -2   9   0   25.07    1.16
  -2   9   0   26.96    1.16
  -2   9  -1    2.44    0.14
  -2   9  -1    2.53    0.14
  -2   9  -1    2.28    0.14
  -2   9  -1    2.48    0.14
  -2   9  -2    2.50    0.16
  -2   9  -2    2.78    0.15
  -2   9  -2    2.44    0.16
  -2   9  -2    2.56    0.15
  -2  -9  -2    2.47    0.16
  -2  -9  -2    2.81    0.17
  -2   9  -3   41.17    1.84
  -2   9  -3   40.16    1.82
  -2   9  -3   40.95    1.85
  -2   9  -3   42.62    1.83
  -2  -9  -3   41.97    1.85
  -2  -9  -3   41.32    1.85
  -2   9  -4   14.77    0.71
  -2   9  -4   15.87    0.74
  -2   9  -4   14.97    0.74
  -2   9  -4   14.69    0.71
  -2  -9  -4   16.27    0.75
  -2  -9  -4   16.12    0.75
  -2   9  -5    3.40    0.23
  -2   9  -5    2.90    0.22
  -2  -9  -5    3.08    0.22
  -2  -9  -5    3.13    0.22
  -2   9  -6    2.91    0.22
  -2   9  -6    2.73    0.22
  -2  -9  -6    2.73    0.22
  -2  -9  -6    2.46    0.21
  -2   9  -7    0.30    0.09
  -2   9  -7    0.21    0.08
  -2  -9  -7    0.36    0.10
  -2  -9  -7    0.26    0.10
  -2   9  -8   -0.05    0.08
  -2   9  -8    0.08    0.08
  -2  -9  -8    0.03    0.07
  -2  -9  -8    0.00    0.07
   2  10 -10    0.72    0.15
   2  10 -10    0.76    0.16
   2 -10 -10    0.70    0.14
   2  10  -9    1.55    0.19
   2  10  -9    1.77    0.21
   2 -10  -9    1.92    0.22
   2 -10  -9    2.06    0.22
   2  10  -8    3.14    0.24
   2  10  -8    3.05    0.25
   2 -10  -8    3.18    0.24
   2 -10  -8    3.09    0.25
   2  10  -7    0.00    0.05
   2  10  -7    0.08    0.05
  -2  10   7    0.01    0.04
  -2  10   7   -0.01    0.04
   2 -10  -7    0.01    0.05
   2 -10  -7   -0.06    0.04
  -2  10   6    2.47    0.17
   2  10  -6    2.76    0.19
   2  10  -6    2.05    0.18
  -2  10   6    2.75    0.18
   2 -10  -6    2.38    0.18
   2 -10  -6    2.75    0.20
  -2  10   5    3.88    0.22
  -2  10   5    3.60    0.21
   2  10  -5    3.95    0.23
   2  10  -5    3.38    0.23
   2 -10  -5    3.78    0.23
   2 -10  -5    3.55    0.23
   2  10  -4    1.75    0.10
  -2  10   4    1.58    0.12
   2  10  -4    1.99    0.10
   2  10  -4    1.49    0.12
   2  10  -4    1.75    0.13
  -2  10   4    1.74    0.12
   2 -10  -4    1.73    0.13
   2  10  -3   49.24    2.14
   2  10  -3   50.01    2.11
  -2  10   3   49.60    2.14
  -2  10   3   43.19    2.13
   2  10  -3   44.66    2.13
   2  10  -3   53.63    2.11
  -2  10   2   41.12    1.87
  -2  10   2   41.86    1.87
   2  10  -2   41.41    1.85
   2  10  -2   45.01    1.86
  -2  10   1   10.79    0.51
  -2  10   1   10.81    0.51
  -2  10   0   10.26    0.47
  -2  10   0    9.63    0.47
  -2  10  -1    0.78    0.08
  -2  10  -1    0.62    0.07
  -2  10  -1    0.62    0.07
  -2  10  -1    0.75    0.08
  -2  10  -2    2.99    0.17
  -2  10  -2    2.87    0.18
  -2  10  -2    2.78    0.17
  -2  10  -2    3.08    0.17
  -2  10  -3   39.68    1.79
  -2  10  -3   39.62    1.77
  -2  10  -3   37.32    1.79
  -2  10  -3   42.07    1.77
  -2 -10  -3   40.19    1.80
  -2 -10  -3   41.01    1.79
  -2  10  -4    5.46    0.28
  -2  10  -4    4.80    0.30
  -2  10  -4    5.51    0.32
  -2  10  -4    5.98    0.29
  -2 -10  -4    5.38    0.32
  -2 -10  -4    5.63    0.32
  -2  10  -5    1.81    0.17
  -2  10  -5    1.77    0.18
  -2 -10  -5    1.73    0.18
  -2 -10  -5    1.78    0.19
   2  10   6    0.13    0.06
  -2  10  -6    0.18    0.08
   2  10   6    0.15    0.06
  -2  10  -6    0.17    0.07
  -2 -10  -6    0.39    0.09
  -2 -10  -6    0.23    0.08
   2  10   7    0.02    0.08
  -2  10  -7    0.02    0.06
  -2  10  -7    0.05    0.06
   2  10   7   -0.06    0.07
  -2 -10  -7    0.07    0.07
  -2 -10  -7    0.05    0.07
  -2  10  -8    0.93    0.16
  -2  10  -8    0.86    0.16
  -2 -10  -8    0.89    0.16
  -2 -10  -8    0.91    0.17
   2  11 -10    4.08    0.34
   2  11 -10    4.17    0.43
   2 -11 -10    4.09    0.34
   2 -11 -10    4.21    0.33
   2  11  -9    0.17    0.09
   2  11  -9    0.14    0.08
   2 -11  -9    0.15    0.09
   2 -11  -9    0.20    0.09
   2  11  -8    1.24    0.17
   2  11  -8    1.39    0.17
   2 -11  -8    1.36    0.17
   2 -11  -8    1.65    0.18
  -2  11   7    1.91    0.16
  -2  11   7    2.17    0.16
   2  11  -7    2.04    0.18
   2  11  -7    1.94    0.20
   2 -11  -7    1.73    0.18
   2 -11  -7    1.83    0.19
  -2  11   6    0.22    0.06
   2  11  -6    0.32    0.07
   2  11  -6    0.15    0.06
  -2  11   6    0.37    0.07
   2 -11  -6    0.16    0.07
   2 -11  -6    0.17    0.06
  -2  11   5    0.41    0.07
   2  11  -5    0.30    0.06
   2  11  -5    0.26    0.07
  -2  11   5    0.39    0.07
   2 -11  -5    0.29    0.06
   2 -11  -5    0.26    0.06
  -2  11   4   12.90    0.63
  -2  11   4   13.88    0.64
   2  11  -4   13.56    0.65
   2  11  -4   13.28    0.64
   2  11  -3    7.20    0.34
   2  11  -3    6.43    0.34
  -2  11   3    6.34    0.34
   2  11  -3    6.57    0.31
  -2  11   3    6.22    0.33
   2  11  -3    6.88    0.31
  -2  11   2    0.17    0.04
   2  11  -2    0.23    0.04
  -2  11   2    0.18    0.04
   2  11  -2    0.17    0.03
   2  11  -1    0.82    0.07
  -2  11   1    0.93    0.09
   2  11  -1    0.87    0.07
  -2  11   1    0.78    0.08
  -2  11   0    0.94    0.08
  -2  11   0    1.09    0.08
  -2  11  -1    8.47    0.43
  -2  11  -1    8.93    0.43
  -2  11  -1    9.15    0.43
  -2  11  -1    8.66    0.42
  -2  11  -2    1.42    0.11
  -2  11  -2    1.47    0.11
  -2  11  -2    1.53    0.12
  -2  11  -2    1.43    0.11
  -2  11  -3   22.66    0.99
  -2  11  -3   21.46    0.97
  -2  11  -3   21.24    0.97
  -2  11  -3   20.36    0.99
  -2 -11  -3   21.33    1.00
  -2 -11  -3   21.36    1.00
  -2  11  -4   19.96    0.96
  -2  11  -4   21.09    0.95
  -2  11  -4   21.24    0.97
  -2 -11  -4   19.74    0.97
  -2 -11  -4   20.17    0.97
  -2  11  -5    0.64    0.10
  -2  11  -5    0.32    0.08
   2  11   5    0.41    0.08
  -2 -11  -5    0.47    0.09
  -2 -11  -5    0.38    0.09
  -2  11  -6    0.97    0.14
   2  11   6    0.87    0.12
   2  11   6    1.01    0.13
  -2  11  -6    1.10    0.15
  -2 -11  -6    0.90    0.14
  -2 -11  -6    1.10    0.15
   2  11   7   -0.05    0.05
   2  11   7    0.11    0.06
  -2  11  -7    0.01    0.07
  -2  11  -7   -0.02    0.06
  -2 -11  -7    0.05    0.07
  -2 -11  -7   -0.05    0.06
  -2  11  -8   -0.02    0.08
  -2  11  -8    0.25    0.10
  -2 -11  -8    0.17    0.09
  -2 -11  -8    0.31    0.11
   2  12  -9   -0.03    0.07
   2  12  -9    0.06    0.08
   2 -12  -9   -0.01    0.07
   2 -12  -9    0.11    0.08
   2  12  -8    2.20    0.23
   2  12  -8    2.29    0.23
   2 -12  -8    1.87    0.21
   2 -12  -8    1.72    0.20
   2  12  -7   26.13    1.24
  -2  12   7   26.79    1.21
  -2  12   7   24.60    1.20
   2  12  -7   25.96    1.24
   2 -12  -7   26.34    1.24
   2 -12  -7   26.71    1.24
  -2  12   6   19.67    0.92
   2  12  -6   17.29    0.93
   2  12  -6   19.49    0.94
  -2  12   6   20.72    0.92
   2 -12  -6   20.14    0.95
   2 -12  -6   20.21    0.94
  -2  12   5    0.86    0.10
  -2  12   5    0.73    0.09
   2  12  -5    0.79    0.10
   2  12  -5    0.67    0.10
   2 -12  -5    0.86    0.11
   2 -12  -5    0.73    0.11
  -2  12   4    2.15    0.14
   2  12  -4    1.70    0.14
  -2  12   4    1.67    0.13
   2  12  -4    2.11    0.15
   2  12  -3    1.49    0.12
   2  12  -3    1.70    0.10
   2  12  -3    1.72    0.12
  -2  12   3    1.58    0.12
   2  12  -3    1.73    0.10
  -2  12   3    1.69    0.13
   2  12  -2   19.20    0.86
   2  12  -2   19.77    0.86
  -2  12   2   18.54    0.88
  -2  12   2   18.84    0.88
   2  12  -1    4.26    0.23
  -2  12   1    4.40    0.23
   2  12  -1    4.37    0.23
  -2  12   1    3.97    0.23
   2  12   0    1.14    0.09
  -2  12   0    0.86    0.09
   2  12   0    0.91    0.09
  -2  12   0    1.00    0.10
  -2  12  -1    7.98    0.37
  -2  12  -1    7.53    0.37
  -2  12  -1    7.87    0.37
  -2  12  -1    6.13    0.36
  -2  12  -2    0.33    0.05
  -2  12  -2    0.33    0.06
  -2  12  -2    0.31    0.05
  -2  12  -2    0.31    0.06
  -2  12  -3    9.24    0.43
  -2  12  -3    7.73    0.42
  -2  12  -3    9.40    0.45
  -2  12  -3    8.77    0.45
   2  12   4   48.68    2.02
  -2  12  -4   40.53    2.02
  -2  12  -4   47.93    2.04
  -2 -12  -4   44.25    2.04
  -2 -12  -4   44.35    2.03
  -2  12  -5    1.75    0.18
  -2  12  -5    1.96    0.18
   2  12   5    2.04    0.17
   2  12   5    2.23    0.17
  -2 -12  -5    2.12    0.18
  -2 -12  -5    2.11    0.19
  -2  12  -6    1.31    0.17
   2  12   6    1.40    0.16
  -2  12  -6    1.33    0.17
   2  12   6    1.15    0.14
  -2 -12  -6    1.30    0.17
  -2 -12  -6    1.15    0.16
   2  12   7    2.06    0.20
  -2  12  -7    2.17    0.23
   2  12   7    1.73    0.18
  -2  12  -7    1.96    0.21
  -2 -12  -7    1.89    0.21
  -2 -12  -7    1.55    0.21
  -2  12  -8    0.67    0.14
  -2  12  -8    0.37    0.12
  -2 -12  -8    0.44    0.12
  -2 -12  -8    0.86    0.16
   2  13  -9    2.11    0.24
   2  13  -9    1.89    0.22
   2 -13  -9    1.91    0.23
   2 -13  -9    1.80    0.22
   2  13  -8   50.10    2.29
   2  13  -8   50.81    2.28
   2 -13  -8   47.95    2.28
   2 -13  -8   50.63    2.28
   2  13  -7    2.85    0.23
   2  13  -7    2.76    0.22
  -2  13   7    2.56    0.20
  -2  13   7    3.03    0.21
   2 -13  -7    2.61    0.23
   2 -13  -7    2.79    0.23
   2  13  -6    3.70    0.25
   2  13  -6    4.04    0.25
  -2  13   6    3.83    0.24
  -2  13   6    3.47    0.23
   2 -13  -6    3.16    0.25
   2 -13  -6    3.76    0.25
  -2  13   5    0.09    0.04
   2  13  -5    0.07    0.04
  -2  13   5    0.11    0.05
   2  13  -5    0.05    0.05
   2  13  -4   26.40    1.28
  -2  13   4   28.10    1.28
  -2  13   4   28.53    1.28
   2  13  -4   29.45    1.29
   2  13  -3    4.02    0.21
   2  13  -3    3.87    0.23
   2  13  -3    3.84    0.20
  -2  13   3    4.47    0.23
  -2  13   3    3.75    0.23
   2  13  -3    3.77    0.23
  -2  13   2    7.87    0.40
   2  13  -2    7.96    0.38
  -2  13   2    7.88    0.40
   2  13  -2    8.07    0.38
  -2  13   1    2.52    0.16
   2  13  -1    2.52    0.15
  -2  13   1    2.53    0.16
   2  13  -1    2.52    0.16
   2  13   0    9.98    0.47
  -2  13   0    9.55    0.47
  -2  13   0    9.72    0.47
   2  13   0    9.64    0.47
   2  13   1    2.47    0.16
  -2  13  -1    2.35    0.16
   2  13   1    2.41    0.16
  -2  13  -1    2.18    0.15
  -2  13  -1    2.72    0.16
  -2  13  -1    2.36    0.15
  -2  13  -2    0.64    0.08
   2  13   2    0.72    0.09
   2  13   2    0.73    0.09
  -2  13  -2    0.45    0.07
  -2  13  -2    0.51    0.07
  -2  13  -2    0.62    0.07
  -2  13  -3    0.05    0.04
   2  13   3   -0.01    0.04
  -2  13  -3    0.02    0.04
  -2  13  -3    0.05    0.03
  -2  13  -3    0.03    0.03
   2  13   3    0.04    0.04
   2  13   4    6.68    0.39
  -2  13  -4    7.58    0.41
   2  13   4    6.90    0.39
  -2  13  -4    7.64    0.40
  -2 -13  -4    7.37    0.41
  -2 -13  -4    7.50    0.41
   2  13   5    0.15    0.07
  -2  13  -5    0.16    0.07
   2  13   5    0.10    0.06
  -2  13  -5    0.15    0.07
  -2 -13  -5    0.13    0.07
  -2 -13  -5    0.24    0.07
  -2  13  -6    2.36    0.22
  -2  13  -6    2.42    0.21
   2  13   6    2.36    0.20
   2  13   6    2.48    0.20
  -2 -13  -6    2.36    0.24
  -2 -13  -6    2.48    0.22
   2  13   7    2.05    0.21
  -2  13  -7    2.61    0.26
   2  13   7    1.93    0.21
  -2  13  -7    2.03    0.22
  -2 -13  -7    1.92    0.23
  -2 -13  -7    1.79    0.21
  -2  13  -8    0.33    0.12
  -2  13  -8    0.39    0.13
   2  14  -9    3.13    0.27
   2  14  -9    2.31    0.25
   2 -14  -9    2.92    0.28
   2 -14  -9    2.02    0.24
   2  14  -8   10.86    0.57
   2  14  -8   10.21    0.57
   2 -14  -8    9.10    0.55
   2 -14  -8    9.00    0.55
   2  14  -7   37.78    1.80
  -2  14   7   40.69    1.78
  -2  14   7   37.31    1.77
   2  14  -7   40.52    1.81
   2 -14  -7   38.42    1.81
   2 -14  -7   40.14    1.81
  -2  14   6    4.22    0.28
  -2  14   6    4.84    0.29
   2  14  -6    4.44    0.30
   2  14  -6    5.41    0.31
   2 -14  -6    5.18    0.31
  -2  14   5    1.36    0.14
  -2  14   5    1.21    0.13
   2  14  -5    1.12    0.14
   2  14  -5    1.25    0.14
   2  14  -4    0.24    0.06
   2  14  -4    0.30    0.07
  -2  14   4    0.26    0.06
  -2  14   4    0.40    0.07
   2  14  -3   10.71    0.55
   2  14  -3   11.10    0.55
  -2  14   3   11.70    0.55
  -2  14   3   11.78    0.55
   2  14  -3   10.71    0.52
   2  14  -3   11.51    0.52
  -2  14   2    1.63    0.12
   2  14  -2    1.70    0.11
  -2  14   2    1.47    0.12
   2  14  -2    1.56    0.11
  -2  14   1    5.76    0.29
   2  14  -1    5.06    0.28
  -2  14   1    4.98    0.28
   2  14  -1    5.40    0.28
   2  14   0    1.18    0.10
  -2  14   0    1.19    0.10
   2  14   0    1.28    0.10
  -2  14   0    1.15    0.10
  -2  14  -1    1.95    0.14
   2  14   1    1.82    0.14
  -2  14  -1    1.83    0.14
   2  14   1    1.91    0.14
  -2  14  -1    1.90    0.13
  -2  14  -1    1.97    0.14
   2  14   2    2.45    0.17
  -2  14  -2    2.18    0.15
   2  14   2    2.66    0.16
  -2  14  -2    2.41    0.15
  -2  14  -2    1.76    0.15
  -2  14  -2    1.92    0.15
  -2  14  -3   12.85    0.63
   2  14   3   13.24    0.63
  -2  14  -3   12.52    0.60
  -2  14  -3   11.90    0.63
   2  14   3   13.32    0.63
  -2  14  -3   12.61    0.61
  -2  14  -4    0.91    0.12
  -2  14  -4    0.86    0.12
   2  14   4    0.98    0.12
   2  14   4    0.58    0.10
   2  14   5    4.13    0.28
   2  14   5    4.10    0.28
  -2  14  -5    4.83    0.30
  -2  14  -5    4.71    0.30
  -2 -14  -5    4.43    0.30
  -2 -14  -5    4.84    0.31
  -2  14  -6    2.94    0.24
   2  14   6    2.89    0.22
   2  14   6    2.85    0.22
  -2  14  -6    2.45    0.23
  -2 -14  -6    2.55    0.23
  -2 -14  -6    3.12    0.25
   2  14   7    1.63    0.19
   2  14   7    1.61    0.18
  -2  14  -7    2.36    0.24
  -2  14  -7    1.79    0.21
  -2 -14  -7    2.24    0.24
  -2 -14  -7    1.71    0.21
   2  15  -9    2.29    0.26
   2  15  -9    2.56    0.27
   2 -15  -9    2.59    0.27
   2 -15  -9    2.89    0.29
   2  15  -8    0.63    0.13
   2  15  -8    0.48    0.12
   2 -15  -8    0.27    0.11
   2 -15  -8    0.28    0.10
   2  15  -7    0.33    0.10
  -2  15   7    0.53    0.10
   2  15  -7    0.47    0.11
  -2  15   7    0.50    0.10
   2 -15  -7    0.40    0.11
   2  15  -6    0.79    0.12
   2  15  -6    0.74    0.12
  -2  15   6    0.72    0.11
  -2  15   6    1.02    0.12
   2  15  -5   14.71    0.74
  -2  15   5   17.28    0.74
   2  15  -5   14.10    0.73
  -2  15   5   14.10    0.72
  -2  15   4   11.56    0.57
   2  15  -4   10.30    0.57
  -2  15   4   11.55    0.57
   2  15  -4   11.92    0.57
   2  15  -3    0.94    0.11
  -2  15   3    0.94    0.11
   2  15  -3    0.78    0.08
   2  15  -3    0.85    0.11
   2  15  -3    0.83    0.08
  -2  15   3    0.88    0.10
   2  15  -2    1.52    0.11
  -2  15   2    1.68    0.13
   2  15  -2    1.64    0.12
  -2  15   2    1.57    0.13
  -2  15   1    4.97    0.28
  -2  15   1    5.36    0.29
   2  15  -1    5.02    0.28
   2  15  -1    5.57    0.28
   2  15   0    1.05    0.11
  -2  15   0    0.85    0.10
  -2  15   0    0.93    0.10
   2  15   0    0.92    0.10
  -2  15  -1   13.28    0.64
   2  15   1   12.72    0.64
  -2  15  -1   13.15    0.65
  -2  15  -1   15.21    0.65
   2  15   1   13.17    0.65
  -2  15  -1   13.37    0.64
  -2  15  -2    0.42    0.07
  -2  15  -2    0.48    0.08
   2  15   2    0.49    0.08
  -2  15  -2    0.46    0.07
  -2  15  -2    0.48    0.08
   2  15   2    0.38    0.08
  -2  15  -3    2.53    0.16
   2  15   3    2.11    0.18
  -2  15  -3    2.89    0.19
   2  15   3    2.28    0.18
  -2  15  -3    2.34    0.18
  -2  15  -3    2.47    0.16
   2  15   4    0.43    0.09
  -2  15  -4    0.30    0.08
   2  15   4    0.38    0.08
  -2  15  -4    0.29    0.08
  -2  15  -5    0.07    0.06
  -2  15  -5    0.05    0.06
   2  15   5    0.05    0.06
   2  15   5    0.00    0.05
  -2  15  -6    0.60    0.12
  -2  15  -6    0.77    0.14
   2  15   6    0.60    0.12
   2  15   6    0.65    0.12
  -2 -15  -6    0.67    0.13
  -2 -15  -6    0.79    0.14
   2  15   7    0.24    0.09
  -2  15  -7    0.39    0.12
   2  15   7    0.27    0.09
  -2  15  -7    0.28    0.10
  -2 -15  -7    0.34    0.10
  -2 -15  -7    0.28    0.11
   2  16  -9    0.01    0.08
   2  16  -9    0.12    0.08
   2 -16  -9   -0.01    0.07
   2 -16  -9   -0.03    0.07
  -2  16   8    1.17    0.16
   2  16  -8    1.31    0.18
   2  16  -8    1.01    0.17
  -2  16   8    0.84    0.19
   2 -16  -8    0.89    0.16
  -2  16   7    0.04    0.06
   2  16  -7    0.01    0.06
   2  16  -7    0.07    0.07
  -2  16   7    0.02    0.06
   2  16  -6   20.81    1.02
   2  16  -6   22.09    1.03
  -2  16   6   21.06    1.00
  -2  16   6   20.61    1.00
   2  16  -5    1.38    0.16
  -2  16   5    1.84    0.16
   2  16  -5    1.59    0.16
  -2  16   5    1.69    0.17
  -2  16   4    4.02    0.25
  -2  16   4    4.20    0.26
   2  16  -4    3.89    0.26
   2  16  -4    4.04    0.26
  -2  16   3   39.07    1.69
  -2  16   3   35.42    1.68
   2  16  -3   39.94    1.70
   2  16  -3   36.32    1.65
   2  16  -3   36.33    1.69
   2  16  -3   37.22    1.66
   2  16  -2   15.24    0.70
  -2  16   2   14.81    0.72
   2  16  -2   15.21    0.71
  -2  16   2   15.19    0.72
  -2  16   1    1.47    0.13
   2  16  -1    1.57    0.12
  -2  16   1    1.53    0.13
   2  16  -1    1.60    0.12
  -2  16   0    6.97    0.36
   2  16   0    6.64    0.35
  -2  16   0    6.62    0.35
   2  16   0    6.65    0.35
  -2  16  -1    0.18    0.06
  -2  16  -1    0.11    0.05
  -2  16  -1    0.17    0.05
   2  16   1    0.10    0.05
   2  16   1    0.08    0.04
  -2  16  -1    0.14    0.05
   2  16   2    7.93    0.44
  -2  16  -2    8.59    0.45
  -2  16  -2    8.43    0.43
   2  16   2    9.28    0.45
  -2  16  -2    8.71    0.43
  -2  16  -2    7.94    0.44
  -2  16  -3    4.79    0.26
  -2  16  -3    4.20    0.26
   2  16   3    5.53    0.29
  -2  16  -3    4.20    0.28
   2  16   3    5.37    0.29
  -2  16  -3    4.28    0.28
   2  16   4   -0.02    0.04
   2  16   4    0.06    0.05
  -2  16  -4   -0.02    0.04
  -2  16  -4    0.07    0.06
   2  16   5    0.87    0.13
   2  16   5    1.01    0.13
  -2  16  -5    0.80    0.13
  -2  16  -5    1.23    0.15
  -2  16  -6    0.69    0.13
   2  16   6    1.00    0.14
  -2  16  -6    0.83    0.14
   2  16   6    0.90    0.14
   2  16   7    2.88    0.25
  -2  16  -7    3.33    0.28
  -2  16  -7    3.26    0.27
   2  16   7    2.77    0.26
  -2  17   8    1.62    0.19
  -2  17   8    1.63    0.19
   2  17  -8    1.52    0.20
   2  17  -8    1.57    0.21
   2  17  -7    0.37    0.11
  -2  17   7    0.15    0.08
  -2  17   7    0.27    0.08
   2  17  -7    0.37    0.10
  -2  17   6    0.67    0.11
   2  17  -6    0.99    0.13
   2  17  -6    0.77    0.14
  -2  17   6    0.82    0.12
  -2  17   5    0.58    0.10
   2  17  -5    0.66    0.11
   2  17  -5    0.39    0.09
  -2  17   5    0.70    0.11
   2  17  -4    0.88    0.12
  -2  17   4    1.08    0.13
  -2  17   4    1.27    0.14
   2  17  -4    1.11    0.14
   2  17  -3   22.50    1.04
  -2  17   3   23.74    1.08
   2  17  -3   23.23    1.08
  -2  17   3   23.41    1.07
   2  17  -3   22.93    1.05
   2  17  -3   22.59    1.08
   2  17  -2    0.21    0.05
   2  17  -2    0.17    0.05
  -2  17   2    0.19    0.06
  -2  17   2    0.20    0.06
  -2  17   1    0.02    0.04
   2  17  -1   -0.01    0.03
  -2  17   1    0.00    0.03
   2  17  -1    0.00    0.03
  -2  17   0   -0.03    0.03
   2  17   0    0.02    0.04
  -2  17   0   -0.06    0.03
   2  17   0    0.04    0.04
  -2  17  -1    6.42    0.33
  -2  17  -1    5.90    0.34
  -2  17  -1    6.12    0.33
   2  17   1    6.24    0.34
   2  17   1    5.99    0.34
  -2  17  -1    5.91    0.33
  -2  17  -2   10.76    0.56
   2  17   2   11.02    0.56
  -2  17  -2   11.48    0.55
   2  17   2   10.38    0.56
  -2  17  -2   11.08    0.54
  -2  17  -2   11.68    0.57
   2  17   3    7.50    0.41
  -2  17  -3    7.22    0.38
  -2  17  -3    7.69    0.39
  -2  17  -3    7.44    0.41
   2  17   3    7.40    0.41
  -2  17  -3    6.81    0.40
  -2  17  -4    1.05    0.14
   2  17   4    0.77    0.12
  -2  17  -4    0.87    0.13
   2  17   4    0.90    0.13
  -2  17  -5    0.05    0.06
   2  17   5    0.03    0.06
   2  17   5    0.06    0.06
  -2  17  -5    0.13    0.07
   2  17   6    1.21    0.16
  -2  17  -6    1.28    0.18
   2  17   6    1.44    0.17
  -2  17  -6    0.93    0.16
   2  17   7    0.84    0.14
   2  17   7    0.59    0.13
  -2  17  -7    0.72    0.15
  -2  17  -7    0.94    0.17
   2  18  -8    0.66    0.14
  -2  18   8    0.67    0.13
  -2  18   8    0.62    0.13
   2  18  -8    0.76    0.15
   2  18  -7    0.40    0.11
  -2  18   7    0.37    0.10
   2  18  -7    0.26    0.09
  -2  18   7    0.13    0.08
   2  18  -6    2.25    0.22
  -2  18   6    2.40    0.20
  -2  18   6    2.29    0.20
   2  18  -6    2.51    0.22
   2  18  -5    2.96    0.22
   2  18  -5    2.61    0.21
  -2  18   5    2.65    0.21
  -2  18   5    2.52    0.21
  -2  18   4    3.84    0.24
   2  18  -4    3.18    0.24
  -2  18   4    3.69    0.24
   2  18  -4    3.76    0.25
  -2  18   3    5.82    0.35
   2  18  -3    6.57    0.33
   2  18  -3    6.26    0.33
   2  18  -3    6.81    0.36
   2  18  -3    5.93    0.36
  -2  18   3    6.51    0.36
  -2  18   2    1.21    0.13
   2  18  -2    1.10    0.11
   2  18  -2    1.23    0.12
  -2  18   2    0.96    0.12
   2  18  -1   14.46    0.68
   2  18  -1   14.18    0.68
  -2  18   1   13.60    0.69
  -2  18   1   14.60    0.69
  -2  18   0    0.32    0.07
  -2  18   0    0.27    0.07
   2  18   0    0.18    0.05
   2  18   0    0.36    0.07
  -2  18  -1    1.17    0.12
   2  18   1    1.06    0.13
  -2  18  -1    1.28    0.14
  -2  18  -1    1.08    0.12
  -2  18  -1    0.93    0.12
   2  18   1    1.02    0.12
   2  18   2    0.41    0.08
   2  18   2    0.39    0.08
  -2  18  -2    0.58    0.09
  -2  18  -2    0.44    0.09
  -2  18  -2    0.48    0.09
  -2  18  -2    0.64    0.09
   2  18   3    1.41    0.15
   2  18   3    1.23    0.14
  -2  18  -3    1.01    0.13
  -2  18  -3    0.76    0.12
  -2  18  -3    1.37    0.18
  -2  18  -4    0.08    0.06
   2  18   4    0.13    0.06
   2  18   4    0.12    0.06
  -2  18  -4    0.14    0.07
  -2  18  -5    0.24    0.09
   2  18   5    0.30    0.09
   2  18   5    0.17    0.07
  -2  18  -5    0.20    0.08
  -2  18  -6    0.70    0.15
  -2  18  -6    1.02    0.16
   2  18   6    1.17    0.16
   2  18   6    0.84    0.14
   2  18   7    0.17    0.09
   2  18   7    0.26    0.10
  -2  19   8    0.41    0.11
  -2  19   8    0.46    0.12
   2  19  -8    0.43    0.12
   2  19  -8    0.66    0.14
   2  19  -7    0.38    0.11
  -2  19   7    0.32    0.10
  -2  19   7    0.28    0.09
   2  19  -7    0.43    0.11
  -2  19   6    0.32    0.09
   2  19  -6    0.31    0.10
  -2  19   6    0.29    0.09
   2  19  -6    0.39    0.10
  -2  19   5    9.03    0.44
  -2  19   5    7.06    0.42
   2  19  -5    6.99    0.43
   2  19  -5    7.23    0.43
   2  19  -4    3.44    0.25
  -2  19   4    3.46    0.24
  -2  19   4    3.93    0.25
   2  19  -4    3.50    0.25
  -2  19   3   -0.03    0.03
   2  19  -3    0.00    0.04
   2  19  -3   -0.01    0.03
   2  19  -3    0.01    0.04
   2  19  -3    0.00    0.04
  -2  19   3    0.02    0.05
   2  19  -2    2.61    0.18
  -2  19   2    2.82    0.20
   2  19  -2    2.55    0.17
  -2  19   2    2.39    0.19
  -2  19   1    5.40    0.31
  -2  19   1    5.09    0.31
   2  19  -1    5.01    0.29
   2  19  -1    5.43    0.30
   2  19   0    0.55    0.09
   2  19   0    0.34    0.07
  -2  19   0    0.42    0.08
  -2  19   0    0.33    0.07
   2  19   1    1.24    0.14
   2  19   1    1.43    0.15
  -2  19  -1    1.43    0.14
  -2  19  -1    1.24    0.15
  -2  19  -1    1.44    0.15
  -2  19  -1    1.42    0.14
  -2  19  -2    0.30    0.08
   2  19   2    0.25    0.08
  -2  19  -2    0.37    0.07
  -2  19  -2    0.25    0.06
  -2  19  -2    0.38    0.08
   2  19   2    0.35    0.08
   2  19   3    0.00    0.05
   2  19   3    0.00    0.05
  -2  19  -3   -0.03    0.04
  -2  19  -3    0.00    0.04
   2  19   4    0.02    0.05
   2  19   4    0.00    0.05
  -2  19  -4   -0.06    0.04
  -2  19  -4    0.00    0.05
  -2  19  -5    0.65    0.13
   2  19   5    0.71    0.12
   2  19   5    0.63    0.12
  -2  19  -5    0.84    0.14
   2  19   6    1.46    0.18
   2  19   6    1.31    0.17
  -2  19  -6    1.52    0.19
  -2  19  -6    1.12    0.17
  -2  20   8    0.40    0.12
  -2  20   8    0.46    0.12
   2  20  -7    0.08    0.08
  -2  20   7    0.18    0.08
   2  20  -7    0.17    0.09
  -2  20   7   -0.01    0.06
  -2  20   6    0.01    0.06
  -2  20   6   -0.01    0.06
   2  20  -6    0.09    0.06
   2  20  -6   -0.02    0.05
   2  20  -5    0.14    0.07
  -2  20   5    0.17    0.07
   2  20  -5    0.20    0.08
  -2  20   5    0.08    0.06
  -2  20   4    0.07    0.05
   2  20  -4    0.03    0.05
   2  20  -4    0.07    0.05
  -2  20   4    0.11    0.06
  -2  20   3   -0.06    0.03
   2  20  -3    0.00    0.04
   2  20  -3    0.00    0.04
  -2  20   3   -0.04    0.04
  -2  20   2    4.09    0.27
   2  20  -2    4.39    0.25
  -2  20   2    4.05    0.27
   2  20  -2    4.37    0.25
   2  20  -1    4.35    0.27
   2  20  -1    4.36    0.27
  -2  20   1    4.56    0.28
  -2  20   1    4.70    0.28
  -2  20   0    3.03    0.21
   2  20   0    3.27    0.21
  -2  20   0    2.91    0.21
   2  20   0    2.99    0.21
  -2  20  -1    0.00    0.04
  -2  20  -1    0.03    0.04
  -2  20  -1    0.06    0.04
   2  20   1    0.05    0.04
   2  20   1    0.03    0.04
  -2  20  -1    0.06    0.05
  -2  20  -2    0.26    0.08
  -2  20  -2    0.40    0.08
  -2  20  -2    0.29    0.08
   2  20   2    0.22    0.07
  -2  20  -2    0.20    0.06
   2  20   2    0.37    0.08
   2  20   3   -0.03    0.05
  -2  20  -3    0.08    0.06
  -2  20  -3    0.03    0.05
   2  20   3    0.01    0.05
  -2  20  -4    0.19    0.08
   2  20   4    0.03    0.06
   2  20   4    0.09    0.07
  -2  20  -4    0.02    0.06
   2  20   5    2.31    0.23
   2  20   5    2.54    0.22
  -2  20  -5    2.68    0.24
  -2  20  -5    2.69    0.26
   2  20   6    0.46    0.11
  -2  20  -6    0.52    0.13
  -2  20  -6    0.49    0.13
   2  20   6    0.70    0.14
  -2  21   8    0.54    0.13
  -2  21   8    0.45    0.12
  -2  21   7    0.34    0.11
   2  21  -7    0.33    0.11
   2  21  -7    0.46    0.12
  -2  21   7    0.28    0.10
   2  21  -6    0.80    0.14
  -2  21   6    0.68    0.13
  -2  21   6    0.61    0.12
   2  21  -6    0.73    0.13
  -2  21   5    4.45    0.30
   2  21  -5    4.36    0.30
   2  21  -5    4.52    0.31
  -2  21   5    4.55    0.30
  -2  21   4    1.03    0.14
   2  21  -4    1.21    0.16
  -2  21   4    1.39    0.16
   2  21  -4    0.92    0.14
   2  21  -3    0.25    0.08
   2  21  -3    0.34    0.08
  -2  21   3    0.28    0.08
  -2  21   3    0.33    0.08
   2  21  -2    1.26    0.13
  -2  21   2    1.50    0.16
   2  21  -2    1.17    0.13
  -2  21   2    1.23    0.15
   2  21  -1    3.48    0.22
  -2  21   1    3.22    0.23
   2  21  -1    3.24    0.22
  -2  21   1    3.13    0.23
   2  21   0    4.98    0.30
   2  21   0    4.81    0.30
  -2  21   0    4.84    0.30
  -2  21   0    4.77    0.30
   2  21   1    1.61    0.17
  -2  21  -1    1.63    0.17
   2  21   1    1.38    0.16
  -2  21  -1    1.79    0.18
  -2  21  -1    1.65    0.16
  -2  21  -1    1.52    0.16
  -2  21  -2    1.56    0.17
  -2  21  -2    1.27    0.15
  -2  21  -2    1.49    0.15
   2  21   2    1.38    0.16
   2  21   2    1.38    0.16
  -2  21  -2    1.39    0.16
  -2  21  -3    0.07    0.06
  -2  21  -3    0.11    0.07
   2  21   3    0.06    0.06
   2  21   3    0.06    0.06
  -2  21  -4    0.05    0.07
   2  21   4    0.03    0.06
  -2  21  -4   -0.06    0.06
   2  21   4    0.08    0.07
   2  21   5    5.35    0.36
  -2  21  -5    5.65    0.38
  -2  21  -5    5.96    0.39
   2  21   5    5.66    0.37
  -2  21  -6    0.42    0.18
   2  21   6    0.36    0.18
  -2  21  -6    0.41    0.18
   2  21   6    0.43    0.14
  -2  22   7    0.26    0.10
  -2  22   7    0.12    0.08
   2  22  -7    0.13    0.09
   2  22  -7    0.08    0.07
   2  22  -6    0.50    0.12
   2  22  -6    0.43    0.11
  -2  22   6    0.31    0.10
  -2  22   6    0.21    0.09
  -2  22   5    2.50    0.21
   2  22  -5    2.15    0.23
  -2  22   5    2.52    0.22
   2  22  -5    2.40    0.22
  -2  22   4    2.67    0.21
  -2  22   4    2.45    0.21
   2  22  -4    2.86    0.22
   2  22  -4    1.85    0.21
  -2  22   3    0.00    0.05
  -2  22   3    0.01    0.05
   2  22  -3   -0.06    0.04
   2  22  -3    0.02    0.05
  -2  22   2    5.73    0.34
   2  22  -2    5.59    0.32
  -2  22   2    5.04    0.33
   2  22  -2    5.43    0.31
   2  22  -1    0.64    0.10
   2  22  -1    0.60    0.10
  -2  22   1    0.40    0.09
  -2  22   1    0.67    0.11
  -2  22   0    6.12    0.35
   2  22   0    5.68    0.34
  -2  22   0    5.79    0.35
   2  22   0    5.85    0.34
   2  22   1    0.32    0.09
  -2  22  -1    0.31    0.08
  -2  22  -1    0.23    0.08
  -2  22  -1    0.16    0.07
  -2  22  -1    0.30    0.07
   2  22   1    0.24    0.08
   2  22   2    3.02    0.24
  -2  22  -2    3.08    0.24
  -2  22  -2    3.18    0.24
  -2  22  -2    3.23    0.23
   2  22   2    3.10    0.24
  -2  22  -2    3.78    0.23
   2  22   3    0.66    0.12
   2  22   3    0.95    0.14
  -2  22  -3    0.66    0.12
  -2  22  -3    0.71    0.12
   2  22   4    3.61    0.27
  -2  22  -4    3.09    0.26
  -2  22  -4    3.41    0.27
   2  22   4    3.83    0.27
   2  22   5    5.76    0.38
   2  22   5    6.43    0.39
  -2  22  -5    5.85    0.40
  -2  22  -5    5.25    0.38
  -2  23   7    0.08    0.10
  -2  23   7    0.30    0.12
   2  23  -6    3.15    0.27
   2  23  -6    3.08    0.27
  -2  23   6    3.43    0.27
  -2  23   6    2.80    0.25
  -2  23   5    1.02    0.15
   2  23  -5    1.09    0.17
   2  23  -5    1.03    0.15
  -2  23   5    1.33    0.18
   2  23  -4    2.66    0.23
  -2  23   4    3.20    0.25
   2  23  -4    3.14    0.25
  -2  23   4    2.78    0.23
  -2  23   3   -0.06    0.04
   2  23  -3    0.15    0.07
  -2  23   3   -0.02    0.05
   2  23  -3    0.03    0.06
   2  23  -2    0.38    0.08
   2  23  -2    0.55    0.11
   2  23  -2    0.32    0.08
  -2  23   2    0.31    0.09
  -2  23   2    0.47    0.10
   2  23  -1    0.60    0.10
  -2  23   1    0.98    0.13
   2  23  -1    0.68    0.11
  -2  23   1    0.76    0.12
   2  23   0   10.37    0.56
  -2  23   0   10.59    0.56
  -2  23   0   10.57    0.56
   2  23   0   10.82    0.56
   2  23   1    0.77    0.12
  -2  23  -1    0.62    0.11
  -2  23  -1    0.61    0.11
   2  23   1    0.56    0.11
  -2  23  -1    0.74    0.12
  -2  23  -1    0.55    0.10
  -2  23  -2    0.73    0.13
   2  23   2    1.00    0.15
  -2  23  -2    1.14    0.14
   2  23   2    1.19    0.16
  -2  23  -2    0.95    0.14
  -2  23  -2    1.02    0.14
   2  23   3    0.14    0.08
  -2  23  -3    0.03    0.06
   2  23   3    0.03    0.06
  -2  23  -3    0.06    0.07
   2  23   4    1.95    0.22
  -2  23  -4    1.92    0.22
   2  23   4    1.97    0.22
  -2  23  -4    1.70    0.20
   2  23   5   16.32    0.95
  -2  23  -5   17.63    0.89
  -2  23  -5   16.03    0.89
   2  23   5   18.42    0.97
   2  24  -6    0.41    0.12
   2  24  -6    0.23    0.10
  -2  24   6    0.48    0.12
  -2  24   6    0.32    0.11
  -2  24   5    0.10    0.08
  -2  24   5    0.07    0.08
   2  24  -5    0.18    0.08
   2  24  -5    0.16    0.08
   2  24  -4    1.08    0.16
  -2  24   4    0.88    0.14
   2  24  -4    1.00    0.16
  -2  24   4    1.05    0.15
   2  24  -3    2.66    0.22
   2  24  -3    2.06    0.22
  -2  24   3    3.03    0.23
  -2  24   3    2.65    0.23
   2  24  -2    6.79    0.40
   2  24  -2    7.09    0.42
  -2  24   2    7.62    0.43
   2  24  -2    7.50    0.40
   2  24  -2    7.33    0.44
  -2  24   2    6.80    0.42
  -2  24   1    5.09    0.32
   2  24  -1    4.78    0.30
  -2  24   1    4.55    0.31
   2  24  -1    4.95    0.31
   2  24   0   -0.02    0.05
  -2  24   0   -0.09    0.04
  -2  24   0    0.02    0.06
  -2  24   0   -0.01    0.05
   2  24   0    0.07    0.06
  -2  24  -1    3.87    0.27
   2  24   1    3.51    0.26
  -2  24  -1    3.84    0.26
   2  24   1    3.45    0.26
  -2  24  -1    4.02    0.27
  -2  24  -1    3.59    0.27
   2  24   2   -0.07    0.05
  -2  24  -2    0.04    0.06
   2  24   2    0.20    0.08
  -2  24  -2    0.00    0.06
  -2  24  -3    0.48    0.11
   2  24   3    0.37    0.10
   2  24   3    0.53    0.12
  -2  24  -3    0.46    0.11
  -2  24  -4    0.00    0.06
   2  24   4   -0.02    0.06
  -2  24  -4   -0.03    0.07
   2  24   4   -0.06    0.06
  -2  25   5    0.30    0.10
   2  25  -5    0.16    0.08
  -2  25   5    0.07    0.08
   2  25  -5    0.29    0.10
   2  25  -4   -0.01    0.06
  -2  25   4   -0.09    0.05
   2  25  -4   -0.06    0.06
  -2  25   4   -0.06    0.06
   2  25  -3    0.67    0.13
   2  25  -3    0.50    0.11
  -2  25   3    0.55    0.12
  -2  25   3    0.35    0.11
   2  25  -2    4.72    0.33
   2  25  -2    3.71    0.28
   2  25  -2    3.62    0.27
  -2  25   2    3.53    0.27
  -2  25   2    3.66    0.28
   2  25  -1    0.47    0.10
   2  25  -1    0.45    0.10
  -2  25   1    0.69    0.12
  -2  25   1    0.58    0.11
  -2  25   0    0.07    0.07
  -2  25   0    0.12    0.07
  -2  25   0    0.04    0.06
   2  25   0    0.12    0.07
   2  25   0    0.12    0.07
   2  25   1    0.06    0.07
  -2  25  -1   -0.03    0.06
  -2  25  -1    0.11    0.07
  -2  25  -1    0.13    0.07
   2  25   1    0.06    0.07
  -2  25  -1    0.15    0.08
   2  25   2    2.94    0.24
  -2  25  -2    3.06    0.25
  -2  25  -2    2.63    0.24
   2  25   2    3.21    0.25
  -2  25  -3    0.53    0.12
  -2  25  -3    0.55    0.13
   2  25   3    0.47    0.12
   2  25   3    0.51    0.12
  -2  25  -4    2.09    0.23
  -2  25  -4    1.07    0.17
   2  26  -4    0.12    0.09
  -2  26   4   -0.01    0.06
   2  26  -4    0.11    0.08
  -2  26   4   -0.07    0.07
   2  26  -3    0.79    0.14
  -2  26   3    0.60    0.13
   2  26  -3    0.48    0.12
  -2  26   3    0.55    0.12
  -2  26   2    4.59    0.31
   2  26  -2    3.86    0.29
  -2  26   2    3.73    0.29
   2  26  -2    4.09    0.30
  -2  26   1    9.30    0.53
   2  26  -1    9.33    0.52
  -2  26   1   10.26    0.54
   2  26  -1    9.54    0.52
  -2  26   0    0.79    0.13
   2  26   0    0.67    0.12
   2  26   0    0.83    0.13
  -2  26   0    0.52    0.11
  -2  26   0    0.75    0.14
  -2  26   0    0.53    0.11
   2  26   1    1.56    0.19
  -2  26  -1    1.53    0.18
  -2  26  -1    1.22    0.16
  -2  26  -1    1.56    0.18
   2  26   1    1.53    0.18
  -2  26  -1    1.28    0.17
  -2  26  -2    1.76    0.21
  -2  26  -2    1.39    0.19
   2  26   2    1.65    0.19
   2  26   2    1.50    0.18
   2  26   3    0.43    0.12
  -2  26  -3    0.23    0.09
  -2  26  -3    0.44    0.11
   2  26   3    0.42    0.11
   2  27  -4    1.47    0.24
  -2  27   4    0.87    0.20
  -2  27   4    1.24    0.25
   2  27  -4    1.44    0.25
  -2  27   3    3.61    0.29
   2  27  -3    3.81    0.30
   2  27  -3    3.73    0.29
  -2  27   3    3.62    0.29
  -2  27   2    0.67    0.13
   2  27  -2    0.53    0.12
   2  27  -2    0.61    0.13
  -2  27   2    0.64    0.13
  -2  27   1    2.73    0.23
  -2  27   1    2.73    0.23
   2  27  -1    2.30    0.23
   2  27  -1    2.68    0.23
  -2  27   0    0.06    0.07
  -2  27   0    0.26    0.09
   2  27   0    0.24    0.09
  -2  27   0    0.33    0.10
  -2  27   0    0.29    0.09
   2  27   0    0.31    0.09
   2  27   1   -0.03    0.06
  -2  27  -1    0.04    0.07
  -2  27  -1   -0.03    0.07
  -2  27  -1   -0.06    0.06
  -2  27  -1   -0.09    0.06
   2  27   1    0.02    0.06
   2  27   2   -0.06    0.07
  -2  27  -2   -0.02    0.07
   2  27   2    0.03    0.07
  -2  27  -2    0.00    0.07
   2  28  -2    1.61    0.20
  -2  28   2    1.73    0.21
   2  28  -2    2.29    0.25
  -2  28   2    1.50    0.19
   2  28  -1    0.37    0.10
  -2  28   1    0.21    0.09
  -2  28   1    0.15    0.09
   2  28  -1    0.45    0.10
   2  28   0    1.10    0.16
  -2  28   0    1.16    0.16
   2  28   0    0.69    0.13
  -2  28   0    1.16    0.17
  -2  28   0    1.12    0.16
  -2  28   0    1.15    0.17
  -2  28  -1    0.49    0.12
  -2  28  -1    0.37    0.10
   2  28   1    0.57    0.13
  -2  28  -1    0.39    0.11
   2  28   1    0.73    0.14
  -2  29   1    0.75    0.15
   2  29  -1    0.91    0.17
   2  29  -1    0.71    0.13
  -2  29   1    0.64    0.15
  -2  29   0    0.06    0.08
  -2  29   0   -0.02    0.07
   2  29   0    0.02    0.07
   2  29   0   -0.01    0.07
   3   0 -11    0.07    0.08
   3   0 -11   -0.13    0.06
   3   0 -10    0.23    0.09
   3   0 -10    0.19    0.08
   3   0  -9    0.03    0.06
   3   0  -9    0.04    0.06
   3   0  -8    1.63    0.17
   3   0  -8    1.68    0.17
   3   0  -7    0.00    0.04
   3   0  -7    0.09    0.05
   3   0  -6    3.25    0.20
   3   0  -6    3.38    0.21
   3   0  -5    0.04    0.03
  -3   0   5    0.02    0.02
   3   0  -5    0.00    0.02
  -3   0   5    0.00    0.02
   3   0  -4   66.60    2.88
   3   0  -4   65.09    2.88
  -3   0   4   66.92    2.87
  -3   0   4   65.87    2.87
  -3   0   3   -0.01    0.01
  -3   0   3   -0.02    0.01
   3   0  -3    0.00    0.02
   3   0  -3    0.00    0.02
  -3   0   2  109.53    4.86
   3   0  -2  112.33    4.84
  -3   0   2  111.92    4.86
   3   0  -2  115.77    4.84
  -3   0   1    0.02    0.02
  -3   0   1    0.01    0.02
  -3   0   0   14.45    0.64
  -3   0   0   15.00    0.67
  -3   0   0   14.44    0.64
  -3   0  -1   -0.02    0.02
  -3   0  -1   -0.02    0.02
  -3   0  -1    0.01    0.02
  -3   0  -1    0.01    0.02
  -3   0  -2   27.84    1.24
  -3   0  -2   27.98    1.24
  -3   0  -3   -0.01    0.03
  -3   0  -3    0.02    0.03
  -3   0  -4    4.34    0.27
  -3   0  -4    5.15    0.28
  -3   0  -5   -0.06    0.03
  -3   0  -5    0.06    0.05
  -3   0  -6    1.48    0.17
  -3   0  -6    1.25    0.16
  -3   0  -7   -0.02    0.05
  -3   0  -7    0.03    0.07
  -3   0  -8    1.42    0.20
  -3   0  -8    0.84    0.15
   3   1 -11    0.83    0.16
   3   1 -11    1.03    0.16
   3  -1 -11    0.71    0.14
   3  -1 -11    1.03    0.17
   3   1 -10    0.03    0.07
   3   1 -10    0.06    0.07
   3  -1 -10    0.02    0.06
   3  -1 -10    0.05    0.07
   3   1  -9    3.15    0.23
   3   1  -9    2.64    0.23
   3  -1  -9    3.03    0.24
   3  -1  -9    2.95    0.23
   3   1  -8    0.13    0.06
   3   1  -8    0.22    0.07
   3  -1  -8    0.07    0.05
   3  -1  -8    0.13    0.05
   3   1  -7    0.90    0.11
   3   1  -7    0.73    0.10
   3  -1  -7    0.86    0.11
   3  -1  -7    0.95    0.11
   3   1  -6    4.34    0.23
   3   1  -6    3.86    0.23
   3  -1  -6    3.96    0.23
   3  -1  -6    3.68    0.23
   3   1  -5    3.24    0.18
   3   1  -5    3.04    0.18
   3  -1  -5    2.74    0.17
   3  -1  -5    3.22    0.18
   3   1  -4    2.21    0.13
   3   1  -4    2.37    0.14
  -3   1   4    2.42    0.12
  -3  -1   4    2.28    0.12
  -3  -1   4    2.35    0.12
   3  -1  -4    2.28    0.13
   3  -1  -4    2.24    0.13
   3   1  -3   66.14    2.85
  -3   1   3   66.29    2.86
  -3   1   3   65.86    2.86
   3   1  -3   63.23    2.85
   3  -1  -3   64.44    2.85
   3  -1  -3   65.91    2.85
  -3  -1   3   67.82    2.85
  -3  -1   3   66.88    2.85
   3   1  -2    0.08    0.01
  -3   1   2   -0.02    0.01
  -3   1   2    0.05    0.02
   3   1  -2    0.03    0.01
   3  -1  -2    0.04    0.01
  -3  -1   2    0.02    0.02
  -3  -1   2    0.05    0.02
   3  -1  -2    0.04    0.01
  -3  -1   1    5.71    0.28
  -3  -1   1    5.98    0.28
  -3   1   0   66.91    2.84
  -3   1   0   64.72    2.81
  -3   1   0   65.40    2.81
  -3   1   0   66.54    2.84
  -3  -1   0   62.50    2.81
  -3  -1   0   63.54    2.81
  -3  -1   0   64.84    2.83
  -3  -1   0   65.94    2.84
  -3   1  -1  179.50    7.74
  -3   1  -1  183.53    7.75
  -3   1  -1  176.31    7.75
  -3   1  -1  183.18    7.74
  -3  -1  -1  177.61    7.74
  -3  -1  -1  175.03    7.74
  -3   1  -2   28.14    1.24
  -3   1  -2   27.44    1.24
  -3  -1  -2   27.45    1.24
  -3  -1  -2   28.05    1.24
  -3   1  -3    0.75    0.09
  -3   1  -3    0.58    0.08
  -3  -1  -3    0.58    0.08
  -3  -1  -3    0.54    0.07
  -3   1  -4    0.78    0.10
  -3   1  -4    0.63    0.09
  -3  -1  -4    0.86    0.11
  -3  -1  -4    0.77    0.10
  -3   1  -5    0.15    0.06
  -3   1  -5    0.22    0.07
  -3  -1  -5    0.21    0.06
  -3  -1  -5    0.17    0.06
  -3   1  -6    3.20    0.24
  -3   1  -6    3.26    0.24
  -3  -1  -6    3.37    0.24
  -3  -1  -6    3.20    0.24
  -3   1  -7    0.04    0.06
  -3   1  -7   -0.04    0.05
  -3  -1  -7    0.02    0.06
  -3  -1  -7   -0.03    0.06
  -3   1  -8    0.19    0.09
  -3   1  -8    0.12    0.09
  -3  -1  -8    0.11    0.09
  -3  -1  -8    0.22    0.10
   3   2 -11    0.19    0.09
   3   2 -11    0.31    0.10
   3  -2 -11    0.28    0.11
   3  -2 -11    0.29    0.10
   3   2 -10    1.62    0.20
   3   2 -10    1.83    0.21
   3  -2 -10    1.70    0.20
   3  -2 -10    1.63    0.19
   3   2  -9   16.70    0.84
   3   2  -9   16.61    0.84
   3  -2  -9   17.23    0.85
   3  -2  -9   16.72    0.84
   3   2  -8    0.10    0.05
   3   2  -8    0.02    0.05
   3  -2  -8    0.03    0.04
   3  -2  -8    0.09    0.05
   3   2  -7    3.47    0.22
   3   2  -7    3.33    0.22
   3  -2  -7    3.18    0.22
   3  -2  -7    3.77    0.23
   3   2  -6    2.91    0.19
   3   2  -6    3.14    0.19
   3  -2  -6    2.96    0.19
   3  -2  -6    2.92    0.19
  -3   2   5    2.58    0.14
   3   2  -5    2.70    0.16
   3   2  -5    2.73    0.16
  -3   2   5    2.64    0.14
   3  -2  -5    2.50    0.16
   3  -2  -5    2.45    0.15
   3   2  -4    0.04    0.02
   3   2  -4    0.05    0.02
  -3   2   4    0.04    0.02
  -3   2   4    0.02    0.02
  -3  -2   4    0.04    0.02
   3  -2  -4    0.05    0.03
   3  -2  -4    0.00    0.02
  -3  -2   4    0.06    0.02
   3   2  -3   14.75    0.67
  -3   2   3   14.85    0.68
   3   2  -3   15.03    0.67
  -3   2   3   14.64    0.68
   3  -2  -3   15.44    0.67
  -3  -2   3   15.16    0.67
   3  -2  -3   15.23    0.67
  -3  -2   3   15.65    0.67
  -3   2   2   52.00    2.27
   3   2  -2   52.05    2.25
  -3   2   2   51.63    2.27
   3   2  -2   50.44    2.25
  -3  -2   2   53.57    2.26
  -3  -2   2   53.54    2.26
   3  -2  -2   50.86    2.25
  -3   2   1    0.05    0.02
  -3   2   1    0.06    0.02
  -3  -2   1    0.05    0.02
  -3  -2   1    0.20    0.04
  -3   2   0   78.28    3.45
  -3   2   0   82.91    3.46
  -3   2   0   78.90    3.48
  -3   2   0   80.93    3.48
  -3  -2   0   78.26    3.46
  -3  -2   0   80.27    3.46
  -3   2  -1    0.06    0.03
  -3   2  -1    0.01    0.02
  -3   2  -1    0.01    0.02
  -3   2  -1    0.01    0.02
  -3  -2  -1    0.00    0.02
  -3  -2  -1   -0.05    0.01
  -3   2  -2   10.91    0.50
  -3   2  -2   10.50    0.50
  -3   2  -2   10.42    0.50
  -3   2  -2   10.27    0.50
  -3  -2  -2   10.53    0.50
  -3  -2  -2   10.63    0.50
  -3   2  -3    5.04    0.27
  -3   2  -3    4.73    0.27
  -3  -2  -3    4.90    0.27
  -3  -2  -3    5.34    0.27
  -3   2  -4    1.31    0.14
  -3   2  -4    1.23    0.13
  -3  -2  -4    1.46    0.14
  -3  -2  -4    1.28    0.13
  -3   2  -5    7.43    0.40
  -3   2  -5    6.56    0.39
  -3  -2  -5    7.23    0.40
  -3  -2  -5    7.25    0.40
  -3   2  -6    3.11    0.24
  -3   2  -6    3.36    0.25
  -3  -2  -6    3.50    0.25
  -3  -2  -6    3.41    0.25
  -3   2  -7    0.51    0.12
  -3   2  -7    0.82    0.14
  -3  -2  -7    0.69    0.13
  -3  -2  -7    0.83    0.14
  -3   2  -8    7.45    0.47
  -3   2  -8    7.08    0.46
  -3  -2  -8    7.90    0.47
  -3  -2  -8    7.78    0.48
   3   3 -11    0.79    0.15
   3   3 -11    0.67    0.14
   3  -3 -11    0.92    0.16
   3  -3 -11    0.70    0.14
   3   3 -10    3.68    0.30
   3   3 -10    4.70    0.31
   3  -3 -10    4.31    0.31
   3  -3 -10    3.91    0.30
   3   3  -9    7.64    0.46
   3   3  -9    7.72    0.46
   3  -3  -9    8.69    0.48
   3  -3  -9    8.50    0.47
   3   3  -8    0.83    0.12
   3   3  -8    0.88    0.12
   3  -3  -8    0.83    0.12
   3  -3  -8    0.60    0.10
   3   3  -7    9.27    0.49
   3   3  -7    9.31    0.48
   3  -3  -7    9.43    0.49
   3  -3  -7    9.59    0.48
  -3   3   6    0.23    0.04
   3   3  -6    0.20    0.06
   3   3  -6    0.28    0.06
  -3   3   6    0.14    0.04
   3  -3  -6    0.21    0.05
   3  -3  -6    0.22    0.05
   3   3  -5    6.17    0.31
  -3   3   5    5.59    0.29
   3   3  -5    6.08    0.31
  -3   3   5    6.13    0.29
   3  -3  -5    6.10    0.31
   3  -3  -5    6.21    0.31
   3   3  -4    2.71    0.15
  -3   3   4    2.44    0.14
   3   3  -4    2.60    0.14
  -3   3   4    2.30    0.14
   3  -3  -4    2.63    0.15
   3  -3  -4    2.20    0.14
  -3  -3   4    2.62    0.12
  -3  -3   4    2.41    0.12
  -3   3   3   26.55    1.18
  -3   3   3   26.69    1.18
   3   3  -3   27.38    1.17
   3   3  -3   26.85    1.17
  -3  -3   3   26.77    1.17
   3  -3  -3   26.12    1.17
   3  -3  -3   25.90    1.17
  -3  -3   3   27.13    1.17
   3   3  -2   44.59    1.89
  -3   3   2   42.41    1.91
  -3   3   2   43.19    1.91
   3   3  -2   44.33    1.90
  -3   3   1   13.94    0.66
  -3   3   1   16.34    0.64
  -3   3   1   14.38    0.64
  -3   3   1   13.26    0.66
  -3   3   0   38.33    1.70
  -3   3   0   39.70    1.72
  -3   3   0   38.64    1.70
  -3  -3   0   39.28    1.70
  -3  -3   0   39.44    1.70
  -3   3  -1    3.96    0.21
  -3   3  -1    3.93    0.20
  -3   3  -1    3.89    0.20
  -3   3  -1    4.00    0.21
  -3  -3  -1    3.80    0.20
  -3  -3  -1    3.97    0.20
  -3   3  -2    1.60    0.11
  -3   3  -2    1.52    0.11
  -3   3  -2    1.73    0.11
  -3   3  -2    1.57    0.11
  -3  -3  -2    1.44    0.11
  -3  -3  -2    1.60    0.11
  -3   3  -3    3.18    0.19
  -3   3  -3    3.13    0.19
  -3  -3  -3    3.13    0.19
  -3  -3  -3    2.84    0.19
  -3   3  -4    2.69    0.19
  -3   3  -4    2.43    0.18
  -3  -3  -4    2.65    0.18
  -3  -3  -4    2.85    0.19
  -3   3  -5    0.05    0.05
  -3   3  -5    0.09    0.06
  -3  -3  -5    0.14    0.06
  -3  -3  -5    0.00    0.05
  -3   3  -6    4.05    0.28
  -3   3  -6    4.10    0.28
  -3  -3  -6    3.93    0.28
  -3  -3  -6    4.20    0.28
  -3   3  -7    1.66    0.20
  -3   3  -7    1.47    0.18
  -3  -3  -7    1.55    0.19
  -3  -3  -7    1.40    0.18
  -3   3  -8    0.46    0.12
  -3   3  -8    0.24    0.10
  -3  -3  -8    0.11    0.09
  -3  -3  -8    0.36    0.12
   3   4 -11    1.51    0.21
   3   4 -11    2.00    0.25
   3  -4 -11    1.43    0.20
   3  -4 -11    1.97    0.23
   3   4 -10    3.64    0.29
   3   4 -10    4.27    0.31
   3  -4 -10    3.75    0.29
   3  -4 -10    4.02    0.30
   3   4  -9    5.66    0.35
   3   4  -9    5.66    0.36
   3  -4  -9    5.36    0.35
   3  -4  -9    5.19    0.34
   3   4  -8    7.25    0.41
   3   4  -8    7.07    0.42
   3  -4  -8    7.94    0.42
   3  -4  -8    7.69    0.42
   3   4  -7   21.67    1.07
   3   4  -7   22.89    1.07
   3  -4  -7   22.79    1.07
   3  -4  -7   24.60    1.08
  -3   4   6    8.70    0.40
  -3   4   6    7.96    0.40
   3   4  -6    8.35    0.43
   3   4  -6    8.22    0.43
   3  -4  -6    8.95    0.44
   3  -4  -6    8.73    0.43
   3   4  -5    7.81    0.38
  -3   4   5    7.26    0.36
  -3   4   5    7.10    0.36
   3   4  -5    7.91    0.39
   3  -4  -5    7.91    0.38
   3  -4  -5    7.96    0.38
   3   4  -4   19.44    0.87
  -3   4   4   20.05    0.86
   3   4  -4   19.00    0.86
  -3   4   4   18.58    0.86
   3  -4  -4   18.25    0.86
   3  -4  -4   19.61    0.86
  -3   4   3    1.15    0.09
  -3   4   3    1.21    0.09
   3   4  -3    1.22    0.08
   3   4  -3    1.07    0.07
   3  -4  -3    1.15    0.08
   3  -4  -3    1.20    0.08
   3   4  -2    0.80    0.05
  -3   4   2    0.80    0.07
  -3   4   2    0.78    0.06
   3   4  -2    0.86    0.06
  -3   4   1    3.77    0.20
  -3   4   1    3.82    0.18
  -3   4   1    3.86    0.20
  -3   4   0    3.26    0.18
  -3   4   0    3.83    0.20
  -3   4   0    3.70    0.20
  -3   4   0    3.87    0.18
  -3  -4   0    3.70    0.18
  -3   4  -1   15.08    0.70
  -3   4  -1   15.86    0.71
  -3   4  -1   16.25    0.71
  -3   4  -1   15.11    0.70
  -3  -4  -1   15.37    0.70
  -3  -4  -1   14.97    0.70
  -3   4  -2    0.17    0.04
  -3   4  -2    0.20    0.04
  -3   4  -2    0.15    0.04
  -3   4  -2    0.23    0.05
  -3  -4  -2    0.21    0.04
  -3  -4  -2    0.25    0.05
  -3   4  -3    2.95    0.18
  -3   4  -3    3.01    0.18
  -3   4  -3    3.02    0.19
  -3   4  -3    3.32    0.19
  -3  -4  -3    3.07    0.19
  -3  -4  -3    3.22    0.19
  -3   4  -4    2.96    0.20
  -3   4  -4    2.76    0.19
  -3  -4  -4    3.22    0.20
  -3  -4  -4    2.69    0.19
  -3   4  -5    2.37    0.19
  -3   4  -5    2.24    0.18
  -3  -4  -5    2.48    0.19
  -3  -4  -5    2.23    0.18
  -3   4  -6    1.07    0.14
  -3   4  -6    0.77    0.13
  -3  -4  -6    0.57    0.12
  -3  -4  -6    0.77    0.13
  -3   4  -7    0.89    0.15
  -3   4  -7    0.62    0.13
  -3  -4  -7    0.64    0.13
  -3  -4  -7    0.70    0.13
  -3   4  -8    0.20    0.10
  -3   4  -8    0.33    0.11
  -3  -4  -8    0.24    0.11
  -3  -4  -8    0.34    0.12
   3   5 -11    0.11    0.12
   3  -5 -11    0.04    0.09
   3  -5 -11    0.00    0.10
   3   5 -10    3.73    0.29
   3   5 -10    3.16    0.28
   3  -5 -10    3.86    0.30
   3  -5 -10    4.34    0.30
   3   5  -9    2.80    0.23
   3   5  -9    2.69    0.22
   3  -5  -9    2.52    0.22
   3  -5  -9    2.74    0.23
   3   5  -8    0.58    0.11
   3   5  -8    0.54    0.10
   3  -5  -8    0.70    0.11
   3  -5  -8    0.55    0.10
   3   5  -7    1.01    0.12
   3   5  -7    1.17    0.13
   3  -5  -7    1.02    0.12
   3  -5  -7    0.91    0.12
   3   5  -6    2.83    0.19
   3   5  -6    2.88    0.19
  -3   5   6    2.83    0.17
  -3   5   6    3.07    0.17
   3  -5  -6    2.86    0.18
   3  -5  -6    2.56    0.18
   3   5  -5    0.49    0.07
   3   5  -5    0.57    0.07
  -3   5   5    0.45    0.06
  -3   5   5    0.44    0.06
   3  -5  -5    0.43    0.06
   3  -5  -5    0.38    0.06
  -3   5   4    6.93    0.34
   3   5  -4    7.06    0.34
   3   5  -4    6.96    0.34
  -3   5   4    6.82    0.34
   3  -5  -4    7.13    0.34
  -3   5   3    7.78    0.36
   3   5  -3    7.61    0.36
   3   5  -3    7.25    0.35
  -3   5   3    7.41    0.36
   3  -5  -3    7.59    0.36
   3  -5  -3    7.58    0.35
  -3   5   2    3.45    0.19
   3   5  -2    3.62    0.17
  -3   5   2    3.36    0.18
   3   5  -2    3.51    0.18
  -3   5   1    0.03    0.02
  -3   5   1    0.05    0.02
  -3   5   0    8.37    0.39
  -3   5   0    8.32    0.39
  -3   5   0    7.94    0.38
  -3   5  -1   15.14    0.67
  -3   5  -1   14.92    0.68
  -3   5  -1   14.98    0.68
  -3   5  -1   14.82    0.68
  -3  -5  -1   14.75    0.68
  -3  -5  -1   14.47    0.68
  -3   5  -2    4.50    0.24
  -3   5  -2    4.22    0.23
  -3   5  -2    4.32    0.23
  -3   5  -2    4.55    0.24
  -3  -5  -2    4.30    0.24
  -3  -5  -2    4.28    0.23
  -3   5  -3   18.13    0.84
  -3   5  -3   18.52    0.84
  -3   5  -3   18.39    0.85
  -3   5  -3   18.04    0.85
  -3  -5  -3   18.41    0.85
  -3  -5  -3   18.42    0.85
  -3   5  -4   26.33    1.26
  -3   5  -4   27.57    1.26
  -3  -5  -4   27.91    1.27
  -3  -5  -4   28.06    1.26
  -3   5  -5    0.14    0.06
  -3   5  -5    0.16    0.06
  -3  -5  -5    0.08    0.05
  -3  -5  -5    0.15    0.06
  -3   5  -6   -0.01    0.05
  -3   5  -6    0.08    0.06
  -3  -5  -6    0.04    0.06
  -3  -5  -6    0.04    0.06
  -3   5  -7    0.05    0.07
  -3   5  -7    0.06    0.07
  -3  -5  -7    0.00    0.07
  -3  -5  -7    0.09    0.07
  -3   5  -8    2.47    0.27
  -3   5  -8    3.21    0.27
  -3  -5  -8    3.15    0.28
  -3  -5  -8    3.56    0.28
   3   6 -10   -0.07    0.06
   3   6 -10    0.09    0.08
   3  -6 -10    0.04    0.07
   3  -6 -10   -0.03    0.07
   3   6  -9    5.07    0.33
   3   6  -9    4.44    0.32
   3  -6  -9    5.04    0.33
   3  -6  -9    4.92    0.33
   3   6  -8    5.88    0.34
   3   6  -8    5.70    0.35
   3  -6  -8    5.99    0.35
   3  -6  -8    5.19    0.34
   3   6  -7    0.10    0.06
   3   6  -7    0.13    0.06
   3  -6  -7   -0.01    0.04
   3  -6  -7    0.04    0.05
   3   6  -6    4.14    0.24
   3   6  -6    4.33    0.25
  -3   6   6    4.26    0.22
  -3   6   6    3.39    0.22
   3  -6  -6    4.13    0.24
   3  -6  -6    4.09    0.25
  -3   6   5   32.16    1.40
   3   6  -5   30.84    1.41
   3   6  -5   30.81    1.41
  -3   6   5   30.55    1.40
   3  -6  -5   32.56    1.42
   3  -6  -5   32.21    1.41
   3   6  -4    2.04    0.13
  -3   6   4    2.21    0.13
   3   6  -4    1.92    0.13
  -3   6   4    2.13    0.13
   3  -6  -4    1.96    0.13
   3  -6  -4    2.11    0.13
  -3   6   3    5.45    0.28
   3   6  -3    5.83    0.28
  -3   6   3    5.70    0.29
   3   6  -3    5.83    0.28
   3  -6  -3    5.84    0.28
  -3   6   2   30.92    1.32
  -3   6   2   28.43    1.31
  -3   6   1    1.92    0.12
  -3   6   1    1.87    0.12
  -3   6   0    0.58    0.05
  -3   6   0    0.51    0.06
  -3   6   0    0.65    0.05
  -3   6   0    0.58    0.07
  -3   6  -1    0.05    0.02
  -3   6  -1    0.08    0.03
  -3   6  -1    0.05    0.02
  -3   6  -1    0.01    0.02
  -3  -6  -1    0.04    0.02
  -3  -6  -1    0.04    0.02
  -3   6  -2    1.68    0.11
  -3   6  -2    1.67    0.11
  -3   6  -2    1.54    0.11
  -3   6  -2    1.51    0.11
  -3  -6  -2    1.37    0.11
  -3  -6  -2    1.39    0.11
  -3   6  -3   64.22    2.93
  -3   6  -3   64.70    2.92
  -3   6  -3   73.57    2.94
  -3   6  -3   67.17    2.94
  -3  -6  -3   65.92    2.94
  -3  -6  -3   64.89    2.94
  -3   6  -4    6.77    0.36
  -3   6  -4    6.31    0.36
  -3  -6  -4    6.52    0.37
  -3  -6  -4    7.07    0.37
  -3   6  -5    1.01    0.14
  -3   6  -5    0.70    0.11
  -3  -6  -5    0.76    0.12
  -3  -6  -5    0.74    0.12
  -3   6  -6    1.18    0.15
  -3   6  -6    0.72    0.12
  -3  -6  -6    0.95    0.14
  -3  -6  -6    0.73    0.12
  -3   6  -7   -0.01    0.06
  -3   6  -7    0.08    0.08
  -3  -6  -7   -0.01    0.07
  -3  -6  -7    0.09    0.08
  -3   6  -8    0.15    0.09
  -3   6  -8    0.07    0.09
  -3  -6  -8    0.26    0.11
  -3  -6  -8    0.17    0.09
   3   7 -10    0.65    0.13
   3   7 -10    0.75    0.14
   3  -7 -10    0.70    0.14
   3  -7 -10    0.58    0.12
   3   7  -9    0.45    0.11
   3   7  -9    0.34    0.10
   3  -7  -9    0.51    0.11
   3  -7  -9    0.52    0.12
   3   7  -8    0.84    0.12
   3   7  -8    1.06    0.14
   3  -7  -8    0.97    0.13
   3  -7  -8    1.10    0.14
   3   7  -7    1.46    0.15
   3   7  -7    1.58    0.16
   3  -7  -7    1.40    0.15
   3  -7  -7    1.67    0.17
  -3   7   6   10.38    0.51
   3   7  -6   11.02    0.54
  -3   7   6   10.83    0.52
   3   7  -6   10.37    0.54
   3  -7  -6   11.06    0.54
   3  -7  -6   11.23    0.54
  -3   7   5    0.62    0.07
  -3   7   5    0.55    0.07
   3   7  -5    0.43    0.07
   3   7  -5    0.50    0.07
   3  -7  -5    0.46    0.07
   3  -7  -5    0.47    0.07
   3   7  -4    0.02    0.02
  -3   7   4    0.01    0.02
   3   7  -4    0.02    0.02
  -3   7   4    0.05    0.03
   3  -7  -4    0.00    0.02
   3  -7  -4    0.01    0.03
   3   7  -3    1.77    0.11
  -3   7   3    1.55    0.11
   3   7  -3    1.76    0.11
  -3   7   3    1.70    0.11
  -3   7   2    2.83    0.16
  -3   7   2    2.90    0.16
  -3   7   1  103.45    4.52
  -3   7   1  104.92    4.52
  -3   7   0    5.43    0.28
  -3   7   0    5.77    0.28
  -3   7   0    5.60    0.26
  -3   7   0    5.10    0.26
  -3   7  -1    7.13    0.35
  -3   7  -1    7.35    0.36
  -3   7  -1    7.09    0.35
  -3   7  -1    6.94    0.35
  -3  -7  -1    7.24    0.36
  -3  -7  -1    7.27    0.35
  -3   7  -2    0.01    0.02
  -3   7  -2    0.03    0.03
  -3   7  -2    0.01    0.02
  -3   7  -2    0.00    0.02
  -3  -7  -2    0.02    0.03
  -3  -7  -2    0.01    0.02
  -3   7  -3   32.18    1.44
  -3   7  -3   32.27    1.43
  -3   7  -3   32.04    1.43
  -3   7  -3   31.73    1.44
  -3  -7  -3   32.20    1.44
  -3  -7  -3   30.65    1.44
  -3   7  -4   11.10    0.56
  -3   7  -4   11.21    0.54
  -3   7  -4   11.38    0.56
  -3   7  -4   10.61    0.54
  -3  -7  -4   11.46    0.56
  -3  -7  -4   11.47    0.57
  -3   7  -5    2.71    0.21
  -3   7  -5    3.20    0.22
  -3  -7  -5    2.88    0.22
  -3  -7  -5    3.39    0.23
  -3   7  -6    0.65    0.13
  -3   7  -6    1.11    0.14
  -3  -7  -6    0.85    0.13
  -3  -7  -6    0.56    0.11
  -3   7  -7    0.37    0.11
  -3   7  -7    0.58    0.13
  -3  -7  -7    0.41    0.11
  -3  -7  -7    0.51    0.12
  -3   7  -8    7.64    0.46
  -3   7  -8    6.72    0.45
  -3  -7  -8    7.96    0.48
  -3  -7  -8    7.16    0.47
   3   8 -10   -0.03    0.08
   3   8 -10    0.04    0.08
   3  -8 -10   -0.08    0.07
   3  -8 -10    0.11    0.09
   3   8  -9    1.21    0.16
   3   8  -9    0.88    0.15
   3  -8  -9    0.86    0.15
   3  -8  -9    1.24    0.16
   3   8  -8   -0.02    0.06
   3   8  -8    0.14    0.06
   3  -8  -8    0.19    0.08
   3  -8  -8    0.16    0.07
  -3   8   7    7.73    0.39
  -3   8   7    7.35    0.38
   3   8  -7    7.70    0.41
   3   8  -7    6.90    0.41
   3  -8  -7    6.95    0.41
   3  -8  -7    7.74    0.41
   3   8  -6    5.48    0.33
   3   8  -6    6.41    0.34
  -3   8   6    6.11    0.31
  -3   8   6    5.90    0.31
   3  -8  -6    5.78    0.33
   3  -8  -6    6.00    0.33
  -3   8   5    0.02    0.03
   3   8  -5    0.01    0.03
   3   8  -5    0.02    0.03
  -3   8   5    0.05    0.03
   3  -8  -5    0.03    0.04
   3  -8  -5    0.05    0.03
   3   8  -4    6.97    0.34
  -3   8   4    6.41    0.33
   3   8  -4    6.74    0.34
  -3   8   4    6.55    0.33
   3  -8  -4    6.51    0.33
   3  -8  -4    6.77    0.34
   3   8  -3    1.56    0.10
  -3   8   3    1.65    0.11
  -3   8   3    1.59    0.11
   3   8  -3    1.48    0.11
  -3   8   2    7.30    0.37
  -3   8   2    7.75    0.37
  -3   8   1   43.20    1.91
  -3   8   1   43.63    1.91
  -3   8   0    8.55    0.41
  -3   8   0    8.67    0.41
  -3   8   0    7.70    0.39
  -3   8   0    9.05    0.40
  -3   8  -1   24.43    1.13
  -3   8  -1   23.33    1.12
  -3   8  -1   27.88    1.13
  -3   8  -1   25.11    1.13
  -3   8  -2    0.90    0.09
  -3   8  -2    0.91    0.10
  -3   8  -2    0.89    0.09
  -3   8  -2    0.98    0.09
  -3  -8  -2    0.98    0.10
  -3  -8  -2    1.11    0.11
  -3   8  -3    2.45    0.17
  -3   8  -3    2.78    0.16
  -3   8  -3    2.34    0.16
  -3   8  -3    1.92    0.16
  -3  -8  -3    2.74    0.17
  -3  -8  -3    2.42    0.17
  -3   8  -4   19.88    0.92
  -3   8  -4   18.70    0.92
  -3   8  -4   19.12    0.89
  -3   8  -4   19.93    0.90
  -3  -8  -4   19.31    0.92
  -3  -8  -4   19.12    0.92
  -3   8  -5    1.93    0.17
  -3   8  -5    1.83    0.17
  -3  -8  -5    1.75    0.19
  -3  -8  -5    2.12    0.18
  -3   8  -6    3.27    0.25
  -3   8  -6    3.46    0.26
  -3  -8  -6    3.18    0.25
  -3  -8  -6    3.24    0.25
  -3   8  -7    2.36    0.24
  -3   8  -7    2.33    0.24
  -3  -8  -7    2.19    0.24
  -3  -8  -7    1.90    0.22
  -3   8  -8    0.81    0.15
  -3   8  -8    0.84    0.16
  -3  -8  -8    1.10    0.18
  -3  -8  -8    0.80    0.16
   3   9 -10    3.35    0.29
   3   9 -10    4.11    0.30
   3  -9 -10    3.24    0.28
   3  -9 -10    3.12    0.27
   3   9  -9    0.15    0.08
   3   9  -9    0.15    0.08
   3  -9  -9    0.10    0.08
   3  -9  -9    0.17    0.08
   3   9  -8    0.56    0.10
   3   9  -8    0.74    0.12
   3  -9  -8    0.87    0.13
   3  -9  -8    0.64    0.11
  -3   9   7    1.06    0.11
   3   9  -7    1.06    0.13
   3   9  -7    1.16    0.14
  -3   9   7    1.15    0.12
   3  -9  -7    0.97    0.12
   3  -9  -7    1.14    0.14
   3   9  -6    0.07    0.05
  -3   9   6    0.11    0.05
   3   9  -6    0.13    0.05
  -3   9   6    0.25    0.06
   3  -9  -6    0.04    0.04
   3  -9  -6    0.25    0.06
  -3   9   5   -0.03    0.02
   3   9  -5   -0.03    0.03
  -3   9   5    0.01    0.03
   3   9  -5   -0.03    0.03
   3  -9  -5    0.00    0.03
   3  -9  -5    0.02    0.04
   3   9  -4    0.42    0.06
  -3   9   4    0.44    0.06
   3   9  -4    0.46    0.06
  -3   9   4    0.51    0.07
   3  -9  -4    0.38    0.06
  -3   9   3    8.47    0.43
  -3   9   3    9.05    0.43
   3   9  -3    8.91    0.43
   3   9  -3    9.14    0.43
  -3   9   2   27.43    1.20
  -3   9   2   26.29    1.20
  -3   9   1    2.51    0.15
  -3   9   1    2.57    0.15
  -3   9   0   52.58    2.18
  -3   9   0   48.51    2.18
  -3   9   0   47.68    2.18
  -3   9  -1    2.34    0.15
  -3   9  -1    2.67    0.16
  -3   9  -1    2.29    0.15
  -3   9  -1    2.66    0.15
  -3   9  -2    0.74    0.09
  -3   9  -2    0.99    0.10
  -3   9  -2    0.80    0.09
  -3   9  -2    0.92    0.09
  -3  -9  -2    0.75    0.09
  -3  -9  -2    0.77    0.09
  -3   9  -3   30.49    1.26
  -3   9  -3   27.45    1.25
  -3   9  -3   26.47    1.25
  -3   9  -3   25.79    1.26
  -3  -9  -3   27.65    1.26
  -3  -9  -3   27.99    1.27
  -3   9  -4    2.20    0.16
  -3   9  -4    2.23    0.16
  -3   9  -4    2.51    0.19
  -3   9  -4    2.77    0.18
  -3  -9  -4    2.38    0.18
  -3  -9  -4    2.29    0.18
  -3   9  -5    0.03    0.05
  -3   9  -5   -0.03    0.04
  -3  -9  -5    0.03    0.05
  -3  -9  -5    0.03    0.05
  -3   9  -6    0.16    0.08
  -3   9  -6    0.22    0.08
  -3  -9  -6    0.32    0.10
  -3  -9  -6    0.29    0.10
  -3   9  -7    1.23    0.17
  -3   9  -7    0.97    0.16
  -3  -9  -7    0.93    0.15
  -3  -9  -7    0.84    0.16
  -3   9  -8    2.93    0.27
  -3   9  -8    3.54    0.29
  -3  -9  -8    3.24    0.39
   3  10 -10    0.11    0.08
   3  10 -10    0.02    0.07
   3 -10 -10    0.00    0.08
   3 -10 -10   -0.03    0.07
   3  10  -9    0.28    0.09
   3  10  -9    0.29    0.09
   3 -10  -9    0.40    0.10
   3 -10  -9    0.37    0.11
   3  10  -8    0.10    0.07
   3  10  -8    0.00    0.05
   3 -10  -8   -0.03    0.05
   3 -10  -8    0.10    0.06
   3  10  -7    0.62    0.10
   3  10  -7    0.38    0.09
  -3  10   7    0.48    0.08
  -3  10   7    0.40    0.08
   3 -10  -7    0.46    0.10
   3 -10  -7    0.61    0.10
   3  10  -6    0.36    0.07
   3  10  -6    0.19    0.06
  -3  10   6    0.25    0.06
  -3  10   6    0.49    0.08
   3 -10  -6    0.44    0.08
   3 -10  -6    0.37    0.07
  -3  10   5   10.53    0.52
   3  10  -5    9.65    0.52
   3  10  -5   10.16    0.53
  -3  10   5   11.37    0.52
   3 -10  -5   10.90    0.53
   3 -10  -5   11.36    0.53
   3  10  -4    0.87    0.09
  -3  10   4    0.70    0.09
  -3  10   4    0.73    0.09
   3  10  -4    0.80    0.09
  -3  10   3    7.06    0.38
  -3  10   3    7.83    0.38
   3  10  -3    7.67    0.38
   3  10  -3    7.71    0.38
  -3  10   2   48.68    2.13
  -3  10   2   47.98    2.13
  -3  10   1   27.97    1.30
  -3  10   1   29.99    1.30
  -3  10   0    2.04    0.14
  -3  10   0    2.00    0.14
  -3  10   0    2.66    0.14
  -3  10   0    2.55    0.15
  -3  10  -1    1.29    0.10
  -3  10  -1    1.23    0.10
  -3  10  -1    1.37    0.10
  -3  10  -1    1.39    0.10
  -3  10  -2    0.77    0.09
  -3  10  -2    0.86    0.10
  -3  10  -2    0.96    0.10
  -3  10  -2    1.06    0.10
  -3  10  -3    0.03    0.04
  -3  10  -3   -0.01    0.03
  -3  10  -3   -0.03    0.03
  -3  10  -3   -0.01    0.03
  -3 -10  -3    0.07    0.04
  -3 -10  -3   -0.02    0.04
  -3  10  -4    0.95    0.12
  -3  10  -4    0.93    0.10
  -3  10  -4    0.78    0.10
  -3  10  -4    0.76    0.11
  -3 -10  -4    1.04    0.13
  -3 -10  -4    0.79    0.12
  -3  10  -5    0.15    0.06
  -3  10  -5    0.29    0.08
  -3 -10  -5    0.22    0.08
  -3 -10  -5    0.13    0.07
  -3  10  -6    0.53    0.11
  -3  10  -6    0.47    0.11
  -3 -10  -6    0.55    0.12
  -3 -10  -6    0.49    0.11
  -3  10  -7   -0.05    0.07
  -3  10  -7    0.03    0.08
  -3 -10  -7    0.04    0.07
  -3 -10  -7    0.03    0.07
   3  11 -10    0.00    0.08
   3  11 -10    0.02    0.07
   3 -11 -10    0.01    0.07
   3 -11 -10   -0.04    0.07
   3  11  -9    5.08    0.37
   3  11  -9    5.72    0.37
   3 -11  -9    5.48    0.37
   3 -11  -9    6.02    0.38
   3  11  -8    0.98    0.15
   3  11  -8    1.00    0.14
   3 -11  -8    0.90    0.14
   3 -11  -8    1.41    0.17
  -3  11   7    1.56    0.15
   3  11  -7    1.46    0.16
   3  11  -7    1.58    0.17
  -3  11   7    1.51    0.15
   3 -11  -7    1.35    0.15
  -3  11   6    1.19    0.12
   3  11  -6    0.78    0.12
   3  11  -6    1.11    0.12
  -3  11   6    0.98    0.11
   3 -11  -6    1.28    0.14
   3 -11  -6    1.16    0.13
  -3  11   5   23.49    1.08
   3  11  -5   23.89    1.09
  -3  11   5   24.36    1.09
   3  11  -5   22.92    1.09
   3 -11  -5   23.10    1.09
   3 -11  -5   24.42    1.10
   3  11  -4   11.58    0.59
   3  11  -4   14.53    0.64
   3  11  -4   12.55    0.59
  -3  11   4   13.78    0.63
   3  11  -4   13.07    0.62
  -3  11   4   13.97    0.63
  -3  11   3    3.17    0.20
  -3  11   3    3.21    0.20
   3  11  -3    3.48    0.18
   3  11  -3    3.53    0.18
   3  11  -3    3.62    0.20
   3  11  -3    3.17    0.19
  -3  11   2    2.45    0.16
  -3  11   2    2.90    0.17
  -3  11   1    2.19    0.15
  -3  11   1    2.32    0.15
  -3  11   0    5.01    0.27
  -3  11   0    5.04    0.26
  -3  11   0    4.73    0.26
  -3  11   0    5.25    0.27
  -3  11  -1    0.09    0.04
  -3  11  -1    0.10    0.04
  -3  11  -1    0.08    0.03
  -3  11  -1    0.12    0.04
  -3  11  -2    1.24    0.11
  -3  11  -2    1.17    0.11
  -3  11  -2    1.25    0.11
  -3  11  -2    1.23    0.11
  -3  11  -3    1.58    0.13
  -3  11  -3    1.39    0.14
  -3  11  -3    1.59    0.14
  -3  11  -3    1.97    0.13
  -3 -11  -3    1.39    0.15
  -3 -11  -3    1.55    0.14
  -3  11  -4    0.84    0.11
  -3  11  -4    1.00    0.13
  -3  11  -4    0.84    0.11
  -3 -11  -4    0.79    0.11
  -3 -11  -4    0.97    0.13
  -3  11  -5    0.02    0.05
  -3  11  -5    0.07    0.06
  -3 -11  -5   -0.01    0.05
  -3 -11  -5   -0.04    0.04
  -3  11  -6    3.94    0.29
  -3  11  -6    3.54    0.27
  -3 -11  -6    4.04    0.29
  -3 -11  -6    4.06    0.29
  -3  11  -7    2.42    0.25
  -3  11  -7    2.90    0.25
  -3 -11  -7    2.98    0.26
  -3 -11  -7    2.61    0.27
   3  12 -10    3.60    0.29
   3  12 -10    3.09    0.29
   3 -12 -10    3.48    0.29
   3 -12 -10    3.73    0.30
   3  12  -9    2.25    0.24
   3  12  -9    1.92    0.21
   3 -12  -9    2.02    0.22
   3 -12  -9    1.59    0.21
   3  12  -8    0.02    0.06
   3  12  -8    0.06    0.07
   3 -12  -8   -0.02    0.07
   3 -12  -8    0.03    0.07
   3  12  -7    0.28    0.08
   3  12  -7    0.35    0.09
  -3  12   7    0.36    0.08
  -3  12   7    0.28    0.07
   3 -12  -7    0.27    0.08
   3 -12  -7    0.29    0.08
  -3  12   6    0.02    0.04
   3  12  -6    0.01    0.04
  -3  12   6    0.01    0.04
   3  12  -6    0.00    0.04
   3 -12  -6   -0.02    0.04
   3 -12  -6   -0.02    0.04
   3  12  -5   12.58    0.63
  -3  12   5   13.42    0.63
  -3  12   5   13.20    0.63
   3  12  -5   12.73    0.64
   3  12  -4    2.77    0.17
  -3  12   4    2.30    0.16
   3  12  -4    2.18    0.16
  -3  12   4    2.30    0.16
   3  12  -3    2.64    0.17
  -3  12   3    2.69    0.17
  -3  12   3    2.49    0.17
   3  12  -3    2.80    0.15
   3  12  -3    2.85    0.17
   3  12  -3    2.47    0.15
  -3  12   2   21.95    1.01
  -3  12   2   22.06    1.01
  -3  12   1    2.33    0.15
  -3  12   1    2.19    0.15
  -3  12   0    6.00    0.31
  -3  12   0    6.12    0.30
  -3  12   0    5.85    0.30
  -3  12   0    5.44    0.30
  -3  12  -1    0.37    0.06
  -3  12  -1    0.42    0.06
  -3  12  -1    0.49    0.07
  -3  12  -1    0.39    0.06
  -3  12  -2    8.66    0.45
  -3  12  -2    9.70    0.45
  -3  12  -2    9.58    0.45
  -3  12  -2    8.02    0.45
  -3  12  -3   11.47    0.59
  -3  12  -3   12.38    0.61
  -3  12  -3   11.90    0.59
  -3  12  -3   13.15    0.61
  -3  12  -4    3.33    0.23
  -3  12  -4    3.46    0.23
  -3 -12  -4    2.99    0.22
  -3 -12  -4    3.02    0.23
  -3  12  -5    0.99    0.14
  -3  12  -5    0.95    0.13
  -3 -12  -5    0.83    0.13
  -3 -12  -5    0.92    0.14
   3  12   6   18.68    0.95
   3  12   6   18.15    0.95
  -3  12  -6   20.27    0.98
  -3  12  -6   20.15    0.97
  -3 -12  -6   20.70    0.99
  -3 -12  -6   20.28    0.98
  -3  12  -7    0.65    0.13
  -3  12  -7    0.65    0.13
   3  12   7    0.77    0.13
   3  12   7    0.97    0.15
  -3 -12  -7    1.06    0.16
  -3 -12  -7    0.78    0.15
   3  13 -10    0.86    0.19
   3  13 -10    1.00    0.23
   3 -13 -10    0.67    0.15
   3 -13 -10    0.88    0.17
   3  13  -9    1.63    0.21
   3  13  -9    1.78    0.22
   3 -13  -9    2.05    0.23
   3 -13  -9    1.94    0.22
   3  13  -8    1.29    0.17
   3  13  -8    1.48    0.18
   3 -13  -8    1.14    0.17
   3 -13  -8    1.09    0.16
   3  13  -7    0.71    0.12
  -3  13   7    0.93    0.12
   3  13  -7    0.74    0.12
  -3  13   7    0.64    0.10
   3 -13  -7    0.73    0.12
   3 -13  -7    0.65    0.12
  -3  13   6    0.19    0.06
  -3  13   6    0.16    0.06
   3  13  -6    0.22    0.08
   3  13  -6    0.19    0.07
   3 -13  -6    0.08    0.05
   3  13  -5    1.68    0.15
  -3  13   5    1.99    0.15
   3  13  -5    1.70    0.15
  -3  13   5    2.01    0.15
  -3  13   4   17.39    0.84
   3  13  -4   17.29    0.84
  -3  13   4   18.39    0.84
   3  13  -4   18.47    0.84
   3  13  -3    1.42    0.10
   3  13  -3    1.73    0.12
  -3  13   3    1.60    0.13
   3  13  -3    1.34    0.10
  -3  13   3    1.44    0.12
   3  13  -3    1.24    0.12
  -3  13   2    2.44    0.16
   3  13  -2    2.33    0.15
  -3  13   2    2.55    0.16
   3  13  -2    2.14    0.14
  -3  13   1    1.09    0.11
  -3  13   1    1.23    0.10
  -3  13   0    1.53    0.12
  -3  13   0    1.93    0.13
  -3  13   0    1.82    0.13
  -3  13   0    1.98    0.14
  -3  13  -1    4.17    0.23
  -3  13  -1    3.71    0.22
  -3  13  -1    3.73    0.22
  -3  13  -1    3.89    0.22
  -3  13  -2    8.76    0.45
  -3  13  -2    9.12    0.45
  -3  13  -2    9.41    0.46
  -3  13  -2    8.59    0.45
  -3  13  -3    2.37    0.17
  -3  13  -3    2.85    0.19
  -3  13  -3    2.60    0.18
  -3  13  -3    2.14    0.16
  -3  13  -4    0.56    0.10
  -3  13  -4    0.58    0.10
  -3 -13  -4    0.66    0.11
  -3 -13  -4    0.69    0.12
  -3  13  -5    0.11    0.07
  -3  13  -5    0.07    0.07
  -3 -13  -5    0.11    0.07
  -3 -13  -5    0.29    0.09
   3  13   6    0.22    0.09
  -3  13  -6    0.40    0.10
  -3  13  -6    0.19    0.08
   3  13   6    0.20    0.09
  -3 -13  -6    0.23    0.09
  -3 -13  -6    0.24    0.10
   3  13   7    1.44    0.18
  -3  13  -7    1.34    0.19
   3  13   7    1.31    0.17
  -3  13  -7    1.30    0.18
  -3 -13  -7    1.51    0.20
  -3 -13  -7    1.45    0.20
   3  14  -9    0.09    0.08
   3  14  -9    0.24    0.10
   3 -14  -9    0.15    0.10
   3 -14  -9    0.14    0.09
   3  14  -8    2.55    0.23
   3  14  -8    2.94    0.24
   3 -14  -8    2.47    0.25
   3 -14  -8    2.61    0.25
  -3  14   7    3.19    0.23
   3  14  -7    3.18    0.25
  -3  14   7    3.46    0.24
   3  14  -7    3.84    0.26
   3 -14  -7    3.39    0.26
  -3  14   6    0.06    0.05
   3  14  -6    0.07    0.06
   3  14  -6    0.00    0.05
  -3  14   6   -0.08    0.04
  -3  14   5    0.21    0.06
  -3  14   5    0.06    0.05
   3  14  -5    0.09    0.05
   3  14  -5    0.12    0.05
  -3  14   4   13.95    0.71
   3  14  -4   14.51    0.71
   3  14  -4   14.56    0.71
  -3  14   4   15.63    0.71
   3  14  -3    1.24    0.09
  -3  14   3    1.34    0.13
  -3  14   3    1.08    0.12
   3  14  -3    1.22    0.13
   3  14  -3    1.03    0.11
   3  14  -3    1.16    0.09
   3  14  -2    0.07    0.03
  -3  14   2    0.06    0.04
   3  14  -2    0.06    0.03
  -3  14   2    0.10    0.04
   3  14  -1    0.32    0.06
  -3  14   1    0.20    0.05
  -3  14   1    0.20    0.05
   3  14  -1    0.41    0.06
  -3  14   0    4.04    0.23
  -3  14   0    3.83    0.22
  -3  14   0    4.00    0.23
  -3  14   0    3.59    0.22
  -3  14  -1    1.07    0.11
  -3  14  -1    1.14    0.11
  -3  14  -1    0.91    0.10
  -3  14  -1    1.09    0.11
  -3  14  -2   -0.02    0.03
  -3  14  -2    0.10    0.04
  -3  14  -2    0.01    0.03
  -3  14  -2    0.02    0.04
  -3  14  -3    1.29    0.13
  -3  14  -3    1.44    0.15
  -3  14  -3    1.35    0.14
  -3  14  -3    1.13    0.12
  -3  14  -4    0.09    0.05
  -3  14  -4    0.10    0.06
  -3  14  -5    0.06    0.06
   3  14   5    0.01    0.06
  -3  14  -5    0.00    0.05
   3  14   5   -0.03    0.05
  -3 -14  -5    0.02    0.05
  -3 -14  -5    0.08    0.06
   3  14   6    2.09    0.21
  -3  14  -6    1.98    0.22
   3  14   6    2.13    0.22
  -3  14  -6    1.90    0.22
  -3 -14  -6    2.48    0.24
  -3 -14  -6    2.50    0.25
  -3  14  -7    0.92    0.15
   3  14   7    0.93    0.15
   3  14   7    1.12    0.16
  -3  14  -7    0.85    0.15
  -3 -14  -7    0.94    0.16
  -3 -14  -7    0.82    0.16
   3  15  -9    1.64    0.21
   3  15  -9    1.39    0.20
   3 -15  -9    1.46    0.20
   3 -15  -9    1.36    0.19
  -3  15   8    1.53    0.19
   3  15  -8    1.77    0.20
   3  15  -8    1.87    0.21
   3 -15  -8    1.41    0.19
  -3  15   7    9.97    0.55
  -3  15   7   10.34    0.55
   3  15  -7   11.77    0.58
   3  15  -7   10.81    0.59
   3  15  -6    0.45    0.10
  -3  15   6    0.53    0.09
   3  15  -6    0.45    0.09
  -3  15   6    0.39    0.08
  -3  15   5    0.54    0.09
  -3  15   5    0.71    0.10
   3  15  -5    0.60    0.10
   3  15  -5    0.52    0.10
   3  15  -4   18.03    0.86
  -3  15   4   19.31    0.86
  -3  15   4   16.40    0.85
   3  15  -4   18.21    0.85
   3  15  -3   22.55    1.01
   3  15  -3   22.04    1.01
  -3  15   3   22.13    1.04
   3  15  -3   24.00    1.05
   3  15  -3   20.94    1.04
  -3  15   3   23.02    1.04
  -3  15   2    3.93    0.24
  -3  15   2    3.84    0.24
   3  15  -2    4.05    0.22
   3  15  -2    4.00    0.22
   3  15  -1    0.07    0.04
   3  15  -1    0.04    0.03
  -3  15   1    0.00    0.03
  -3  15   1    0.02    0.04
  -3  15   0    0.57    0.09
  -3  15   0    0.74    0.09
   3  15   0    0.74    0.10
   3  15   0    0.69    0.09
  -3  15   0    0.53    0.08
  -3  15   0    0.61    0.08
  -3  15  -1   13.41    0.67
  -3  15  -1   13.06    0.68
  -3  15  -1   15.02    0.68
   3  15   1   14.51    0.68
  -3  15  -1   14.70    0.68
  -3  15  -2    0.77    0.10
  -3  15  -2    0.69    0.10
  -3  15  -2    0.64    0.09
  -3  15  -2    0.51    0.08
  -3  15  -3   10.63    0.51
   3  15   3    9.64    0.50
  -3  15  -3    9.99    0.49
  -3  15  -3    8.87    0.50
  -3  15  -3    9.46    0.49
  -3  15  -4    0.11    0.06
  -3  15  -4    0.03    0.05
   3  15   4    0.02    0.05
   3  15   4    0.09    0.06
  -3  15  -5    2.02    0.21
  -3  15  -5    2.09    0.21
   3  15   5    1.98    0.20
   3  15   5    2.30    0.21
   3  15   6    0.42    0.10
  -3  15  -6    0.21    0.09
  -3  15  -6    0.25    0.10
   3  15   6    0.25    0.09
  -3 -15  -6    0.18    0.09
   3  15   7    0.07    0.08
  -3  15  -7    0.05    0.07
   3  15   7   -0.06    0.07
  -3  15  -7   -0.02    0.07
  -3 -15  -7    0.11    0.10
   3  16  -9    0.02    0.07
   3  16  -9    0.14    0.10
   3  16  -8    4.97    0.35
  -3  16   8    5.23    0.33
   3  16  -8    4.69    0.35
  -3  16   8    5.31    0.33
  -3  16   7    0.24    0.08
  -3  16   7    0.18    0.07
   3  16  -7    0.15    0.08
   3  16  -7    0.39    0.10
  -3  16   6    0.27    0.08
   3  16  -6    0.55    0.10
  -3  16   6    0.43    0.09
   3  16  -6    0.39    0.09
   3  16  -5   18.96    0.90
  -3  16   5   18.96    0.89
  -3  16   5   18.30    0.89
   3  16  -5   18.26    0.89
   3  16  -4   39.60    1.80
  -3  16   4   40.08    1.79
  -3  16   4   37.62    1.79
   3  16  -4   41.54    1.80
  -3  16   3   25.80    1.17
   3  16  -3   25.83    1.17
   3  16  -3   24.43    1.14
   3  16  -3   25.65    1.14
  -3  16   3   25.50    1.17
   3  16  -3   24.78    1.17
  -3  16   2    9.28    0.47
   3  16  -2    9.04    0.45
   3  16  -2    9.22    0.45
  -3  16   2    8.79    0.46
   3  16  -1    0.48    0.08
   3  16  -1    0.52    0.08
  -3  16   1    0.33    0.07
  -3  16   1    0.43    0.08
  -3  16   0    0.00    0.03
  -3  16   0    0.00    0.03
   3  16   0    0.02    0.04
  -3  16   0   -0.02    0.03
   3  16   0    0.04    0.04
  -3  16   0    0.01    0.04
  -3  16  -1    5.51    0.31
  -3  16  -1    5.51    0.31
  -3  16  -1    5.24    0.30
  -3  16  -1    6.14    0.32
   3  16   1    5.44    0.32
   3  16   1    5.40    0.31
  -3  16  -2    4.48    0.27
  -3  16  -2    5.10    0.28
   3  16   2    4.49    0.28
  -3  16  -2    4.82    0.28
  -3  16  -2    4.73    0.27
   3  16   2    4.43    0.28
  -3  16  -3    0.12    0.06
  -3  16  -3    0.08    0.05
   3  16   3    0.14    0.06
  -3  16  -3    0.07    0.05
   3  16   3    0.05    0.05
  -3  16  -3    0.24    0.06
  -3  16  -4    1.27    0.15
   3  16   4    1.42    0.16
   3  16   4    1.20    0.15
  -3  16  -4    1.05    0.15
  -3  16  -5    2.64    0.23
   3  16   5    3.02    0.23
   3  16   5    2.29    0.23
  -3  16  -5    2.90    0.24
   3  16   6    0.09    0.08
   3  16   6    0.09    0.08
  -3  16  -6    0.12    0.09
  -3  16  -6    0.10    0.08
   3  16   7    0.37    0.11
   3  16   7    0.74    0.14
   3  17  -9    0.95    0.17
   3  17  -9    0.64    0.14
   3  17  -8    0.57    0.13
   3  17  -8    0.87    0.15
  -3  17   8    1.07    0.14
  -3  17   8    0.82    0.13
   3  17  -7    2.30    0.23
  -3  17   7    2.13    0.21
   3  17  -7    2.06    0.22
  -3  17   7    3.01    0.22
   3  17  -6    0.08    0.06
  -3  17   6    0.08    0.06
  -3  17   6    0.06    0.06
   3  17  -6    0.06    0.06
  -3  17   5    0.98    0.13
   3  17  -5    0.85    0.12
   3  17  -5    0.67    0.11
  -3  17   5    0.71    0.11
  -3  17   4    3.56    0.24
   3  17  -4    3.51    0.24
  -3  17   4    3.88    0.25
   3  17  -4    3.78    0.25
   3  17  -3    6.61    0.34
   3  17  -3    6.66    0.37
  -3  17   3    6.52    0.37
   3  17  -3    6.79    0.34
   3  17  -3    6.05    0.36
  -3  17   3    7.05    0.37
  -3  17   2    0.63    0.10
   3  17  -2    0.57    0.08
  -3  17   2    0.75    0.10
   3  17  -2    0.62    0.08
  -3  17   1    0.84    0.11
   3  17  -1    0.86    0.10
  -3  17   1    0.73    0.10
   3  17  -1    0.71    0.09
  -3  17   0    0.95    0.12
  -3  17   0    0.97    0.12
   3  17   0    0.98    0.12
  -3  17   0    1.01    0.12
   3  17   0    1.39    0.14
  -3  17   0    1.27    0.13
   3  17   1    4.37    0.27
  -3  17  -1    4.56    0.27
  -3  17  -1    4.26    0.26
  -3  17  -1    4.54    0.27
   3  17   1    4.78    0.27
  -3  17  -1    4.16    0.26
  -3  17  -2    1.13    0.14
   3  17   2    1.52    0.16
   3  17   2    1.85    0.17
  -3  17  -2    1.53    0.15
  -3  17  -2    1.52    0.15
  -3  17  -2    1.58    0.15
  -3  17  -3    5.67    0.33
   3  17   3    5.67    0.34
  -3  17  -3    5.83    0.35
  -3  17  -3    6.44    0.39
   3  17   3    5.55    0.34
  -3  17  -3    6.15    0.35
   3  17   4    0.67    0.12
  -3  17  -4    0.70    0.12
   3  17   4    0.42    0.10
  -3  17  -4    0.83    0.13
  -3  17  -5    1.19    0.16
   3  17   5    1.18    0.16
   3  17   5    1.78    0.19
  -3  17  -5    1.61    0.19
  -3  17  -6    0.56    0.13
   3  17   6    0.41    0.11
   3  17   6    0.72    0.13
  -3  17  -6    0.46    0.11
  -3  18   8   -0.02    0.07
   3  18  -8    0.03    0.07
   3  18  -8    0.15    0.09
  -3  18   8    0.02    0.07
   3  18  -7    1.81    0.21
   3  18  -7    1.61    0.19
  -3  18   7    1.95    0.20
  -3  18   7    1.80    0.19
   3  18  -6    0.27    0.08
  -3  18   6    0.32    0.09
   3  18  -6    0.16    0.07
  -3  18   6    0.38    0.09
   3  18  -5    7.31    0.41
  -3  18   5    7.14    0.41
   3  18  -5    7.98    0.43
  -3  18   5    6.98    0.41
  -3  18   4    0.02    0.04
   3  18  -4   -0.03    0.03
   3  18  -4    0.07    0.05
  -3  18   4    0.02    0.04
  -3  18   3    5.56    0.32
   3  18  -3    5.60    0.32
   3  18  -3    5.46    0.29
   3  18  -3    5.24    0.32
  -3  18   3    5.72    0.33
   3  18  -3    5.15    0.29
   3  18  -2   56.17    2.48
   3  18  -2   56.04    2.48
  -3  18   2   56.27    2.50
  -3  18   2   55.49    2.50
  -3  18   1   13.63    0.67
   3  18  -1   13.90    0.66
   3  18  -1   13.57    0.66
  -3  18   1   13.46    0.67
  -3  18   0   11.87    0.58
  -3  18   0   11.49    0.59
   3  18   0   11.85    0.59
  -3  18   0   11.80    0.59
   3  18   0   11.62    0.58
  -3  18   0   11.44    0.58
   3  18   1    0.01    0.04
  -3  18  -1    0.00    0.04
  -3  18  -1   -0.01    0.03
  -3  18  -1    0.01    0.04
   3  18   1    0.02    0.04
  -3  18  -1    0.00    0.04
   3  18   2    0.53    0.10
  -3  18  -2    0.62    0.09
   3  18   2    0.45    0.09
  -3  18  -2    0.63    0.10
  -3  18  -2    0.62    0.09
  -3  18  -2    0.42    0.09
  -3  18  -3    1.61    0.18
  -3  18  -3    1.63    0.17
   3  18   3    1.64    0.18
   3  18   3    1.51    0.17
   3  18   4    0.07    0.06
  -3  18  -4    0.09    0.07
  -3  18  -4    0.16    0.07
   3  18   4   -0.05    0.05
   3  18   5    0.54    0.11
  -3  18  -5    0.41    0.11
   3  18   5    0.45    0.11
  -3  18  -5    0.34    0.10
   3  18   6    1.77    0.20
   3  18   6    2.25    0.22
  -3  18  -6    2.01    0.23
  -3  18  -6    1.56    0.20
  -3  19   8    0.11    0.08
   3  19  -8    0.07    0.08
   3  19  -8    0.02    0.08
  -3  19   8   -0.11    0.08
  -3  19   7    0.08    0.07
   3  19  -7   -0.05    0.06
   3  19  -7   -0.02    0.06
  -3  19   7    0.11    0.08
   3  19  -6   -0.08    0.05
   3  19  -6    0.00    0.06
  -3  19   6    0.13    0.07
  -3  19   6    0.06    0.07
  -3  19   5    0.26    0.09
   3  19  -5    0.17    0.07
  -3  19   5    0.17    0.07
   3  19  -5    0.29    0.08
  -3  19   4    0.19    0.07
   3  19  -4    0.03    0.05
  -3  19   4    0.12    0.06
   3  19  -4    0.06    0.05
   3  19  -3    2.21    0.15
   3  19  -3    2.02    0.18
  -3  19   3    2.09    0.17
  -3  19   3    1.94    0.19
   3  19  -3    2.06    0.17
   3  19  -3    2.13    0.15
  -3  19   2   35.26    1.65
   3  19  -2   36.59    1.63
   3  19  -2   36.23    1.63
  -3  19   2   36.88    1.65
  -3  19   1    0.08    0.05
  -3  19   1    0.13    0.06
   3  19  -1    0.13    0.05
   3  19  -1    0.06    0.05
  -3  19   0    7.67    0.43
   3  19   0    8.00    0.42
  -3  19   0    8.03    0.42
   3  19   0    7.73    0.42
  -3  19   0    7.71    0.43
  -3  19   0    8.48    0.44
  -3  19  -1    0.56    0.10
   3  19   1    0.59    0.10
  -3  19  -1    0.71    0.10
   3  19   1    0.69    0.10
  -3  19  -1    0.82    0.11
  -3  19  -1    0.62    0.10
   3  19   2    6.34    0.38
  -3  19  -2    6.19    0.36
  -3  19  -2    6.77    0.38
  -3  19  -2    6.17    0.36
  -3  19  -2    6.98    0.37
   3  19   2    6.44    0.37
  -3  19  -3    0.20    0.07
   3  19   3    0.34    0.09
  -3  19  -3    0.31    0.08
   3  19   3    0.22    0.07
   3  19   4    2.53    0.24
  -3  19  -4    2.50    0.22
   3  19   4    2.25    0.22
  -3  19  -4    2.57    0.22
  -3  19  -5    0.10    0.08
   3  19   5    0.09    0.07
  -3  19  -5    0.01    0.07
   3  19   5    0.23    0.09
   3  19   6    0.32    0.12
  -3  19  -6    0.31    0.11
   3  19   6    0.29    0.13
  -3  19  -6    0.35    0.12
  -3  20   8    1.37    0.18
   3  20  -8    1.54    0.20
   3  20  -8    1.61    0.21
  -3  20   8    0.97    0.16
  -3  20   7    1.19    0.16
  -3  20   7    0.87    0.15
   3  20  -7    1.01    0.15
   3  20  -7    1.11    0.17
   3  20  -6    0.90    0.14
   3  20  -6    0.77    0.13
  -3  20   6    1.08    0.15
  -3  20   6    0.69    0.13
  -3  20   5    1.48    0.17
   3  20  -5    1.45    0.17
  -3  20   5    1.24    0.16
   3  20  -5    1.39    0.17
   3  20  -4    9.52    0.55
  -3  20   4   10.67    0.56
   3  20  -4   10.90    0.56
  -3  20   4   10.73    0.55
   3  20  -3    4.61    0.29
  -3  20   3    4.47    0.28
  -3  20   3    4.23    0.28
   3  20  -3    3.88    0.27
  -3  20   2    9.70    0.52
  -3  20   2    9.79    0.52
   3  20  -2    9.88    0.50
   3  20  -2    9.71    0.50
  -3  20   1    0.19    0.06
   3  20  -1    0.18    0.06
  -3  20   1    0.06    0.05
   3  20  -1    0.03    0.04
   3  20   0    0.13    0.06
   3  20   0    0.11    0.06
  -3  20   0    0.05    0.05
  -3  20   0    0.13    0.05
  -3  20   0    0.06    0.05
  -3  20   0    0.11    0.05
  -3  20  -1    0.85    0.11
  -3  20  -1    0.71    0.11
   3  20   1    0.93    0.13
   3  20   1    0.96    0.12
  -3  20  -1    0.79    0.12
  -3  20  -1    0.94    0.12
  -3  20  -2    0.01    0.05
   3  20   2    0.08    0.05
  -3  20  -2   -0.05    0.04
  -3  20  -2   -0.05    0.05
   3  20   2   -0.04    0.04
  -3  20  -2    0.05    0.05
   3  20   3    3.95    0.27
  -3  20  -3    3.81    0.27
   3  20   3    3.80    0.27
  -3  20  -3    3.48    0.26
   3  20   4    9.03    0.52
  -3  20  -4    9.84    0.54
   3  20   4    9.92    0.53
  -3  20  -4    9.21    0.53
  -3  20  -5    2.84    0.25
   3  20   5    2.29    0.24
  -3  20  -5    2.82    0.26
   3  20   5    3.30    0.25
  -3  21   8    0.03    0.08
  -3  21   8    0.06    0.08
   3  21  -7    0.75    0.14
  -3  21   7    0.70    0.14
  -3  21   7    0.73    0.14
   3  21  -7    0.74    0.14
   3  21  -6    4.88    0.33
  -3  21   6    4.87    0.31
   3  21  -6    4.14    0.31
  -3  21   6    4.03    0.31
   3  21  -5    0.65    0.13
  -3  21   5    0.59    0.12
  -3  21   5    0.75    0.13
   3  21  -5    0.48    0.11
   3  21  -4    2.20    0.20
  -3  21   4    2.66    0.21
   3  21  -4    2.21    0.20
  -3  21   4    2.43    0.20
   3  21  -3    1.23    0.16
  -3  21   3    1.29    0.16
   3  21  -3    1.19    0.15
  -3  21   3    1.21    0.15
  -3  21   2    3.95    0.27
  -3  21   2    4.15    0.27
   3  21  -2    3.80    0.25
   3  21  -2    4.22    0.25
  -3  21   1    0.23    0.07
   3  21  -1    0.31    0.07
  -3  21   1    0.22    0.07
   3  21  -1    0.24    0.06
  -3  21   0    0.81    0.12
  -3  21   0    0.84    0.12
  -3  21   0    0.96    0.13
   3  21   0    0.93    0.12
   3  21   0    0.73    0.11
  -3  21   0    1.35    0.15
   3  21   1   -0.01    0.05
  -3  21  -1    0.11    0.06
  -3  21  -1    0.07    0.05
  -3  21  -1    0.03    0.05
  -3  21  -1    0.00    0.05
   3  21   1    0.00    0.05
  -3  21  -2    1.14    0.15
   3  21   2    1.13    0.15
  -3  21  -2    1.81    0.19
  -3  21  -2    1.46    0.15
  -3  21  -2    1.59    0.16
   3  21   2    1.49    0.17
   3  21   3    0.09    0.07
   3  21   3    0.08    0.07
  -3  21  -3    0.14    0.07
  -3  21  -3    0.11    0.07
   3  21   4    7.67    0.45
  -3  21  -4    7.99    0.47
  -3  21  -4    7.69    0.46
   3  21   4    7.41    0.45
   3  21   5    0.45    0.11
  -3  21  -5    0.68    0.14
   3  21   5    0.59    0.12
  -3  21  -5    0.44    0.12
   3  22  -7    0.83    0.16
  -3  22   7    0.74    0.14
  -3  22   7    0.86    0.15
   3  22  -7    0.70    0.14
  -3  22   6    0.53    0.12
  -3  22   6    0.55    0.12
   3  22  -6    0.43    0.11
   3  22  -6    0.43    0.11
  -3  22   5    4.80    0.31
   3  22  -5    4.51    0.30
  -3  22   5    3.76    0.29
   3  22  -5    4.31    0.31
  -3  22   4    0.16    0.07
   3  22  -4    0.12    0.07
   3  22  -4    0.06    0.06
  -3  22   4    0.01    0.06
   3  22  -3    2.12    0.20
   3  22  -3    2.28    0.20
  -3  22   3    2.33    0.20
  -3  22   3    2.03    0.21
   3  22  -2    0.61    0.10
   3  22  -2    0.69    0.11
  -3  22   2    0.48    0.10
  -3  22   2    0.63    0.11
  -3  22   1    0.12    0.06
   3  22  -1    0.13    0.06
  -3  22   1    0.11    0.06
   3  22  -1    0.02    0.05
  -3  22   0    1.31    0.15
   3  22   0    1.23    0.15
  -3  22   0    1.23    0.15
  -3  22   0    1.16    0.15
  -3  22   0    1.45    0.16
   3  22   0    1.47    0.16
  -3  22  -1    0.01    0.05
  -3  22  -1    0.08    0.05
   3  22   1    0.04    0.06
  -3  22  -1    0.15    0.06
   3  22   1    0.04    0.05
  -3  22  -1    0.01    0.06
  -3  22  -2   -0.01    0.05
  -3  22  -2    0.06    0.05
   3  22   2    0.02    0.05
  -3  22  -2    0.09    0.07
   3  22   2    0.01    0.05
  -3  22  -2    0.06    0.06
  -3  22  -3    4.82    0.32
   3  22   3    4.57    0.30
  -3  22  -3    4.47    0.31
   3  22   3    3.85    0.30
  -3  22  -4    0.60    0.13
   3  22   4    0.69    0.13
  -3  22  -4    0.88    0.15
   3  22   4    0.72    0.14
  -3  22  -5    1.11    0.18
  -3  22  -5    0.81    0.16
  -3  23   7    0.30    0.11
  -3  23   7    0.69    0.14
  -3  23   6    0.51    0.12
  -3  23   6    0.35    0.11
   3  23  -6    0.68    0.13
   3  23  -6    0.55    0.13
  -3  23   5    0.78    0.14
   3  23  -5    0.86    0.15
   3  23  -5    1.00    0.15
  -3  23   5    0.86    0.14
  -3  23   4    1.71    0.20
  -3  23   4    1.69    0.19
   3  23  -4    1.87    0.20
   3  23  -4    1.55    0.19
  -3  23   3    0.20    0.08
   3  23  -3    0.22    0.08
  -3  23   3    0.39    0.10
   3  23  -3    0.28    0.09
  -3  23   2    6.69    0.40
  -3  23   2    6.84    0.40
   3  23  -2    6.63    0.38
   3  23  -2    7.09    0.39
  -3  23   1   -0.01    0.05
   3  23  -1   -0.02    0.05
   3  23  -1    0.01    0.05
  -3  23   1    0.05    0.06
   3  23   0    1.02    0.15
   3  23   0    1.49    0.17
  -3  23   0    1.31    0.15
  -3  23   0    1.46    0.17
  -3  23   0    1.45    0.17
  -3  23   0    1.30    0.16
   3  23   1    1.13    0.15
  -3  23  -1    1.23    0.15
   3  23   1    1.05    0.15
  -3  23  -1    0.92    0.14
  -3  23  -1    1.05    0.14
  -3  23  -1    0.91    0.13
  -3  23  -2    0.17    0.08
  -3  23  -2    0.24    0.10
   3  23   2    0.08    0.06
  -3  23  -2    0.15    0.08
   3  23   2    0.16    0.07
  -3  23  -3    0.16    0.09
  -3  23  -3    0.17    0.09
   3  23   3    0.17    0.08
   3  23   3    0.32    0.09
  -3  23  -4    3.91    0.30
   3  23   4    3.31    0.27
  -3  23  -4    3.47    0.29
   3  23   4    3.75    0.29
   3  24  -6    0.55    0.13
  -3  24   6    0.31    0.11
  -3  24   6    0.79    0.15
   3  24  -6    0.41    0.11
  -3  24   5    0.81    0.15
   3  24  -5    1.05    0.17
  -3  24   5    1.05    0.16
   3  24  -5    1.15    0.16
   3  24  -4    4.17    0.30
   3  24  -4    3.69    0.29
  -3  24   4    4.55    0.31
  -3  24   4    4.05    0.30
  -3  24   3    0.92    0.14
   3  24  -3    0.78    0.13
   3  24  -3    0.90    0.14
  -3  24   3    0.97    0.15
  -3  24   2    0.01    0.06
   3  24  -2    0.13    0.06
  -3  24   2    0.13    0.08
   3  24  -2    0.08    0.06
   3  24  -1    2.43    0.20
  -3  24   1    2.48    0.21
   3  24  -1    2.42    0.20
  -3  24   1    2.38    0.23
  -3  24   0    5.22    0.34
  -3  24   0    6.12    0.36
   3  24   0    5.12    0.34
   3  24   0    5.47    0.35
  -3  24   0    6.09    0.35
  -3  24   0    5.04    0.34
   3  24   1    3.05    0.24
  -3  24  -1    3.24    0.25
  -3  24  -1    3.09    0.25
   3  24   1    2.86    0.24
  -3  24  -1    3.34    0.24
  -3  24  -1    3.09    0.24
  -3  24  -2    0.23    0.09
   3  24   2    0.26    0.09
  -3  24  -2    0.48    0.11
   3  24   2    0.37    0.10
   3  24   3    4.48    0.32
  -3  24  -3    4.47    0.33
  -3  24  -3    5.32    0.34
   3  24   3    4.93    0.34
  -3  24  -4    1.36    0.19
  -3  24  -4    1.29    0.19
  -3  25   5    0.68    0.13
  -3  25   5    0.69    0.14
   3  25  -5    0.75    0.13
   3  25  -5    0.47    0.13
  -3  25   4   -0.04    0.06
   3  25  -4    0.04    0.06
  -3  25   4   -0.06    0.06
   3  25  -4    0.01    0.06
  -3  25   3   -0.01    0.06
   3  25  -3    0.11    0.07
  -3  25   3   -0.04    0.05
   3  25  -3    0.03    0.06
  -3  25   2    1.20    0.17
   3  25  -2    1.34    0.19
  -3  25   2    1.29    0.17
  -3  25   1    0.14    0.08
  -3  25   1    0.01    0.07
   3  25  -1    0.07    0.06
   3  25  -1    0.10    0.07
  -3  25   0   -0.01    0.06
  -3  25   0   -0.01    0.05
  -3  25   0    0.09    0.07
  -3  25   0    0.02    0.06
   3  25   0   -0.02    0.05
   3  25   0   -0.04    0.05
  -3  25  -1    4.09    0.28
  -3  25  -1    3.77    0.28
  -3  25  -1    3.95    0.27
   3  25   1    3.42    0.27
   3  25   1    3.61    0.27
  -3  25  -1    3.36    0.27
   3  25   2    7.44    0.45
  -3  25  -2    7.82    0.45
   3  25   2    7.02    0.45
  -3  25  -2    7.62    0.46
   3  25   3    1.62    0.28
  -3  25  -3    2.05    0.23
  -3  25  -3    1.91    0.22
   3  26  -5    2.14    0.28
   3  26  -5    1.61    0.27
  -3  26   4    0.78    0.14
   3  26  -4    0.86    0.15
   3  26  -4    0.86    0.15
  -3  26   4    0.67    0.13
  -3  26   3    0.82    0.14
  -3  26   3    0.71    0.14
   3  26  -3    0.75    0.14
   3  26  -3    0.79    0.14
  -3  26   2    6.78    0.41
  -3  26   2    6.17    0.40
   3  26  -2    6.31    0.41
   3  26  -2    6.13    0.40
   3  26  -1    0.97    0.14
  -3  26   1    0.76    0.14
  -3  26   1    0.91    0.15
   3  26  -1    0.81    0.13
   3  26   0    0.00    0.06
  -3  26   0    0.04    0.07
  -3  26   0    0.01    0.07
  -3  26   0   -0.01    0.07
   3  26   0    0.03    0.06
  -3  26   0    0.05    0.07
   3  26   1    3.88    0.28
  -3  26  -1    3.89    0.28
  -3  26  -1    2.92    0.27
   3  26   1    3.56    0.27
  -3  26  -1    3.41    0.27
  -3  26  -1    3.78    0.27
  -3  26  -2   16.68    0.82
   3  26   2   14.59    0.82
  -3  26  -2   15.95    0.84
   3  26   2   16.84    0.83
   3  27  -4    0.14    0.10
   3  27  -4    0.09    0.10
   3  27  -3    3.47    0.29
  -3  27   3    3.85    0.30
  -3  27   3    3.64    0.29
   3  27  -3    3.97    0.30
  -3  27   2    0.59    0.12
   3  27  -2    0.57    0.13
  -3  27   2    0.59    0.13
   3  27  -2    0.64    0.13
  -3  27   1    0.54    0.13
   3  27  -1    0.63    0.12
  -3  27   1    0.45    0.11
   3  27  -1    0.62    0.12
  -3  27   1    0.99    0.15
  -3  27   0    4.79    0.33
  -3  27   0    4.85    0.33
   3  27   0    4.57    0.33
   3  27   0    4.54    0.32
  -3  27   0    5.18    0.34
  -3  27   0    4.68    0.33
  -3  27  -1   18.00    0.91
   3  27   1   17.15    0.90
  -3  27  -1   17.94    0.90
   3  27   1   16.86    0.89
  -3  27  -1   18.05    0.90
  -3  27  -1   18.14    0.90
  -3  27  -2   10.50    0.62
  -3  27  -2    9.60    0.59
   3  28  -2    0.34    0.12
  -3  28   2    0.30    0.11
  -3  28   2    0.25    0.11
   3  28  -2    0.59    0.16
   3  28  -1    0.73    0.13
  -3  28   1    0.87    0.15
  -3  28   1    0.76    0.14
   3  28  -1    0.80    0.14
  -3  28   1    0.72    0.14
  -3  28   1    0.70    0.15
  -3  28   0    0.01    0.07
   3  28   0    0.05    0.07
  -3  28   0   -0.03    0.07
  -3  28   0    0.01    0.07
   3  28   0   -0.03    0.07
  -3  28   0    0.04    0.08
  -3  28  -1    3.16    0.41
   3  29  -1    0.05    0.07
   3  29  -1   -0.05    0.09
   4   0 -11    0.03    0.08
   4   0 -11    0.05    0.07
   4   0 -10    3.20    0.25
   4   0 -10    3.71    0.27
   4   0  -9    0.03    0.05
   4   0  -9    0.03    0.05
   4   0  -8    2.57    0.19
   4   0  -8    2.22    0.18
   4   0  -7   -0.03    0.03
   4   0  -7   -0.02    0.03
   4   0  -6    0.03    0.03
   4   0  -6    0.01    0.03
  -4   0   5   -0.03    0.02
   4   0  -5    0.03    0.03
   4   0  -5    0.04    0.03
  -4   0   5    0.01    0.02
   4   0  -4  297.64   12.66
   4   0  -4  295.38   12.66
  -4   0   4  289.65   12.66
  -4   0   4  291.92   12.66
  -4   0   3    0.00    0.02
  -4   0   3    0.04    0.02
   4   0  -3    0.07    0.02
   4   0  -3    0.01    0.01
  -4   0   2   79.28    3.43
  -4   0   2   78.51    3.43
  -4   0   1    0.05    0.03
  -4   0   1    0.01    0.02
  -4   0   0   27.02    1.20
  -4   0   0   26.46    1.20
  -4   0  -1   -0.02    0.02
  -4   0  -1    0.00    0.02
  -4   0  -1    0.01    0.02
  -4   0  -2    1.37    0.10
  -4   0  -2    1.25    0.10
  -4   0  -3    0.00    0.03
  -4   0  -3    0.01    0.03
  -4   0  -4   34.74    1.62
  -4   0  -4   36.60    1.62
  -4   0  -5    0.07    0.05
  -4   0  -5    0.06    0.05
  -4   0  -6    1.25    0.16
  -4   0  -6    1.14    0.15
  -4   0  -7   -0.05    0.06
  -4   0  -7   -0.01    0.06
  -4   0  -8    0.02    0.11
   4   1 -11   -0.06    0.06
   4   1 -11    0.03    0.08
   4  -1 -11   -0.05    0.06
   4  -1 -11    0.03    0.08
   4   1 -10    0.51    0.12
   4   1 -10    0.63    0.12
   4  -1 -10    0.41    0.11
   4  -1 -10    0.59    0.12
   4   1  -9    1.82    0.19
   4   1  -9    1.52    0.17
   4  -1  -9    1.92    0.17
   4  -1  -9    1.61    0.17
   4   1  -8    0.04    0.05
   4   1  -8    0.07    0.04
   4  -1  -8    0.04    0.05
   4  -1  -8    0.00    0.04
   4   1  -7    0.24    0.06
   4   1  -7    0.37    0.07
   4  -1  -7    0.21    0.06
   4  -1  -7    0.25    0.06
   4   1  -6    0.85    0.09
   4   1  -6    0.73    0.09
   4  -1  -6    0.74    0.09
   4  -1  -6    0.63    0.08
  -4   1   5    4.19    0.21
   4   1  -5    4.01    0.22
  -4   1   5    4.10    0.21
   4   1  -5    4.42    0.22
  -4  -1   5    4.09    0.21
   4  -1  -5    4.58    0.23
  -4  -1   5    4.19    0.21
   4  -1  -5    4.03    0.22
   4   1  -4  142.22    6.08
  -4   1   4  140.46    6.09
   4   1  -4  137.54    6.08
  -4   1   4  139.76    6.09
  -4  -1   4  139.75    6.08
   4  -1  -4  149.49    6.08
   4  -1  -4  138.76    6.08
  -4  -1   4  137.27    6.08
   4   1  -3    4.93    0.20
  -4   1   3    3.96    0.22
   4   1  -3    4.52    0.20
  -4   1   3    4.07    0.22
  -4  -1   3    4.19    0.22
  -4  -1   3    4.15    0.22
   4  -1  -3    4.10    0.20
   4  -1  -3    4.29    0.20
  -4   1   2  138.84    6.01
  -4   1   2  140.21    6.01
  -4  -1   2  139.65    6.01
  -4  -1   2  136.31    6.01
  -4   1   1    2.99    0.17
  -4   1   1    2.88    0.17
  -4  -1   1    2.82    0.17
  -4  -1   1    3.06    0.17
  -4   1   0    6.37    0.31
  -4   1   0    6.54    0.31
  -4   1   0    7.28    0.34
  -4   1   0    7.06    0.34
  -4  -1   0    6.55    0.31
  -4  -1   0    6.87    0.34
  -4  -1   0    6.89    0.34
  -4  -1   0    6.42    0.31
  -4   1  -1    3.68    0.19
  -4   1  -1    3.73    0.21
  -4   1  -1    3.34    0.21
  -4   1  -1    3.77    0.19
  -4   1  -2   36.85    1.62
  -4   1  -2   35.93    1.62
  -4  -1  -2   37.59    1.62
  -4  -1  -2   35.84    1.62
  -4   1  -3    0.77    0.10
  -4   1  -3    0.84    0.10
  -4  -1  -3    0.86    0.10
  -4  -1  -3    0.84    0.10
  -4   1  -4    0.95    0.12
  -4   1  -4    0.87    0.11
  -4  -1  -4    0.68    0.10
  -4  -1  -4    0.87    0.11
  -4   1  -5   -0.04    0.05
  -4   1  -5    0.04    0.05
  -4  -1  -5    0.09    0.06
  -4  -1  -5    0.04    0.05
  -4   1  -6    2.88    0.23
  -4   1  -6    3.08    0.23
  -4  -1  -6    2.45    0.22
  -4  -1  -6    2.39    0.22
  -4   1  -7    0.15    0.09
  -4   1  -7    0.08    0.08
  -4  -1  -7    0.05    0.08
  -4  -1  -7    0.14    0.08
  -4  -1  -8    2.43    0.41
   4   2 -11    0.17    0.09
   4   2 -11    0.10    0.09
   4  -2 -11    0.07    0.08
   4  -2 -11    0.00    0.07
   4   2 -10    0.04    0.07
   4   2 -10   -0.01    0.07
   4  -2 -10    0.05    0.07
   4  -2 -10   -0.01    0.06
   4   2  -9    1.27    0.15
   4   2  -9    1.55    0.17
   4  -2  -9    1.49    0.17
   4  -2  -9    1.38    0.16
   4   2  -8    0.02    0.04
   4   2  -8    0.01    0.04
   4  -2  -8    0.01    0.04
   4  -2  -8    0.00    0.04
   4   2  -7    2.76    0.19
   4   2  -7    2.98    0.19
   4  -2  -7    3.14    0.20
   4  -2  -7    2.82    0.19
  -4   2   6    4.34    0.23
   4   2  -6    4.86    0.26
   4   2  -6    4.73    0.26
   4  -2  -6    4.63    0.25
   4  -2  -6    4.82    0.26
  -4   2   5    5.83    0.28
   4   2  -5    5.02    0.28
   4   2  -5    5.93    0.29
  -4   2   5    5.95    0.28
   4  -2  -5    5.41    0.29
  -4  -2   5    5.50    0.27
  -4  -2   5    5.78    0.27
   4  -2  -5    6.35    0.29
  -4   2   4   45.95    2.02
   4   2  -4   44.51    2.02
  -4   2   4   46.81    2.02
   4   2  -4   48.04    2.02
  -4  -2   4   46.77    2.02
  -4  -2   4   46.95    2.02
   4  -2  -4   44.89    2.02
   4  -2  -4   45.33    2.01
  -4   2   3   17.64    0.81
  -4   2   3   17.75    0.81
   4   2  -3   18.40    0.79
   4   2  -3   18.71    0.79
   4  -2  -3   16.86    0.78
  -4  -2   3   17.68    0.80
  -4  -2   3   18.10    0.80
   4  -2  -3   17.70    0.78
  -4   2   2    2.08    0.12
  -4   2   2    1.85    0.12
  -4  -2   2    1.83    0.12
  -4  -2   2    1.66    0.11
  -4  -2   1    7.31    0.36
  -4  -2   1    7.48    0.36
  -4   2   0   54.68    2.49
  -4   2   0   57.73    2.53
  -4   2   0   55.07    2.49
  -4   2   0   60.64    2.53
  -4  -2   0   57.95    2.50
  -4  -2   0   59.30    2.50
  -4   2  -1   22.76    1.00
  -4   2  -1   22.57    0.98
  -4   2  -1   22.54    0.98
  -4   2  -1   22.18    1.00
  -4  -2  -1   20.53    0.98
  -4  -2  -1   21.33    0.98
  -4   2  -2    3.42    0.21
  -4   2  -2    3.66    0.20
  -4   2  -2    3.58    0.21
  -4   2  -2    3.47    0.20
  -4  -2  -2    3.41    0.20
  -4   2  -3    2.35    0.16
  -4   2  -3    2.30    0.16
  -4  -2  -3    2.36    0.16
  -4  -2  -3    2.18    0.16
  -4   2  -4    0.50    0.09
  -4   2  -4    0.59    0.09
  -4  -2  -4    0.60    0.10
  -4  -2  -4    0.60    0.09
  -4   2  -5    0.98    0.13
  -4   2  -5    1.03    0.14
  -4  -2  -5    0.78    0.12
  -4  -2  -5    0.84    0.12
  -4   2  -6    6.96    0.41
  -4   2  -6    6.60    0.40
  -4  -2  -6    7.30    0.41
  -4  -2  -6    6.55    0.41
  -4   2  -7    0.02    0.07
  -4   2  -7   -0.02    0.06
  -4  -2  -7   -0.05    0.06
  -4  -2  -7   -0.08    0.05
   4   3 -11    5.75    0.38
   4   3 -11    5.80    0.39
   4  -3 -11    5.95    0.39
   4  -3 -11    5.98    0.40
   4   3 -10    0.20    0.09
   4   3 -10    0.45    0.10
   4  -3 -10    0.29    0.10
   4  -3 -10    0.31    0.10
   4   3  -9    0.58    0.11
   4   3  -9    0.87    0.13
   4  -3  -9    0.73    0.12
   4  -3  -9    0.91    0.14
   4   3  -8    0.92    0.12
   4   3  -8    1.15    0.13
   4  -3  -8    0.86    0.12
   4  -3  -8    0.82    0.11
   4   3  -7    2.84    0.19
   4   3  -7    2.67    0.19
   4  -3  -7    2.91    0.19
   4  -3  -7    2.78    0.19
  -4   3   6    5.43    0.28
   4   3  -6    5.90    0.30
   4   3  -6    5.41    0.29
  -4   3   6    5.66    0.28
   4  -3  -6    5.32    0.29
   4  -3  -6    5.33    0.30
   4   3  -5   12.84    0.60
  -4   3   5   12.83    0.60
  -4   3   5   13.29    0.60
   4   3  -5   13.02    0.61
  -4  -3   5   12.61    0.58
   4  -3  -5   12.58    0.60
   4  -3  -5   13.66    0.61
  -4  -3   5   12.91    0.58
   4   3  -4   15.78    0.69
   4   3  -4   16.38    0.70
  -4   3   4   14.35    0.70
  -4   3   4   15.07    0.70
  -4  -3   4   15.71    0.69
  -4  -3   4   15.13    0.69
   4  -3  -4   15.96    0.69
   4  -3  -4   14.60    0.69
   4   3  -3    7.71    0.35
  -4   3   3    7.53    0.37
  -4   3   3    7.46    0.37
   4   3  -3    7.63    0.35
   4  -3  -3    7.55    0.35
  -4  -3   3    8.31    0.37
  -4  -3   3    8.00    0.37
   4  -3  -3    7.56    0.35
   4   3  -2   34.90    1.59
   4   3  -2   38.42    1.59
  -4   3   2   37.24    1.62
  -4   3   2   35.59    1.62
  -4  -3   2   36.94    1.62
  -4  -3   2   37.24    1.62
  -4   3   1    1.29    0.10
  -4   3   1    1.35    0.10
  -4   3   0    3.59    0.19
  -4   3   0    3.24    0.19
  -4   3   0    3.34    0.16
  -4   3   0    3.17    0.16
  -4  -3   0    3.17    0.17
  -4  -3   0    3.24    0.17
  -4   3  -1    1.53    0.10
  -4   3  -1    1.43    0.11
  -4   3  -1    1.51    0.10
  -4  -3  -1    1.32    0.10
  -4  -3  -1    1.39    0.10
  -4   3  -2    4.93    0.27
  -4   3  -2    5.17    0.27
  -4   3  -2    5.19    0.27
  -4   3  -2    5.09    0.28
  -4  -3  -2    4.95    0.27
  -4  -3  -2    4.93    0.27
  -4   3  -3    3.93    0.24
  -4   3  -3    4.56    0.25
  -4  -3  -3    3.92    0.24
  -4  -3  -3    4.01    0.24
  -4   3  -4    0.55    0.09
  -4   3  -4    0.55    0.09
  -4  -3  -4    0.54    0.09
  -4  -3  -4    0.49    0.09
  -4   3  -5    1.01    0.13
  -4   3  -5    0.79    0.12
  -4  -3  -5    0.86    0.12
  -4  -3  -5    0.75    0.12
  -4   3  -6    3.06    0.24
  -4   3  -6    2.75    0.24
  -4  -3  -6    3.18    0.25
  -4  -3  -6    2.89    0.24
  -4   3  -7    0.20    0.09
  -4   3  -7    0.08    0.09
  -4  -3  -7    0.12    0.09
  -4  -3  -7    0.21    0.09
   4   4 -11    3.94    0.31
   4   4 -11    3.93    0.31
   4  -4 -11    3.87    0.31
   4  -4 -11    4.01    0.31
   4   4 -10    3.36    0.27
   4   4 -10    3.29    0.26
   4  -4 -10    3.15    0.26
   4  -4 -10    3.28    0.26
   4   4  -9    1.08    0.15
   4   4  -9    1.50    0.17
   4  -4  -9    1.34    0.16
   4  -4  -9    1.45    0.16
   4   4  -8    0.65    0.11
   4   4  -8    0.74    0.11
   4  -4  -8    0.55    0.10
   4  -4  -8    0.70    0.11
   4   4  -7    0.98    0.11
   4   4  -7    1.03    0.12
   4  -4  -7    0.97    0.11
   4  -4  -7    0.78    0.10
   4   4  -6    8.22    0.41
  -4   4   6    7.88    0.39
  -4   4   6    7.85    0.39
   4   4  -6    8.37    0.41
   4  -4  -6    8.78    0.42
   4  -4  -6    7.78    0.41
  -4   4   5   14.76    0.71
   4   4  -5   15.48    0.72
   4   4  -5   16.03    0.71
  -4   4   5   14.67    0.71
   4  -4  -5   16.73    0.72
   4  -4  -5   15.43    0.71
   4   4  -4   77.45    3.30
  -4   4   4   73.53    3.31
  -4   4   4   76.56    3.31
   4   4  -4   78.23    3.30
   4  -4  -4   77.14    3.30
   4  -4  -4   72.43    3.30
   4   4  -3   13.58    0.61
   4   4  -3   13.05    0.61
  -4   4   3   14.04    0.62
  -4   4   3   13.53    0.62
   4   4  -2   27.75    1.21
   4   4  -2   26.88    1.21
  -4   4   2   28.37    1.23
  -4   4   2   27.59    1.23
  -4   4   1    6.00    0.29
  -4   4   1    5.63    0.26
  -4   4   1    5.75    0.29
  -4   4   1    5.38    0.26
  -4   4   0    8.00    0.40
  -4   4   0    8.34    0.38
  -4   4   0    8.28    0.40
  -4   4   0    8.19    0.38
  -4  -4   0    8.15    0.38
  -4  -4   0    8.04    0.38
  -4   4  -1    4.06    0.23
  -4   4  -1    3.98    0.21
  -4   4  -1    3.99    0.23
  -4   4  -1    4.02    0.21
  -4  -4  -1    4.17    0.22
  -4  -4  -1    4.02    0.21
  -4   4  -2    3.42    0.21
  -4   4  -2    3.67    0.21
  -4   4  -2    4.05    0.22
  -4   4  -2    3.43    0.20
  -4  -4  -2    3.79    0.21
  -4  -4  -2    3.51    0.21
  -4   4  -3    3.98    0.24
  -4   4  -3    4.08    0.24
  -4  -4  -3    4.18    0.24
  -4  -4  -3    4.19    0.25
  -4   4  -4   20.30    0.96
  -4   4  -4   20.11    0.96
  -4  -4  -4   20.51    0.96
  -4  -4  -4   20.10    0.96
  -4   4  -5    1.30    0.15
  -4   4  -5    1.56    0.17
  -4  -4  -5    1.63    0.17
  -4  -4  -5    1.47    0.17
  -4   4  -6    2.39    0.23
  -4   4  -6    2.05    0.22
  -4  -4  -6    2.27    0.22
  -4  -4  -6    2.50    0.22
  -4   4  -7    1.05    0.17
  -4   4  -7    1.16    0.17
  -4  -4  -7    0.87    0.16
  -4  -4  -7    1.05    0.17
   4   5 -11    0.15    0.09
   4   5 -11    0.07    0.09
   4  -5 -11    0.09    0.09
   4  -5 -11    0.03    0.08
   4   5 -10    2.75    0.25
   4   5 -10    3.08    0.25
   4  -5 -10    2.91    0.25
   4  -5 -10    3.14    0.25
   4   5  -9    0.09    0.06
   4   5  -9    0.06    0.07
   4  -5  -9    0.01    0.06
   4  -5  -9    0.01    0.05
   4   5  -8   -0.06    0.04
   4   5  -8    0.02    0.05
   4  -5  -8    0.03    0.05
   4  -5  -8    0.00    0.05
   4   5  -7    0.26    0.06
   4   5  -7    0.25    0.06
   4  -5  -7    0.08    0.05
   4  -5  -7    0.27    0.07
   4   5  -6   12.63    0.61
  -4   5   6   12.49    0.59
   4   5  -6   12.71    0.61
  -4   5   6   12.94    0.59
   4  -5  -6   12.45    0.60
   4  -5  -6   12.76    0.61
  -4   5   5    0.13    0.04
   4   5  -5    0.09    0.03
  -4   5   5    0.13    0.04
   4   5  -5    0.13    0.04
   4  -5  -5    0.11    0.03
   4  -5  -5    0.19    0.04
  -4   5   4   22.69    1.05
  -4   5   4   23.00    1.05
   4   5  -4   24.46    1.05
   4   5  -4   23.53    1.04
   4  -5  -4   23.43    1.04
   4  -5  -4   23.28    1.04
  -4   5   3    2.93    0.17
  -4   5   3    2.85    0.16
   4   5  -3    2.80    0.15
   4   5  -3    2.86    0.15
  -4   5   2    0.95    0.08
  -4   5   2    0.92    0.08
  -4   5   1    5.25    0.24
  -4   5   1    5.10    0.27
  -4   5   1    5.15    0.27
  -4   5   0    0.18    0.04
  -4   5   0    0.19    0.03
  -4   5   0    0.17    0.04
  -4   5   0    0.18    0.03
  -4   5  -1    0.24    0.05
  -4   5  -1    0.28    0.05
  -4   5  -1    0.30    0.06
  -4   5  -1    0.34    0.05
  -4  -5  -1    0.19    0.04
  -4  -5  -1    0.24    0.05
  -4   5  -2    1.24    0.12
  -4   5  -2    1.05    0.10
  -4   5  -2    1.21    0.12
  -4   5  -2    1.04    0.09
  -4  -5  -2    1.17    0.10
  -4  -5  -2    0.99    0.10
  -4   5  -3    1.27    0.11
  -4   5  -3    1.37    0.12
  -4   5  -3    1.20    0.12
  -4   5  -3    1.36    0.13
  -4  -5  -3    1.12    0.12
  -4  -5  -3    1.35    0.12
  -4   5  -4    0.90    0.12
  -4   5  -4    0.92    0.12
  -4  -5  -4    1.17    0.13
  -4  -5  -4    0.92    0.12
  -4   5  -5    0.28    0.08
  -4   5  -5    0.25    0.08
  -4  -5  -5    0.27    0.08
  -4  -5  -5    0.20    0.08
  -4   5  -6    9.51    0.54
  -4   5  -6    9.97    0.55
  -4  -5  -6   10.16    0.56
  -4  -5  -6   10.17    0.55
  -4   5  -7    5.25    0.37
  -4   5  -7    5.27    0.37
  -4  -5  -7    5.75    0.38
  -4  -5  -7    5.93    0.39
   4   6 -11    0.35    0.10
   4   6 -11    0.43    0.12
   4  -6 -11    0.36    0.11
   4  -6 -11    0.39    0.12
   4   6 -10    0.45    0.11
   4   6 -10    0.48    0.12
   4  -6 -10    0.68    0.13
   4  -6 -10    0.48    0.12
   4   6  -9    0.42    0.10
   4   6  -9    0.30    0.09
   4  -6  -9    0.30    0.09
   4  -6  -9    0.44    0.10
   4   6  -8    0.65    0.10
   4   6  -8    0.50    0.09
   4  -6  -8    0.45    0.09
   4  -6  -8    0.48    0.10
   4   6  -7    0.82    0.11
   4   6  -7    0.53    0.09
   4  -6  -7    0.83    0.11
   4  -6  -7    0.63    0.10
   4   6  -6    0.25    0.06
  -4   6   6    0.28    0.05
   4   6  -6    0.33    0.06
  -4   6   6    0.32    0.06
   4  -6  -6    0.20    0.05
   4  -6  -6    0.34    0.06
  -4   6   5   19.88    0.92
   4   6  -5   20.62    0.93
  -4   6   5   20.22    0.92
   4   6  -5   21.21    0.92
   4  -6  -5   19.39    0.92
   4  -6  -5   20.08    0.92
   4   6  -4    4.74    0.25
  -4   6   4    5.12    0.26
  -4   6   4    5.21    0.26
   4   6  -4    5.19    0.26
   4  -6  -4    4.96    0.25
   4  -6  -4    5.09    0.26
   4   6  -3   24.73    1.08
  -4   6   3   23.69    1.10
  -4   6   3   24.49    1.10
   4   6  -3   24.97    1.09
  -4   6   2   13.99    0.65
  -4   6   2   14.08    0.65
  -4   6   1    4.78    0.26
  -4   6   1    5.96    0.29
  -4   6   1    5.66    0.29
  -4   6   1    6.24    0.27
  -4   6   0    0.04    0.03
  -4   6   0    0.02    0.02
  -4   6   0   -0.01    0.02
  -4   6   0    0.04    0.02
  -4   6  -1   12.17    0.58
  -4   6  -1   11.97    0.56
  -4   6  -1   11.32    0.57
  -4   6  -1   12.43    0.56
  -4  -6  -1   12.21    0.57
  -4  -6  -1   12.13    0.57
  -4   6  -2    4.10    0.24
  -4   6  -2    4.10    0.24
  -4   6  -2    4.04    0.23
  -4   6  -2    4.12    0.23
  -4  -6  -2    4.09    0.23
  -4  -6  -2    3.94    0.23
  -4   6  -3    2.78    0.18
  -4   6  -3    2.66    0.18
  -4   6  -3    2.85    0.19
  -4   6  -3    2.77    0.18
  -4  -6  -3    2.97    0.19
  -4  -6  -3    2.78    0.19
  -4   6  -4    9.07    0.46
  -4   6  -4    8.86    0.45
  -4  -6  -4    8.14    0.45
  -4  -6  -4    8.18    0.45
  -4   6  -5    1.07    0.14
  -4   6  -5    1.07    0.14
  -4  -6  -5    1.24    0.15
  -4  -6  -5    1.36    0.16
  -4   6  -6    9.97    0.55
  -4   6  -6    9.88    0.55
  -4  -6  -6    9.88    0.55
  -4  -6  -6   10.07    0.56
  -4   6  -7    0.11    0.09
  -4   6  -7   -0.01    0.08
  -4  -6  -7    0.23    0.09
  -4  -6  -7    0.11    0.08
   4   7 -11    0.04    0.08
   4   7 -11   -0.04    0.08
   4  -7 -11   -0.04    0.08
   4  -7 -11   -0.03    0.08
   4   7 -10    0.50    0.12
   4   7 -10    0.61    0.13
   4  -7 -10    0.46    0.12
   4  -7 -10    0.48    0.11
   4   7  -9    0.16    0.08
   4   7  -9    0.18    0.08
   4  -7  -9    0.18    0.08
   4  -7  -9    0.10    0.07
   4   7  -8    0.94    0.13
   4   7  -8    0.78    0.11
   4  -7  -8    0.67    0.11
   4  -7  -8    0.90    0.12
  -4   7   7    9.42    0.46
   4   7  -7    7.44    0.42
   4   7  -7    8.23    0.43
   4  -7  -7    7.55    0.42
   4  -7  -7    7.76    0.42
  -4   7   6    0.83    0.09
   4   7  -6    0.87    0.10
  -4   7   6    0.95    0.10
   4   7  -6    1.12    0.11
   4  -7  -6    0.90    0.10
   4  -7  -6    0.84    0.10
  -4   7   5   -0.01    0.03
  -4   7   5   -0.01    0.03
   4   7  -5   -0.02    0.02
   4   7  -5    0.04    0.03
   4  -7  -5    0.03    0.03
   4  -7  -5    0.01    0.03
  -4   7   4    0.00    0.03
  -4   7   4    0.04    0.03
   4   7  -4    0.00    0.02
   4   7  -4    0.06    0.03
   4  -7  -4    0.03    0.03
   4   7  -3    8.26    0.39
  -4   7   3    8.31    0.41
   4   7  -3    8.25    0.39
  -4   7   3    8.37    0.41
  -4   7   2    3.40    0.20
  -4   7   2    3.51    0.20
  -4   7   1   18.41    0.78
  -4   7   1   16.47    0.75
  -4   7   1   15.54    0.75
  -4   7   1   17.81    0.78
  -4   7   0    5.65    0.27
  -4   7   0    5.43    0.27
  -4   7   0    5.34    0.29
  -4   7   0    5.56    0.29
  -4   7  -1   38.27    1.77
  -4   7  -1   46.61    1.78
  -4   7  -1   38.39    1.79
  -4   7  -1   39.61    1.79
  -4  -7  -1   39.50    1.78
  -4  -7  -1   39.15    1.78
  -4   7  -2    3.71    0.21
  -4   7  -2    3.48    0.21
  -4   7  -2    3.12    0.21
  -4   7  -2    3.14    0.20
  -4  -7  -2    3.81    0.21
  -4  -7  -2    3.65    0.21
  -4   7  -3   24.06    1.10
  -4   7  -3   22.97    1.10
  -4   7  -3   23.72    1.10
  -4   7  -3   24.55    1.10
  -4  -7  -3   23.95    1.10
  -4  -7  -3   23.74    1.10
  -4   7  -4    6.73    0.37
  -4   7  -4    6.64    0.37
  -4  -7  -4    6.98    0.38
  -4  -7  -4    6.20    0.37
  -4   7  -5    2.80    0.22
  -4   7  -5    3.05    0.23
  -4  -7  -5    2.84    0.23
  -4  -7  -5    3.06    0.23
  -4   7  -6    0.78    0.13
  -4   7  -6    0.70    0.13
  -4  -7  -6    0.66    0.13
  -4  -7  -6    0.61    0.12
  -4   7  -7    8.54    0.51
  -4   7  -7    8.40    0.51
  -4  -7  -7    8.81    0.51
  -4  -7  -7    8.55    0.52
   4   8 -11    1.36    0.23
   4   8 -11    1.20    0.27
   4  -8 -11    0.85    0.16
   4  -8 -11    0.79    0.15
   4   8 -10    0.26    0.10
   4   8 -10    0.42    0.12
   4  -8 -10    0.44    0.12
   4  -8 -10    0.33    0.10
   4   8  -9    0.10    0.07
   4   8  -9    0.05    0.06
   4  -8  -9    0.16    0.08
   4  -8  -9    0.08    0.07
   4   8  -8    0.34    0.09
   4   8  -8    0.50    0.10
   4  -8  -8    0.26    0.08
   4  -8  -8    0.32    0.08
   4   8  -7    0.46    0.08
  -4   8   7    0.58    0.09
   4   8  -7    0.58    0.09
  -4   8   7    0.47    0.08
   4  -8  -7    0.53    0.09
   4  -8  -7    0.67    0.10
   4   8  -6    0.15    0.05
   4   8  -6    0.02    0.04
  -4   8   6    0.17    0.05
  -4   8   6    0.15    0.05
   4  -8  -6    0.18    0.06
   4  -8  -6    0.16    0.05
  -4   8   5   22.70    1.03
   4   8  -5   21.70    1.03
  -4   8   5   22.68    1.03
   4   8  -5   22.34    1.04
   4  -8  -5   23.99    1.04
   4  -8  -5   22.87    1.04
   4   8  -4    1.77    0.12
   4   8  -4    1.67    0.12
  -4   8   4    2.19    0.14
  -4   8   4    2.06    0.13
   4   8  -3    3.52    0.19
  -4   8   3    3.37    0.19
  -4   8   3    3.05    0.19
   4   8  -3    3.50    0.18
  -4   8   2    3.64    0.20
  -4   8   2    3.39    0.20
  -4   8   1    4.41    0.21
  -4   8   1    4.48    0.24
  -4   8   1    3.90    0.21
  -4   8   1    4.55    0.24
  -4   8   0    0.69    0.08
  -4   8   0    0.58    0.07
  -4   8   0    0.70    0.07
  -4   8   0    0.63    0.06
  -4   8  -1    1.01    0.11
  -4   8  -1    1.34    0.10
  -4   8  -1    1.20    0.12
  -4   8  -1    1.35    0.10
  -4   8  -2    1.14    0.11
  -4   8  -2    1.00    0.11
  -4   8  -2    1.21    0.12
  -4   8  -2    1.08    0.11
  -4  -8  -2    1.13    0.11
  -4  -8  -2    1.00    0.11
  -4   8  -3    1.48    0.13
  -4   8  -3    1.34    0.14
  -4   8  -3    1.51    0.13
  -4   8  -3    1.41    0.14
  -4  -8  -3    1.39    0.14
  -4  -8  -3    1.57    0.14
  -4   8  -4    6.93    0.37
  -4   8  -4    6.94    0.39
  -4   8  -4    6.53    0.38
  -4   8  -4    6.73    0.37
  -4  -8  -4    7.07    0.39
  -4  -8  -4    7.44    0.40
  -4   8  -5    6.32    0.38
  -4   8  -5    6.44    0.38
  -4  -8  -5    6.61    0.39
  -4  -8  -5    6.53    0.38
  -4   8  -6    0.43    0.11
  -4   8  -6    0.21    0.09
  -4  -8  -6    0.42    0.11
  -4  -8  -6    0.39    0.10
  -4   8  -7    5.82    0.38
  -4   8  -7    5.31    0.37
  -4  -8  -7    4.98    0.37
  -4  -8  -7    5.45    0.37
   4  -9 -11    1.48    0.30
   4   9 -10    0.48    0.12
   4   9 -10    0.78    0.14
   4  -9 -10    0.40    0.11
   4  -9 -10    0.56    0.13
   4   9  -9    0.39    0.10
   4   9  -9    0.50    0.11
   4  -9  -9    0.48    0.10
   4  -9  -9    0.42    0.11
   4   9  -8    1.47    0.16
   4   9  -8    1.16    0.15
   4  -9  -8    1.11    0.15
   4  -9  -8    1.35    0.15
   4   9  -7    0.28    0.08
   4   9  -7    0.24    0.07
  -4   9   7    0.25    0.07
  -4   9   7    0.29    0.07
   4  -9  -7    0.38    0.08
   4  -9  -7    0.27    0.07
  -4   9   6    1.19    0.12
   4   9  -6    0.87    0.11
  -4   9   6    1.25    0.12
   4   9  -6    1.01    0.11
   4  -9  -6    1.29    0.13
   4  -9  -6    1.17    0.12
   4   9  -5    1.36    0.11
  -4   9   5    1.31    0.11
   4   9  -5    1.30    0.11
  -4   9   5    1.28    0.12
   4  -9  -5    1.15    0.11
   4  -9  -5    1.41    0.12
   4   9  -4    0.04    0.03
   4   9  -4    0.04    0.03
  -4   9   4    0.07    0.03
  -4   9   4    0.03    0.03
  -4   9   3    0.51    0.07
  -4   9   3    0.45    0.07
   4   9  -3    0.51    0.06
   4   9  -3    0.49    0.06
  -4   9   2    6.26    0.33
  -4   9   2    6.43    0.33
  -4   9   1    0.96    0.10
  -4   9   1    0.81    0.07
  -4   9   1    0.92    0.10
  -4   9   1    1.12    0.08
  -4   9   0    0.93    0.08
  -4   9   0    0.98    0.10
  -4   9   0    0.85    0.07
  -4   9   0    1.06    0.10
  -4   9  -1    3.43    0.20
  -4   9  -1    3.89    0.21
  -4   9  -1    3.76    0.22
  -4   9  -1    3.78    0.22
  -4   9  -2   55.84    2.51
  -4   9  -2   56.39    2.51
  -4   9  -2   54.94    2.50
  -4   9  -2   58.99    2.51
  -4  -9  -2   56.71    2.51
  -4  -9  -2   57.72    2.52
  -4   9  -3    0.04    0.04
  -4   9  -3    0.10    0.05
  -4   9  -3    0.14    0.05
  -4   9  -3    0.07    0.04
  -4  -9  -3    0.02    0.05
  -4  -9  -3    0.14    0.06
  -4   9  -4    4.04    0.25
  -4   9  -4    4.17    0.25
  -4   9  -4    4.01    0.26
  -4   9  -4    4.35    0.27
  -4  -9  -4    4.36    0.28
  -4  -9  -4    3.95    0.27
  -4   9  -5    2.17    0.19
  -4   9  -5    2.48    0.20
  -4  -9  -5    2.30    0.20
  -4  -9  -5    2.00    0.21
  -4   9  -6    3.22    0.25
  -4   9  -6    2.81    0.24
  -4  -9  -6    2.95    0.25
  -4  -9  -6    3.26    0.26
  -4   9  -7    4.47    0.32
  -4   9  -7    3.55    0.30
  -4  -9  -7    4.34    0.33
  -4  -9  -7    4.25    0.32
   4  10 -10   -0.02    0.08
   4  10 -10   -0.01    0.07
   4 -10 -10   -0.04    0.07
   4 -10 -10   -0.02    0.07
   4  10  -9    1.66    0.19
   4  10  -9    2.04    0.21
   4 -10  -9    1.26    0.17
   4 -10  -9    1.54    0.19
   4  10  -8    6.79    0.40
   4  10  -8    6.25    0.39
   4 -10  -8    7.08    0.40
   4 -10  -8    7.29    0.41
  -4  10   7    0.12    0.05
  -4  10   7    0.24    0.06
   4  10  -7    0.15    0.06
   4  10  -7    0.18    0.06
   4 -10  -7    0.10    0.06
   4 -10  -7    0.26    0.07
   4  10  -6    1.18    0.13
  -4  10   6    1.10    0.12
  -4  10   6    1.21    0.12
   4  10  -6    1.15    0.12
   4 -10  -6    1.17    0.13
   4 -10  -6    1.44    0.12
   4  10  -5    1.00    0.11
  -4  10   5    1.03    0.11
   4  10  -5    1.02    0.11
  -4  10   5    1.14    0.11
  -4  10   4    2.76    0.17
   4  10  -4    2.96    0.17
  -4  10   4    2.58    0.17
   4  10  -4    2.74    0.17
   4  10  -3    3.59    0.20
  -4  10   3    3.33    0.20
   4  10  -3    3.53    0.20
  -4  10   3    3.43    0.21
  -4  10   2    3.26    0.20
  -4  10   2    3.25    0.20
  -4  10   1   20.47    0.94
  -4  10   1   20.93    0.92
  -4  10   1   21.11    0.94
  -4  10   1   19.11    0.92
  -4  10   0    3.38    0.20
  -4  10   0    2.63    0.18
  -4  10   0    3.62    0.18
  -4  10   0    3.31    0.20
  -4  10  -1   58.29    2.62
  -4  10  -1   60.35    2.61
  -4  10  -1   57.93    2.62
  -4  10  -1   60.63    2.61
  -4  10  -2   47.21    2.03
  -4  10  -2   42.48    2.03
  -4  10  -2   45.28    2.03
  -4  10  -2   47.66    2.04
  -4  10  -3    7.84    0.41
  -4  10  -3    7.52    0.41
  -4  10  -3    7.15    0.42
  -4  10  -3    8.67    0.42
  -4 -10  -3    8.57    0.43
  -4 -10  -3    8.27    0.43
  -4  10  -4    0.89    0.12
  -4  10  -4    0.93    0.12
  -4  10  -4    0.88    0.11
  -4  10  -4    0.96    0.13
  -4 -10  -4    1.11    0.14
  -4 -10  -4    0.84    0.12
  -4  10  -5    6.23    0.37
  -4  10  -5    6.32    0.37
  -4 -10  -5    5.99    0.38
  -4 -10  -5    5.97    0.37
  -4  10  -6    3.68    0.29
  -4  10  -6    4.38    0.30
  -4 -10  -6    4.06    0.30
  -4 -10  -6    3.75    0.30
  -4  10  -7    4.82    0.34
  -4  10  -7    4.55    0.34
  -4 -10  -7    4.94    0.36
  -4 -10  -7    4.89    0.35
   4  11 -10    5.69    0.38
   4  11 -10    5.27    0.38
   4 -11 -10    5.34    0.37
   4 -11 -10    5.61    0.38
   4  11  -9    0.98    0.15
   4  11  -9    0.95    0.15
   4 -11  -9    0.96    0.15
   4 -11  -9    0.73    0.14
   4  11  -8    0.58    0.11
   4  11  -8    0.47    0.10
   4 -11  -8    0.71    0.12
   4 -11  -8    0.59    0.11
   4  11  -7    0.31    0.08
   4  11  -7    0.39    0.08
  -4  11   7    0.43    0.08
  -4  11   7    0.39    0.08
   4 -11  -7    0.29    0.08
   4 -11  -7    0.39    0.09
   4  11  -6    0.03    0.04
   4  11  -6    0.08    0.05
  -4  11   6    0.08    0.05
  -4  11   6    0.08    0.05
   4 -11  -6    0.02    0.04
   4 -11  -6    0.01    0.04
   4  11  -5    0.43    0.07
  -4  11   5    0.48    0.08
   4  11  -5    0.49    0.08
  -4  11   5    0.56    0.08
   4  11  -4    0.08    0.04
  -4  11   4    0.00    0.04
  -4  11   4    0.03    0.04
   4  11  -4    0.03    0.03
   4  11  -3    2.59    0.17
  -4  11   3    2.85    0.18
  -4  11   3    2.70    0.18
   4  11  -3    2.75    0.17
  -4  11   2   18.25    0.84
  -4  11   2   17.92    0.84
  -4  11   1    2.40    0.16
  -4  11   1    2.09    0.15
  -4  11   1    2.34    0.14
  -4  11   0    0.17    0.04
  -4  11   0    0.19    0.05
  -4  11   0    0.17    0.04
  -4  11   0    0.13    0.04
  -4  11  -1   20.02    0.91
  -4  11  -1   20.67    0.90
  -4  11  -1   17.78    0.89
  -4  11  -1   19.87    0.91
  -4  11  -2    6.80    0.36
  -4  11  -2    6.65    0.35
  -4  11  -2    6.52    0.35
  -4  11  -2    6.44    0.35
  -4  11  -3    6.52    0.35
  -4  11  -3    6.18    0.35
  -4  11  -3    6.57    0.36
  -4  11  -3    6.25    0.35
  -4 -11  -3    6.40    0.36
  -4 -11  -3    6.74    0.37
  -4  11  -4   15.71    0.85
  -4  11  -4   18.56    0.87
  -4 -11  -4   18.45    0.87
  -4 -11  -4   18.45    0.87
  -4  11  -5    0.97    0.14
  -4  11  -5    0.89    0.14
  -4 -11  -5    0.81    0.14
  -4 -11  -5    1.03    0.15
  -4  11  -6    2.12    0.23
  -4 -11  -6    2.23    0.24
  -4 -11  -6    2.41    0.24
  -4  11  -7    0.46    0.12
  -4  11  -7    0.36    0.12
  -4 -11  -7    0.42    0.13
  -4 -11  -7    0.31    0.11
   4  12 -10    0.88    0.16
   4  12 -10    0.42    0.12
   4 -12 -10    0.45    0.12
   4 -12 -10    0.41    0.13
   4  12  -9   10.33    0.58
   4  12  -9   10.07    0.58
   4 -12  -9   11.15    0.58
   4 -12  -9   10.25    0.58
   4  12  -8    0.10    0.07
   4  12  -8    0.09    0.07
   4 -12  -8    0.14    0.07
   4 -12  -8    0.23    0.09
   4  12  -7    2.89    0.23
  -4  12   7    3.73    0.23
  -4  12   7    3.29    0.22
   4  12  -7    3.21    0.24
   4 -12  -7    3.38    0.23
   4 -12  -7    3.28    0.24
   4  12  -6    1.75    0.15
  -4  12   6    1.73    0.15
  -4  12   6    1.85    0.15
   4  12  -6    1.66    0.15
  -4  12   5    1.45    0.14
   4  12  -5    1.44    0.13
  -4  12   5    1.52    0.13
   4  12  -5    1.37    0.12
   4  12  -4    0.09    0.03
   4  12  -4    0.10    0.04
  -4  12   4    0.26    0.06
   4  12  -4    0.15    0.04
  -4  12   4    0.14    0.05
   4  12  -4    0.17    0.04
   4  12  -3    6.49    0.32
  -4  12   3    6.16    0.33
  -4  12   3    6.10    0.33
   4  12  -3    5.89    0.32
  -4  12   2    0.12    0.04
  -4  12   2    0.08    0.04
  -4  12   1    0.16    0.05
  -4  12   1    0.20    0.04
  -4  12   1    0.18    0.05
  -4  12   0    5.04    0.27
  -4  12   0    5.16    0.29
  -4  12   0    5.34    0.29
  -4  12   0    5.11    0.27
  -4  12  -1    3.10    0.21
  -4  12  -1    3.84    0.22
  -4  12  -1    3.85    0.22
  -4  12  -1    3.64    0.21
  -4  12  -2    0.17    0.05
  -4  12  -2    0.17    0.05
  -4  12  -2    0.24    0.06
  -4  12  -2    0.21    0.06
  -4  12  -3    2.53    0.18
  -4  12  -3    2.19    0.18
  -4  12  -3    2.35    0.17
  -4  12  -3    2.31    0.17
  -4  12  -4    0.02    0.05
  -4  12  -4    0.05    0.06
  -4 -12  -4    0.03    0.05
  -4 -12  -4    0.02    0.05
  -4  12  -5    6.33    0.40
  -4  12  -5    6.86    0.40
  -4 -12  -5    6.75    0.41
  -4 -12  -5    6.89    0.41
  -4  12  -6    0.22    0.09
  -4  12  -6    0.20    0.09
  -4 -12  -6    0.27    0.10
  -4 -12  -6    0.15    0.09
  -4  12  -7    0.08    0.09
  -4  12  -7    0.01    0.08
  -4 -12  -7    0.07    0.12
   4  13 -10    1.36    0.20
   4  13 -10    1.24    0.18
   4 -13 -10    1.43    0.19
   4 -13 -10    1.36    0.20
   4  13  -9    0.14    0.09
   4  13  -9    0.26    0.10
   4 -13  -9    0.20    0.10
   4 -13  -9    0.29    0.11
   4  13  -8    0.26    0.09
   4  13  -8    0.34    0.09
   4 -13  -8    0.41    0.11
  -4  13   7    0.98    0.13
  -4  13   7    1.51    0.15
   4  13  -7    1.23    0.15
   4  13  -7    1.24    0.15
   4 -13  -7    1.10    0.14
  -4  13   6    0.08    0.06
  -4  13   6    0.22    0.06
   4  13  -6    0.25    0.07
   4  13  -6    0.23    0.06
   4  13  -5    2.15    0.16
   4  13  -5    2.07    0.16
  -4  13   5    2.13    0.17
  -4  13   5    2.24    0.17
   4  13  -4   10.44    0.51
  -4  13   4   10.16    0.52
  -4  13   4   10.13    0.52
   4  13  -4   10.62    0.52
   4  13  -3    0.05    0.03
  -4  13   3   -0.03    0.03
  -4  13   3   -0.03    0.03
   4  13  -3    0.01    0.03
  -4  13   2    1.17    0.12
  -4  13   2    1.46    0.12
  -4  13   1    2.74    0.19
  -4  13   1    2.94    0.19
  -4  13   0    0.02    0.03
  -4  13   0    0.04    0.04
  -4  13   0    0.02    0.03
  -4  13   0    0.03    0.03
  -4  13  -1    4.03    0.23
  -4  13  -1    4.48    0.25
  -4  13  -1    3.80    0.24
  -4  13  -1    3.79    0.23
  -4  13  -2    1.67    0.14
  -4  13  -2    1.71    0.14
  -4  13  -2    1.52    0.13
  -4  13  -2    1.49    0.13
  -4  13  -3    1.07    0.12
  -4  13  -3    0.96    0.12
  -4  13  -3    0.86    0.12
  -4  13  -3    0.88    0.12
  -4  13  -4    0.59    0.11
  -4  13  -4    0.49    0.10
  -4  13  -5    0.04    0.06
  -4  13  -5   -0.03    0.06
  -4 -13  -5    0.03    0.06
  -4 -13  -5   -0.02    0.06
  -4  13  -6    0.66    0.13
   4  13   6    0.45    0.10
  -4  13  -6    0.32    0.11
  -4 -13  -6    0.71    0.13
  -4 -13  -6    0.56    0.13
   4  14 -10    7.44    0.45
   4  14 -10    6.86    0.48
   4 -14 -10    6.55    0.44
   4 -14 -10    6.20    0.45
   4  14  -9   16.71    0.87
   4  14  -9   17.89    0.88
   4 -14  -9   17.11    0.87
   4 -14  -9   15.92    0.86
   4  14  -8    3.66    0.27
   4  14  -8    3.11    0.26
   4 -14  -8    3.41    0.27
  -4  14   7   -0.01    0.05
   4  14  -7   -0.09    0.04
   4  14  -7    0.05    0.06
  -4  14   7    0.05    0.06
  -4  14   6    0.70    0.11
  -4  14   6    0.65    0.10
   4  14  -6    0.65    0.11
   4  14  -6    0.75    0.11
   4  14  -5    2.89    0.20
  -4  14   5    2.67    0.20
   4  14  -5    2.88    0.19
  -4  14   5    2.80    0.20
   4  14  -4    2.55    0.17
   4  14  -4    2.25    0.16
  -4  14   4    2.23    0.17
  -4  14   4    2.10    0.17
   4  14  -3    3.35    0.21
  -4  14   3    3.44    0.22
   4  14  -3    3.16    0.20
  -4  14   3    3.19    0.21
   4  14  -3    3.38    0.19
   4  14  -3    3.29    0.19
  -4  14   2    4.34    0.25
  -4  14   2    3.96    0.25
  -4  14   1    0.07    0.04
  -4  14   1    0.11    0.05
  -4  14   0    0.03    0.03
  -4  14   0    0.03    0.03
  -4  14   0    0.00    0.03
  -4  14   0    0.06    0.04
  -4  14  -1    1.25    0.11
  -4  14  -1    1.18    0.13
  -4  14  -1    1.29    0.12
  -4  14  -1    1.11    0.12
  -4  14  -2    3.07    0.20
  -4  14  -2    2.99    0.20
  -4  14  -2    2.72    0.20
  -4  14  -2    2.79    0.20
  -4  14  -3   19.92    1.04
  -4  14  -3   22.95    1.04
  -4  14  -3   22.98    1.05
  -4  14  -3   22.86    1.04
  -4  14  -4   -0.05    0.05
  -4  14  -4    0.01    0.05
  -4  14  -5    3.26    0.26
  -4  14  -5    3.43    0.27
   4  14   6    0.25    0.09
  -4  14  -6    0.16    0.09
   4  14   6    0.29    0.10
  -4  14  -6    0.33    0.11
  -4 -14  -6    0.18    0.09
  -4 -14  -6    0.20    0.09
   4 -15 -10    7.77    0.59
   4  15  -9    4.31    0.31
   4  15  -9    3.47    0.31
   4  15  -8    1.69    0.19
   4  15  -8    1.43    0.18
  -4  15   8    1.78    0.18
  -4  15   8    1.86    0.21
  -4  15   7    0.44    0.10
   4  15  -7    0.38    0.10
  -4  15   7    0.44    0.09
   4  15  -7    0.66    0.11
  -4  15   6    0.59    0.10
   4  15  -6    0.50    0.10
   4  15  -6    0.59    0.10
  -4  15   6    0.64    0.10
   4  15  -5    7.06    0.38
  -4  15   5    6.43    0.38
   4  15  -5    6.79    0.38
  -4  15   5    7.07    0.38
   4  15  -4    0.11    0.05
  -4  15   4    0.14    0.06
  -4  15   4    0.09    0.06
   4  15  -4    0.12    0.05
   4  15  -3    2.95    0.18
   4  15  -3    2.71    0.19
   4  15  -3    2.99    0.18
   4  15  -3    2.93    0.19
  -4  15   3    2.74    0.19
  -4  15   3    3.07    0.20
  -4  15   2    0.12    0.05
   4  15  -2    0.08    0.04
   4  15  -2    0.10    0.04
  -4  15   2    0.13    0.05
  -4  15   1    0.05    0.04
  -4  15   1    0.02    0.04
  -4  15   0    3.36    0.22
  -4  15   0    3.46    0.21
  -4  15   0    3.74    0.21
  -4  15   0    3.01    0.21
  -4  15  -1   21.63    0.95
  -4  15  -1   21.19    0.95
  -4  15  -1   17.71    0.94
  -4  15  -1   20.87    0.95
  -4  15  -2    0.40    0.08
  -4  15  -2    0.29    0.07
  -4  15  -2    0.38    0.08
  -4  15  -2    0.18    0.06
  -4  15  -3    0.10    0.06
  -4  15  -3    0.00    0.05
  -4  15  -3    0.11    0.06
  -4  15  -3    0.10    0.05
  -4  15  -4    0.87    0.13
  -4  15  -4    0.99    0.14
  -4  15  -5    0.00    0.07
   4  15   5    0.00    0.06
   4  15   5    0.04    0.07
  -4  15  -5   -0.02    0.07
  -4  15  -6    0.15    0.09
   4  15   6    0.05    0.07
  -4  15  -6    0.03    0.08
   4  15   6    0.00    0.07
   4  16  -9    0.99    0.17
   4  16  -9    0.78    0.15
  -4  16   8    0.27    0.09
   4  16  -8    0.41    0.10
   4  16  -8    0.37    0.11
  -4  16   8    0.27    0.09
   4  16  -7    1.63    0.18
  -4  16   7    1.44    0.17
   4  16  -7    1.50    0.18
  -4  16   7    1.37    0.16
  -4  16   6    0.45    0.10
   4  16  -6    0.37    0.09
   4  16  -6    0.34    0.08
  -4  16   6    0.39    0.09
   4  16  -5    3.09    0.22
  -4  16   5    2.88    0.21
   4  16  -5    2.52    0.20
  -4  16   5    3.11    0.21
  -4  16   4    0.50    0.09
  -4  16   4    0.56    0.09
   4  16  -4    0.42    0.08
   4  16  -4    0.48    0.08
   4  16  -3    0.94    0.10
  -4  16   3    0.98    0.12
  -4  16   3    1.14    0.13
   4  16  -3    0.92    0.11
   4  16  -3    0.87    0.11
   4  16  -3    1.11    0.11
   4  16  -2    2.52    0.16
  -4  16   2    2.34    0.18
   4  16  -2    2.04    0.16
  -4  16   2    2.37    0.18
  -4  16   1    0.04    0.04
  -4  16   1    0.04    0.05
  -4  16   0    0.62    0.09
  -4  16   0    0.56    0.09
  -4  16   0    0.61    0.09
  -4  16   0    0.64    0.09
  -4  16  -1   28.56    1.36
  -4  16  -1   27.53    1.35
  -4  16  -1   33.80    1.36
  -4  16  -1   28.89    1.36
  -4  16  -2    0.87    0.12
  -4  16  -2    0.95    0.12
  -4  16  -2    1.12    0.13
  -4  16  -2    0.89    0.12
  -4  16  -3    3.24    0.23
  -4  16  -3    3.16    0.23
  -4  16  -3    3.01    0.22
  -4  16  -3    2.96    0.22
  -4  16  -4   -0.01    0.06
   4  16   4    0.07    0.07
  -4  16  -4    0.03    0.06
  -4  16  -5    0.96    0.15
   4  16   5    1.04    0.15
   4  16   5    0.77    0.14
  -4  16  -5    0.96    0.15
  -4  16  -6    0.57    0.13
  -4  16  -6    0.38    0.12
   4  16   6    0.56    0.12
   4  17  -9    0.09    0.09
   4  17  -9    0.32    0.12
  -4  17   8    0.08    0.08
   4  17  -8    0.13    0.08
   4  17  -8    0.18    0.09
  -4  17   8    0.04    0.07
   4  17  -7    0.59    0.11
   4  17  -7    0.61    0.12
  -4  17   7    0.42    0.10
  -4  17   7    0.57    0.11
  -4  17   6    6.27    0.37
   4  17  -6    5.91    0.37
   4  17  -6    6.09    0.37
  -4  17   6    6.65    0.37
  -4  17   5    9.85    0.51
   4  17  -5    8.80    0.51
   4  17  -5    9.83    0.50
  -4  17   5    9.66    0.51
  -4  17   4   12.79    0.66
   4  17  -4   13.70    0.66
  -4  17   4   13.99    0.67
   4  17  -4   12.77    0.66
   4  17  -3    0.35    0.06
   4  17  -3    0.44    0.08
  -4  17   3    0.25    0.07
  -4  17   3    0.41    0.08
   4  17  -3    0.36    0.06
   4  17  -3    0.32    0.07
   4  17  -2    0.50    0.08
  -4  17   2    0.48    0.09
   4  17  -2    0.37    0.07
  -4  17   2    0.52    0.09
   4  17  -1   26.98    1.26
  -4  17   1   27.55    1.27
   4  17  -1   27.76    1.26
  -4  17   1   27.43    1.27
  -4  17   0    4.19    0.27
   4  17   0    4.58    0.28
  -4  17   0    4.78    0.27
  -4  17   0    4.72    0.28
  -4  17   0    4.54    0.28
   4  17   0    4.94    0.28
  -4  17  -1    0.21    0.06
  -4  17  -1    0.08    0.05
  -4  17  -1   -0.01    0.04
  -4  17  -1    0.08    0.05
  -4  17  -2    0.12    0.05
  -4  17  -2    0.15    0.06
  -4  17  -2    0.09    0.06
   4  17   2    0.01    0.05
  -4  17  -2    0.09    0.05
  -4  17  -3    0.09    0.06
   4  17   3    0.03    0.06
  -4  17  -3   -0.02    0.05
   4  17   3    0.13    0.06
  -4  17  -4    1.44    0.17
   4  17   4    1.45    0.18
   4  17   4    1.03    0.15
  -4  17  -4    1.22    0.16
  -4  17  -5    3.05    0.25
  -4  17  -5    3.06    0.26
   4  17   5    2.59    0.25
   4  17   5    3.00    0.25
  -4  17  -6    0.42    0.12
  -4  17  -6    0.23    0.10
   4  18  -9   -0.07    0.08
   4  18  -9    0.08    0.09
   4  18  -8    1.80    0.22
   4  18  -8    1.82    0.21
  -4  18   8    1.50    0.19
  -4  18   8    1.87    0.20
   4  18  -7    0.93    0.14
  -4  18   7    0.83    0.13
  -4  18   7    0.77    0.13
   4  18  -7    0.83    0.14
   4  18  -6    0.17    0.07
  -4  18   6    0.18    0.07
  -4  18   6    0.28    0.08
   4  18  -6    0.01    0.06
   4  18  -5    5.58    0.36
   4  18  -5    6.25    0.37
  -4  18   5    6.72    0.38
  -4  18   5    6.84    0.38
  -4  18   4    2.81    0.21
   4  18  -4    3.01    0.21
   4  18  -4    2.76    0.21
  -4  18   4    2.65    0.21
  -4  18   3    1.93    0.17
   4  18  -3    1.91    0.17
   4  18  -3    2.06    0.15
   4  18  -3    2.12    0.17
   4  18  -3    2.06    0.15
  -4  18   3    2.15    0.17
   4  18  -2    0.74    0.10
   4  18  -2    0.53    0.09
  -4  18   2    0.47    0.09
  -4  18   2    0.59    0.10
   4  18  -1    0.32    0.07
  -4  18   1    0.35    0.08
  -4  18   1    0.34    0.08
   4  18  -1    0.26    0.07
   4  18   0    2.46    0.18
   4  18   0    2.34    0.19
  -4  18   0    2.48    0.19
  -4  18   0    2.16    0.18
  -4  18   0    2.45    0.19
  -4  18   0    2.77    0.19
  -4  18  -1    0.04    0.04
  -4  18  -1    0.03    0.05
  -4  18  -1    0.05    0.05
   4  18   1    0.02    0.05
   4  18   1    0.01    0.05
  -4  18  -1    0.01    0.04
   4  18   2    0.57    0.11
   4  18   2    0.50    0.10
  -4  18  -2    0.47    0.10
  -4  18  -2    0.64    0.10
  -4  18  -2    0.65    0.11
  -4  18  -2    0.56    0.10
  -4  18  -3    3.77    0.26
   4  18   3    3.62    0.26
   4  18   3    3.37    0.25
  -4  18  -3    3.64    0.26
   4  18   4    1.11    0.15
  -4  18  -4    1.25    0.16
   4  18   4    1.23    0.16
  -4  18  -4    0.96    0.14
   4  18   5   -0.01    0.06
   4  18   5    0.06    0.07
  -4  18  -5    0.04    0.08
  -4  18  -5   -0.01    0.08
   4  19  -8    0.83    0.14
  -4  19   8    0.51    0.12
   4  19  -8    0.89    0.16
  -4  19   8    0.71    0.14
   4  19  -7    2.73    0.24
  -4  19   7    2.67    0.23
   4  19  -7    3.15    0.26
  -4  19   7    2.80    0.24
   4  19  -6    4.45    0.32
  -4  19   6    4.95    0.32
  -4  19   6    4.93    0.32
   4  19  -6    5.01    0.32
   4  19  -5    0.73    0.12
  -4  19   5    0.91    0.13
   4  19  -5    0.77    0.12
  -4  19   5    0.92    0.13
  -4  19   4   -0.02    0.05
  -4  19   4   -0.01    0.04
   4  19  -4   -0.02    0.04
   4  19  -4    0.05    0.05
  -4  19   3    1.15    0.14
   4  19  -3    1.01    0.11
   4  19  -3    1.14    0.12
   4  19  -3    1.03    0.13
  -4  19   3    1.20    0.15
   4  19  -3    1.03    0.13
   4  19  -2    1.39    0.14
  -4  19   2    1.22    0.15
   4  19  -2    1.39    0.14
  -4  19   2    1.24    0.15
  -4  19   1    0.37    0.08
   4  19  -1    0.36    0.08
   4  19  -1    0.51    0.09
  -4  19   1    0.49    0.09
  -4  19   1    0.38    0.08
   4  19   0    5.23    0.31
  -4  19   0    4.87    0.30
  -4  19   0    4.89    0.30
   4  19   0    4.96    0.30
  -4  19   0    5.12    0.30
  -4  19   0    4.89    0.31
  -4  19  -1    6.91    0.39
   4  19   1    6.98    0.40
   4  19   1    6.80    0.40
  -4  19  -1    6.35    0.39
  -4  19  -1    8.77    0.42
  -4  19  -1    7.17    0.40
   4  19   2    0.12    0.07
  -4  19  -2    0.09    0.06
  -4  19  -2    0.07    0.06
  -4  19  -2    0.07    0.06
  -4  19  -2    0.09    0.06
   4  19   2    0.06    0.05
  -4  19  -3    1.42    0.17
   4  19   3    1.60    0.18
  -4  19  -3    1.49    0.17
   4  19   3    1.59    0.17
  -4  19  -4    0.17    0.09
   4  19   4    0.31    0.09
   4  19   4    0.20    0.09
  -4  19  -4    0.33    0.10
   4  19   5    0.16    0.10
  -4  19  -5    0.33    0.11
   4  19   5    0.21    0.10
  -4  19  -5    0.31    0.10
   4  20  -8    0.65    0.13
  -4  20   8    0.62    0.13
   4  20  -8    0.50    0.13
  -4  20   8    0.48    0.12
   4  20  -7    0.73    0.14
  -4  20   7    0.51    0.12
  -4  20   7    0.77    0.13
   4  20  -7    0.94    0.15
  -4  20   6    0.74    0.13
   4  20  -6    0.77    0.14
   4  20  -6    0.75    0.13
  -4  20   6    0.63    0.12
   4  20  -5    0.07    0.06
  -4  20   5    0.01    0.06
  -4  20   5    0.06    0.06
   4  20  -5    0.13    0.07
   4  20  -4    0.29    0.08
  -4  20   4    0.30    0.08
   4  20  -4    0.26    0.08
  -4  20   4    0.38    0.09
  -4  20   3    1.51    0.17
   4  20  -3    1.92    0.17
   4  20  -3    1.34    0.16
  -4  20   3    1.70    0.18
   4  20  -2    0.11    0.05
  -4  20   2    0.02    0.05
   4  20  -2    0.03    0.04
  -4  20   2    0.10    0.06
  -4  20   1    0.20    0.06
   4  20  -1    0.20    0.07
   4  20  -1    0.32    0.08
  -4  20   1    0.29    0.08
  -4  20   1    0.23    0.07
   4  20   0    1.59    0.16
  -4  20   0    1.09    0.14
   4  20   0    1.43    0.16
  -4  20   0    1.35    0.16
  -4  20   0    1.59    0.16
  -4  20   0    1.35    0.15
  -4  20  -1    0.50    0.10
  -4  20  -1    0.44    0.09
   4  20   1    0.47    0.09
   4  20   1    0.47    0.09
  -4  20  -1    0.29    0.08
  -4  20  -1    0.28    0.08
   4  20   2    0.03    0.05
  -4  20  -2    0.00    0.05
  -4  20  -2    0.01    0.05
  -4  20  -2   -0.05    0.05
   4  20   2    0.02    0.05
  -4  20  -2   -0.05    0.04
  -4  20  -3    0.37    0.10
   4  20   3    0.52    0.11
  -4  20  -3    0.32    0.10
   4  20   3    0.64    0.12
   4  20   4    0.45    0.11
  -4  20  -4    0.59    0.12
   4  20   4    0.54    0.12
  -4  20  -4    0.61    0.13
  -4  20  -5    0.25    0.10
   4  21  -8   12.70    0.71
  -4  21   8    9.52    0.60
   4  21  -8   11.94    0.82
  -4  21   7    1.29    0.18
  -4  21   7    1.11    0.16
   4  21  -7    1.49    0.20
   4  21  -7    1.30    0.18
  -4  21   6    0.82    0.14
   4  21  -6    0.90    0.14
  -4  21   6    0.74    0.13
   4  21  -6    0.60    0.12
   4  21  -5    0.91    0.14
  -4  21   5    0.52    0.11
  -4  21   5    0.42    0.11
   4  21  -5    0.66    0.12
   4  21  -4    0.07    0.06
  -4  21   4    0.20    0.08
  -4  21   4    0.09    0.06
   4  21  -4    0.02    0.06
   4  21  -3    7.80    0.45
  -4  21   3    7.54    0.44
  -4  21   3    8.13    0.45
   4  21  -3    8.12    0.44
  -4  21   2    0.22    0.07
   4  21  -2    0.16    0.06
   4  21  -2    0.26    0.07
  -4  21   2    0.17    0.07
  -4  21   1    1.11    0.14
  -4  21   1    1.08    0.14
   4  21  -1    0.98    0.13
  -4  21   1    0.86    0.12
   4  21  -1    0.80    0.12
   4  21   0    0.96    0.13
  -4  21   0    0.86    0.12
  -4  21   0    0.76    0.12
  -4  21   0    1.18    0.14
  -4  21   0    1.18    0.15
   4  21   0    1.09    0.14
  -4  21  -1    0.10    0.06
   4  21   1    0.15    0.07
  -4  21  -1    0.15    0.07
  -4  21  -1    0.13    0.06
  -4  21  -1    0.04    0.06
   4  21   1    0.08    0.07
  -4  21  -2    0.01    0.06
   4  21   2    0.10    0.06
  -4  21  -2   -0.02    0.06
  -4  21  -2    0.03    0.06
   4  21   2    0.00    0.05
  -4  21  -2    0.05    0.06
  -4  21  -3    4.26    0.30
   4  21   3    4.03    0.29
   4  21   3    3.96    0.29
  -4  21  -3    4.38    0.30
  -4  21  -4    0.16    0.09
   4  21   4    0.13    0.08
   4  21   4    0.36    0.10
  -4  21  -4    0.11    0.08
  -4  22   7    1.28    0.18
   4  22  -7    1.22    0.18
  -4  22   7    1.04    0.17
   4  22  -7    1.38    0.19
   4  22  -6    4.67    0.33
  -4  22   6    4.72    0.33
  -4  22   6    4.71    0.33
   4  22  -6    4.84    0.34
   4  22  -5    0.20    0.08
  -4  22   5    0.42    0.10
  -4  22   5    0.24    0.09
   4  22  -5    0.15    0.08
   4  22  -4    0.19    0.08
  -4  22   4    0.01    0.07
   4  22  -4    0.06    0.07
  -4  22   4    0.12    0.07
   4  22  -3    0.26    0.08
  -4  22   3    0.16    0.07
  -4  22   3    0.29    0.08
   4  22  -3    0.21    0.08
   4  22  -2    0.30    0.08
  -4  22   2    0.33    0.09
   4  22  -2    0.31    0.08
  -4  22   2    0.26    0.08
  -4  22   1    1.90    0.20
  -4  22   1    2.61    0.21
   4  22  -1    2.23    0.19
   4  22  -1    2.29    0.19
  -4  22   1    2.48    0.21
  -4  22   1    2.76    0.20
  -4  22   0    0.13    0.07
   4  22   0    0.18    0.07
  -4  22   0    0.27    0.08
  -4  22   0    0.14    0.07
  -4  22   0    0.17    0.07
   4  22   0    0.10    0.06
   4  22   1   -0.03    0.04
  -4  22  -1   -0.01    0.05
  -4  22  -1   -0.01    0.06
   4  22   1   -0.04    0.05
  -4  22  -1   -0.04    0.05
  -4  22  -1   -0.03    0.05
   4  22   2    1.27    0.16
  -4  22  -2    1.06    0.15
  -4  22  -2    0.91    0.14
  -4  22  -2    0.94    0.14
   4  22   2    1.11    0.15
   4  22   3    0.20    0.08
  -4  22  -3    0.19    0.09
  -4  22  -3    0.35    0.11
   4  22   3    0.34    0.10
  -4  22  -4    9.03    0.54
  -4  22  -4    9.08    0.53
   4  23  -7    0.07    0.09
  -4  23   7    0.05    0.08
  -4  23   7   -0.03    0.07
   4  23  -7   -0.01    0.07
  -4  23   6    1.67    0.21
   4  23  -6    2.30    0.24
  -4  23   6    2.21    0.23
   4  23  -6    2.58    0.25
  -4  23   5   -0.01    0.07
   4  23  -5    0.00    0.06
   4  23  -5    0.05    0.07
  -4  23   5    0.07    0.08
   4  23  -4    1.86    0.21
   4  23  -4    1.84    0.20
  -4  23   4    2.35    0.23
  -4  23   4    1.84    0.21
  -4  23   3    0.99    0.15
  -4  23   3    0.96    0.15
   4  23  -3    0.85    0.14
   4  23  -3    1.14    0.16
  -4  23   2    0.01    0.06
   4  23  -2    0.05    0.05
  -4  23   2    0.03    0.06
   4  23  -2   -0.05    0.05
  -4  23   1    2.47    0.22
   4  23  -1    2.93    0.22
  -4  23   1    2.90    0.22
  -4  23   1    2.78    0.22
  -4  23   1    2.69    0.22
   4  23  -1    2.71    0.22
  -4  23   0   -0.04    0.05
   4  23   0   -0.04    0.05
  -4  23   0    0.05    0.06
   4  23   0    0.03    0.05
  -4  23   0    0.11    0.06
  -4  23   0    0.09    0.07
  -4  23  -1    0.31    0.09
  -4  23  -1    0.36    0.10
   4  23   1    0.29    0.09
  -4  23  -1    0.37    0.10
   4  23   1    0.44    0.11
  -4  23  -1    0.22    0.08
  -4  23  -2    0.17    0.08
  -4  23  -2    0.02    0.07
   4  23   2    0.09    0.08
   4  23   2    0.23    0.09
   4  23   3   12.90    0.70
  -4  23  -3   13.59    0.69
   4  23   3   12.27    0.69
  -4  23  -3   12.96    0.70
  -4  23  -4    1.63    0.25
  -4  24   6   -0.02    0.07
   4  24  -6    0.03    0.07
   4  24  -6    0.07    0.08
  -4  24   6    0.10    0.09
   4  24  -5    0.04    0.07
  -4  24   5   -0.01    0.07
  -4  24   5    0.02    0.07
   4  24  -5   -0.03    0.06
   4  24  -4    1.65    0.20
  -4  24   4    1.22    0.18
  -4  24   4    1.79    0.20
   4  24  -4    1.52    0.19
   4  24  -3   10.04    0.53
  -4  24   3    8.93    0.52
   4  24  -3    8.85    0.52
  -4  24   3    9.22    0.53
   4  24  -2    0.34    0.09
   4  24  -2    0.29    0.09
  -4  24   2    0.32    0.09
  -4  24   2    0.28    0.09
   4  24  -1    2.11    0.21
  -4  24   1    2.25    0.20
  -4  24   1    2.56    0.24
   4  24  -1    2.16    0.21
  -4  24   1    2.06    0.21
  -4  24   1    2.22    0.22
  -4  24   0    2.30    0.22
  -4  24   0    1.78    0.20
  -4  24   0    2.06    0.20
   4  24   0    1.98    0.20
   4  24   0    2.08    0.22
  -4  24   0    2.20    0.22
  -4  24  -1    0.47    0.11
  -4  24  -1    0.40    0.10
  -4  24  -1    0.45    0.10
   4  24   1    0.32    0.10
   4  24   1    0.37    0.10
  -4  24  -1    0.57    0.12
   4  24   2    0.48    0.12
  -4  24  -2    0.67    0.13
  -4  24  -2    0.76    0.14
   4  24   2    0.61    0.12
  -4  24  -3   14.24    0.73
  -4  24  -3   13.10    0.73
  -4  25   5    0.02    0.07
   4  25  -5    0.14    0.08
   4  25  -5    0.02    0.07
  -4  25   5    0.10    0.08
  -4  25   4    5.35    0.35
  -4  25   4    4.66    0.34
   4  25  -4    5.17    0.34
   4  25  -4    4.68    0.34
  -4  25   3    5.55    0.38
   4  25  -3    5.32    0.36
  -4  25   3    5.78    0.38
   4  25  -3    6.16    0.38
   4  25  -2    4.13    0.32
  -4  25   2    2.56    0.27
  -4  25   2    3.45    0.27
   4  25  -1    0.09    0.07
  -4  25   1    0.32    0.10
   4  25  -1    0.06    0.07
  -4  25   1    0.23    0.09
  -4  25   1    0.24    0.09
  -4  25   1    0.14    0.08
   4  25   0    2.64    0.25
  -4  25   0    2.61    0.24
   4  25   0    2.52    0.24
  -4  25   0    1.96    0.22
  -4  25   0    2.54    0.22
  -4  25   0    2.34    0.23
   4  25   1    6.22    0.39
   4  25   1    5.94    0.38
  -4  25  -1    5.88    0.38
  -4  25  -1    6.33    0.39
  -4  25  -1    5.75    0.38
  -4  25  -1    5.89    0.38
  -4  25  -2   11.98    0.67
  -4  25  -2   12.95    0.67
  -4  25  -3    1.69    0.28
   4  26  -5    0.38    0.15
  -4  26   4    0.46    0.12
   4  26  -4    0.63    0.13
  -4  26   4    0.29    0.10
   4  26  -4    0.54    0.12
   4  26  -3    2.31    0.24
   4  26  -3    1.85    0.21
  -4  26   3    1.66    0.21
  -4  26   3    2.20    0.24
  -4  26   2    6.78    0.42
  -4  26   2    6.48    0.42
   4  26  -1   12.78    0.65
  -4  26   1   12.33    0.67
  -4  26   1   12.98    0.66
  -4  26   1   13.07    0.67
  -4  26   1   10.49    0.64
   4  26  -1   12.45    0.65
   4  26   0    0.23    0.10
  -4  26   0    0.24    0.10
  -4  26   0    0.25    0.10
  -4  26   0    0.40    0.10
  -4  26   0    0.34    0.10
   4  26   0    0.32    0.10
  -4  26  -1    0.04    0.08
   4  26   1    0.08    0.08
  -4  26  -1    0.04    0.07
  -4  26  -1    0.06    0.08
   4  26   1    0.00    0.07
  -4  26  -1    0.05    0.08
  -4  26  -2   -0.05    0.07
  -4  26  -2    0.05    0.09
   4  27  -3    0.56    0.13
   4  27  -3    0.60    0.13
  -4  27   2    0.16    0.09
   4  27  -2    0.17    0.09
  -4  27   2    0.29    0.10
   4  27  -2    0.37    0.11
  -4  27   1    0.10    0.08
   4  27  -1    0.05    0.08
  -4  27   1    0.11    0.08
   4  27  -1    0.04    0.08
  -4  27   1    0.14    0.09
  -4  27   1    0.10    0.08
  -4  27   0    6.10    0.41
  -4  27   0    6.64    0.42
   4  27   0    6.42    0.41
  -4  27   0    6.81    0.42
  -4  27   0    6.81    0.42
   4  27   0    6.55    0.41
  -4  27  -1    6.22    0.49
  -4  27  -1    4.27    0.32
  -4  27  -1    4.17    0.33
  -4  28   2    2.06    0.23
  -4  28   1    0.36    0.11
   4  28  -1    0.50    0.12
  -4  28   1    0.41    0.12
   4  28  -1    0.78    0.14
  -4  28   0    7.28    0.52
  -4  28   0    9.07    0.57
   5   0 -11    0.02    0.08
   5   0 -11    0.01    0.08
   5   0 -10    0.68    0.12
   5   0 -10    0.59    0.12
   5   0  -9   -0.06    0.05
   5   0  -9   -0.01    0.05
   5   0  -8    0.40    0.08
   5   0  -8    0.41    0.08
   5   0  -7   -0.03    0.03
   5   0  -7    0.04    0.04
   5   0  -6   20.63    0.97
   5   0  -6   22.49    0.98
   5   0  -5   -0.02    0.02
   5   0  -5   -0.01    0.02
  -5   0   5    0.09    0.03
  -5   0   5    0.07    0.03
  -5   0   4   25.65    1.15
   5   0  -4   26.63    1.12
  -5   0   4   25.73    1.15
   5   0  -4   24.35    1.12
  -5   0   3    0.05    0.03
  -5   0   3    0.01    0.02
  -5   0   2   16.36    0.76
  -5   0   1   -0.02    0.03
  -5   0   1   -0.02    0.02
  -5   0   0    8.23    0.38
  -5   0   0    8.59    0.42
  -5   0   0    8.11    0.38
  -5   0   0    8.28    0.42
  -5   0  -1    0.02    0.02
  -5   0  -1    0.03    0.03
  -5   0  -2    8.23    0.41
  -5   0  -2    8.06    0.41
  -5   0  -3   -0.03    0.04
  -5   0  -3    0.00    0.04
  -5   0  -4    3.78    0.25
  -5   0  -4    4.01    0.26
  -5   0  -5   -0.02    0.05
  -5   0  -5    0.00    0.05
  -5   0  -7    0.01    0.08
   5   1 -11    5.98    0.39
   5   1 -11    5.80    0.40
   5  -1 -11    6.64    0.40
   5  -1 -11    6.09    0.40
   5   1 -10    2.81    0.23
   5   1 -10    2.59    0.23
   5  -1 -10    3.57    0.26
   5  -1 -10    3.10    0.24
   5   1  -9    0.31    0.08
   5   1  -9    0.29    0.08
   5  -1  -9    0.37    0.08
   5  -1  -9    0.35    0.09
   5   1  -8    6.36    0.35
   5   1  -8    5.74    0.35
   5  -1  -8    6.49    0.35
   5  -1  -8    6.57    0.35
   5   1  -7    0.50    0.08
   5   1  -7    0.40    0.07
   5  -1  -7    0.43    0.07
   5  -1  -7    0.50    0.08
   5   1  -6    0.14    0.04
  -5   1   5   11.20    0.52
   5   1  -5   10.85    0.51
   5   1  -5   11.46    0.51
  -5   1   5   10.95    0.52
   5  -1  -5   11.54    0.52
   5  -1  -5   10.69    0.51
  -5  -1   5   10.86    0.52
  -5  -1   5   11.09    0.52
  -5   1   4    1.03    0.09
  -5   1   4    1.03    0.09
   5   1  -4    1.07    0.07
   5   1  -4    1.13    0.07
   5  -1  -4    0.95    0.07
   5  -1  -4    0.93    0.06
  -5  -1   4    1.10    0.09
  -5  -1   4    0.99    0.09
  -5   1   3    0.25    0.05
  -5   1   3    0.12    0.04
  -5  -1   3    0.15    0.04
  -5  -1   3    0.20    0.04
  -5   1   2    3.11    0.18
  -5   1   2    3.08    0.18
  -5  -1   2    2.99    0.18
  -5  -1   2    2.99    0.18
  -5   1   1   44.08    1.96
  -5   1   1   44.02    1.96
  -5  -1   1   43.88    1.96
  -5  -1   1   44.38    1.96
  -5   1   0    1.33    0.11
  -5   1   0    1.49    0.12
  -5  -1   0    1.53    0.09
  -5  -1   0    1.47    0.12
  -5   1  -1    3.68    0.20
  -5   1  -1    3.45    0.22
  -5   1  -1    4.11    0.23
  -5   1  -2    0.08    0.04
  -5   1  -2    0.04    0.03
  -5  -1  -2    0.03    0.03
  -5  -1  -2   -0.02    0.03
  -5   1  -3    3.01    0.20
  -5   1  -3    3.19    0.20
  -5   1  -4    0.28    0.07
  -5   1  -4    0.21    0.07
  -5  -1  -4    0.18    0.07
  -5  -1  -4    0.20    0.06
  -5   1  -5    0.59    0.11
  -5   1  -5    0.44    0.10
  -5  -1  -5    0.65    0.11
  -5  -1  -5    0.51    0.10
  -5   1  -6    0.22    0.09
  -5   1  -6    0.45    0.12
  -5  -1  -6    0.23    0.09
  -5  -1  -6    0.28    0.09
  -5   1  -7    1.55    0.28
  -5  -1  -7    1.23    0.19
   5   2 -11    8.92    0.51
   5   2 -11    8.50    0.50
   5  -2 -11    9.31    0.51
   5  -2 -11    7.79    0.50
   5   2 -10    2.34    0.20
   5   2 -10    2.47    0.21
   5  -2 -10    2.20    0.20
   5  -2 -10    2.25    0.22
   5   2  -9    0.40    0.09
   5   2  -9    0.30    0.08
   5  -2  -9    0.31    0.08
   5  -2  -9    0.45    0.09
   5   2  -8    0.48    0.08
   5   2  -8    0.53    0.09
   5  -2  -8    0.44    0.09
   5  -2  -8    0.42    0.08
   5   2  -7    6.59    0.35
   5   2  -7    6.52    0.35
   5  -2  -7    6.67    0.35
   5  -2  -7    6.58    0.35
  -5   2   6    2.47    0.15
  -5   2   6    2.45    0.15
   5   2  -6    2.33    0.15
   5   2  -6    2.23    0.15
   5  -2  -6    2.27    0.15
   5  -2  -6    2.52    0.16
  -5   2   5   28.59    1.26
  -5   2   5   27.67    1.26
   5   2  -5   27.44    1.25
   5   2  -5   26.95    1.25
   5  -2  -5   28.31    1.25
   5  -2  -5   29.78    1.25
  -5  -2   5   29.03    1.25
  -5  -2   5   27.92    1.25
  -5   2   4    0.98    0.09
  -5   2   4    1.06    0.09
   5   2  -4    1.21    0.07
   5   2  -4    1.05    0.07
  -5  -2   4    1.01    0.08
  -5  -2   4    0.99    0.08
   5  -2  -4    0.85    0.06
  -5   2   3    0.09    0.03
  -5   2   3    0.09    0.03
  -5  -2   3    0.10    0.03
  -5  -2   3    0.17    0.04
  -5   2   2   20.11    0.93
  -5   2   2   20.01    0.93
  -5  -2   2   20.60    0.93
  -5  -2   2   21.10    0.94
  -5   2   1    9.65    0.47
  -5   2   1    9.74    0.47
  -5  -2   1    9.18    0.47
  -5  -2   1    9.68    0.47
  -5   2   0    0.06    0.04
  -5   2   0    0.08    0.02
  -5   2   0    0.07    0.03
  -5  -2   0    0.04    0.02
  -5  -2   0    0.05    0.02
  -5   2  -1    0.85    0.08
  -5   2  -1    1.01    0.11
  -5   2  -1    0.81    0.10
  -5   2  -1    0.89    0.08
  -5  -2  -1    0.80    0.08
  -5  -2  -1    0.90    0.08
  -5   2  -2    2.82    0.18
  -5   2  -2    2.89    0.18
  -5   2  -3   11.01    0.54
  -5   2  -3   10.61    0.54
  -5  -2  -3   10.87    0.54
  -5  -2  -3   10.91    0.54
  -5   2  -4    1.20    0.14
  -5   2  -4    1.27    0.14
  -5  -2  -4    1.03    0.13
  -5  -2  -4    1.05    0.13
  -5   2  -5    0.92    0.13
  -5   2  -5    0.90    0.13
  -5  -2  -5    0.78    0.13
  -5  -2  -5    0.84    0.13
  -5   2  -6    0.68    0.15
  -5   2  -6    0.91    0.15
  -5  -2  -6    0.83    0.14
  -5  -2  -6    0.93    0.15
  -5  -2  -7    0.28    0.12
   5   3 -11    4.75    0.34
   5   3 -11    4.82    0.33
   5  -3 -11    4.19    0.33
   5  -3 -11    4.71    0.34
   5   3 -10    0.02    0.06
   5   3 -10    0.11    0.07
   5  -3 -10    0.04    0.07
   5  -3 -10   -0.04    0.06
   5   3  -9   -0.01    0.05
   5   3  -9    0.08    0.06
   5  -3  -9    0.04    0.05
   5  -3  -9    0.00    0.05
   5   3  -8    7.33    0.39
   5   3  -8    6.49    0.39
   5  -3  -8    7.56    0.40
   5  -3  -8    7.33    0.39
   5   3  -7    6.56    0.34
   5   3  -7    6.33    0.34
   5  -3  -7    6.13    0.33
   5  -3  -7    5.97    0.33
  -5   3   6   15.33    0.70
   5   3  -6   13.76    0.70
   5   3  -6   16.80    0.72
  -5   3   6   15.12    0.70
   5  -3  -6   15.13    0.71
   5  -3  -6   15.25    0.71
  -5   3   5    1.16    0.10
   5   3  -5    1.22    0.09
   5   3  -5    1.16    0.09
  -5   3   5    1.25    0.10
  -5  -3   5    1.14    0.09
  -5  -3   5    1.17    0.09
   5  -3  -5    1.25    0.09
   5  -3  -5    1.19    0.09
  -5   3   4    1.53    0.11
   5   3  -4    1.59    0.10
  -5   3   4    1.61    0.11
   5   3  -4    1.58    0.09
  -5  -3   4    1.56    0.11
  -5  -3   4    1.74    0.11
   5  -3  -4    1.41    0.09
   5  -3  -4    1.49    0.09
   5   3  -3   12.81    0.59
  -5   3   3   13.78    0.63
   5   3  -3   13.04    0.59
  -5   3   3   13.91    0.63
  -5  -3   3   13.83    0.63
  -5  -3   3   13.38    0.62
  -5   3   2    0.71    0.08
  -5   3   2    0.57    0.07
  -5   3   1   19.40    0.88
  -5   3   1   18.78    0.88
  -5   3   0    1.86    0.14
  -5   3   0    2.22    0.15
  -5  -3   0    1.97    0.12
  -5  -3   0    1.97    0.12
  -5   3  -1    0.01    0.03
  -5   3  -1    0.05    0.04
  -5   3  -1    0.08    0.03
  -5   3  -1    0.04    0.04
  -5  -3  -1    0.01    0.03
  -5  -3  -1    0.04    0.03
  -5   3  -2    2.18    0.14
  -5   3  -2    1.87    0.14
  -5   3  -2    2.02    0.16
  -5   3  -2    2.10    0.16
  -5  -3  -2    1.94    0.14
  -5  -3  -2    2.02    0.14
  -5   3  -3    0.16    0.05
  -5   3  -3    0.35    0.07
  -5  -3  -3    0.28    0.06
  -5  -3  -3    0.14    0.06
  -5   3  -4    0.71    0.11
  -5   3  -4    0.89    0.12
  -5  -3  -4    0.84    0.12
  -5  -3  -4    0.68    0.11
  -5   3  -5    0.07    0.06
  -5   3  -5    0.18    0.07
  -5  -3  -5    0.20    0.08
  -5  -3  -5    0.15    0.07
  -5   3  -6    2.69    0.23
  -5  -3  -6    2.75    0.24
  -5  -3  -7   10.97    0.62
   5   4 -11    1.03    0.16
   5   4 -11    0.75    0.14
   5  -4 -11    0.63    0.13
   5  -4 -11    1.02    0.17
   5   4 -10    0.96    0.15
   5   4 -10    1.01    0.14
   5  -4 -10    0.73    0.13
   5  -4 -10    0.84    0.13
   5   4  -9    4.92    0.32
   5   4  -9    5.19    0.32
   5  -4  -9    4.91    0.31
   5  -4  -9    4.87    0.31
   5   4  -8    4.68    0.29
   5   4  -8    5.49    0.30
   5  -4  -8    4.86    0.29
   5  -4  -8    4.77    0.30
   5   4  -7   14.11    0.69
   5   4  -7   15.07    0.69
   5  -4  -7   13.96    0.69
   5  -4  -7   14.48    0.69
  -5   4   6    0.46    0.06
  -5   4   6    0.36    0.06
   5   4  -6    0.28    0.06
   5   4  -6    0.28    0.05
   5  -4  -6    0.43    0.06
   5  -4  -6    0.34    0.06
   5   4  -5   15.06    0.69
  -5   4   5   15.16    0.70
  -5   4   5   15.40    0.70
   5   4  -5   14.75    0.69
   5  -4  -5   14.62    0.69
   5  -4  -5   15.40    0.69
  -5   4   4    3.79    0.21
   5   4  -4    3.82    0.19
   5   4  -4    3.95    0.20
  -5   4   4    3.74    0.21
   5   4  -3    2.94    0.15
  -5   4   3    3.34    0.18
  -5   4   3    3.20    0.18
   5   4  -3    2.90    0.15
   5   4  -2    2.44    0.12
  -5   4   2    2.65    0.16
  -5   4   2    2.47    0.16
  -5   4   1    0.28    0.06
  -5   4   1    0.32    0.06
  -5   4   0   23.41    1.04
  -5   4   0   24.75    1.09
  -5   4   0   23.60    1.08
  -5   4   0   22.91    1.04
  -5   4  -1   11.78    0.58
  -5   4  -1   12.07    0.59
  -5   4  -1   12.05    0.56
  -5   4  -1   11.99    0.56
  -5  -4  -1   12.10    0.56
  -5  -4  -1   11.63    0.56
  -5   4  -2    0.18    0.05
  -5   4  -2    0.19    0.06
  -5   4  -2    0.19    0.06
  -5   4  -2    0.13    0.04
  -5  -4  -2    0.07    0.04
  -5  -4  -2    0.17    0.05
  -5   4  -3    1.21    0.13
  -5   4  -3    1.22    0.13
  -5  -4  -3    1.27    0.13
  -5  -4  -3    1.12    0.13
  -5   4  -4    4.62    0.28
  -5   4  -4    4.23    0.28
  -5  -4  -4    4.71    0.28
  -5  -4  -4    4.24    0.28
  -5   4  -5    3.04    0.24
  -5   4  -5    3.06    0.23
  -5  -4  -5    2.94    0.23
  -5  -4  -5    3.15    0.24
  -5   4  -6    9.50    0.54
  -5  -4  -6    9.56    0.54
  -5  -4  -6    9.71    0.55
  -5  -4  -7    6.27    0.41
   5   5 -11    0.30    0.10
   5   5 -11    0.06    0.09
   5  -5 -11    0.18    0.10
   5  -5 -11    0.08    0.09
   5   5 -10    0.41    0.10
   5   5 -10    0.53    0.12
   5  -5 -10    0.38    0.10
   5  -5 -10    0.50    0.11
   5   5  -9    8.40    0.47
   5   5  -9    9.17    0.48
   5  -5  -9    8.37    0.47
   5  -5  -9    8.51    0.48
   5   5  -8    3.96    0.25
   5   5  -8    3.61    0.25
   5  -5  -8    3.96    0.25
   5  -5  -8    3.76    0.25
   5   5  -7    0.50    0.08
   5   5  -7    0.59    0.09
   5  -5  -7    0.57    0.09
   5  -5  -7    0.56    0.08
   5   5  -6    0.08    0.04
  -5   5   6    0.15    0.05
  -5   5   6    0.12    0.04
   5   5  -6    0.09    0.04
   5  -5  -6    0.11    0.04
   5  -5  -6    0.10    0.04
  -5   5   5   18.77    0.85
  -5   5   5   18.68    0.85
   5   5  -5   18.86    0.84
   5   5  -5   17.28    0.84
   5  -5  -5   18.94    0.83
   5  -5  -5   18.20    0.84
  -5   5   4   12.61    0.59
  -5   5   4   12.66    0.59
   5   5  -4   12.73    0.57
   5   5  -4   12.11    0.57
   5   5  -3    0.02    0.02
  -5   5   3    0.03    0.03
   5   5  -3    0.02    0.02
  -5   5   3    0.01    0.02
  -5   5   2    0.51    0.07
  -5   5   2    0.51    0.07
  -5   5   1    0.07    0.04
  -5   5   1    0.10    0.03
  -5   5   1    0.11    0.04
  -5   5   0    1.48    0.12
  -5   5   0    1.58    0.13
  -5   5  -1    0.00    0.02
  -5   5  -1    0.02    0.03
  -5   5  -1    0.00    0.03
  -5   5  -1   -0.03    0.03
  -5  -5  -1    0.01    0.03
  -5  -5  -1   -0.01    0.02
  -5   5  -2    1.05    0.11
  -5   5  -2    1.21    0.13
  -5   5  -2    1.29    0.13
  -5   5  -2    1.18    0.11
  -5  -5  -2    0.97    0.11
  -5  -5  -2    1.22    0.12
  -5   5  -3   10.49    0.52
  -5   5  -3   10.45    0.52
  -5  -5  -3   10.25    0.52
  -5  -5  -3   10.11    0.52
  -5   5  -4    0.29    0.08
  -5   5  -4    0.17    0.07
  -5  -5  -4    0.21    0.07
  -5  -5  -4    0.25    0.08
  -5   5  -5    0.17    0.07
  -5   5  -5    0.19    0.08
  -5  -5  -5    0.14    0.07
  -5  -5  -5    0.12    0.07
  -5   5  -6    0.08    0.08
  -5  -5  -6    0.05    0.07
  -5  -5  -6    0.02    0.07
  -5  -5  -7    7.43    0.47
   5   6 -11    1.28    0.18
   5   6 -11    1.33    0.18
   5  -6 -11    1.42    0.19
   5  -6 -11    1.38    0.18
   5   6 -10    1.82    0.20
   5   6 -10    1.30    0.17
   5  -6 -10    1.52    0.18
   5  -6 -10    1.51    0.18
   5   6  -9    6.31    0.37
   5   6  -9    6.21    0.37
   5  -6  -9    5.88    0.37
   5  -6  -9    5.97    0.36
   5   6  -8    6.16    0.34
   5   6  -8    5.40    0.34
   5  -6  -8    5.94    0.34
   5  -6  -8    5.98    0.34
   5   6  -7    1.31    0.13
   5   6  -7    1.17    0.12
   5  -6  -7    1.21    0.12
   5  -6  -7    1.17    0.12
   5   6  -6    2.00    0.14
  -5   6   6    1.79    0.14
   5   6  -6    1.90    0.14
  -5   6   6    1.92    0.14
   5  -6  -6    1.99    0.14
   5  -6  -6    1.77    0.13
   5   6  -5    4.49    0.23
   5   6  -5    3.95    0.22
  -5   6   5    4.15    0.24
  -5   6   5    4.13    0.24
   5  -6  -5    4.32    0.22
   5  -6  -5    4.30    0.23
  -5   6   4    1.54    0.11
   5   6  -4    1.34    0.09
   5   6  -4    1.26    0.09
  -5   6   3    1.90    0.14
  -5   6   3    2.03    0.14
   5   6  -3    2.30    0.12
   5   6  -3    2.15    0.12
  -5   6   2    4.32    0.24
  -5   6   2    4.15    0.24
  -5   6   1    6.96    0.31
  -5   6   1    5.56    0.32
  -5   6   1    5.32    0.31
  -5   6   0    6.68    0.35
  -5   6   0    6.69    0.35
  -5   6  -1   11.39    0.54
  -5   6  -1   11.06    0.57
  -5   6  -1   11.50    0.54
  -5   6  -1   11.24    0.57
  -5  -6  -1   11.49    0.55
  -5  -6  -1   12.29    0.55
  -5   6  -2    5.42    0.29
  -5   6  -2    5.28    0.29
  -5   6  -2    4.93    0.30
  -5   6  -2    5.37    0.31
  -5  -6  -2    5.56    0.30
  -5  -6  -2    5.40    0.29
  -5   6  -3    1.24    0.14
  -5   6  -3    1.40    0.14
  -5   6  -3    1.30    0.14
  -5   6  -3    1.35    0.14
  -5  -6  -3    1.11    0.14
  -5  -6  -3    1.17    0.13
  -5   6  -4    8.52    0.48
  -5   6  -4    9.05    0.48
  -5  -6  -4    9.40    0.49
  -5  -6  -4    9.52    0.49
  -5   6  -5    4.56    0.30
  -5   6  -5    5.07    0.34
  -5  -6  -5    4.80    0.32
  -5  -6  -5    4.57    0.31
  -5   6  -6    0.03    0.08
  -5  -6  -6   -0.01    0.07
  -5  -6  -6   -0.04    0.06
  -5  -6  -7   10.38    0.61
   5   7 -11   -0.06    0.08
   5   7 -11    0.02    0.07
   5  -7 -11    0.16    0.09
   5  -7 -11    0.06    0.09
   5   7 -10    0.03    0.07
   5   7 -10    0.07    0.08
   5  -7 -10    0.04    0.07
   5  -7 -10    0.06    0.08
   5   7  -9   -0.03    0.05
   5   7  -9    0.04    0.06
   5  -7  -9    0.06    0.07
   5  -7  -9    0.05    0.06
   5   7  -8    0.06    0.05
   5   7  -8    0.06    0.05
   5  -7  -8   -0.05    0.04
   5  -7  -8   -0.03    0.05
  -5   7   7    0.00    0.05
   5   7  -7   -0.02    0.04
   5   7  -7   -0.01    0.04
  -5   7   7   -0.02    0.03
   5  -7  -7   -0.02    0.04
   5  -7  -7    0.06    0.05
  -5   7   6    1.95    0.14
   5   7  -6    1.77    0.13
  -5   7   6    1.75    0.14
   5   7  -6    1.61    0.13
   5  -7  -6    1.89    0.13
   5  -7  -6    1.87    0.14
  -5   7   5    2.53    0.17
   5   7  -5    2.63    0.16
   5   7  -5    2.68    0.16
  -5   7   5    2.75    0.17
   5  -7  -5    2.77    0.16
  -5   7   4    8.54    0.42
   5   7  -4    8.59    0.41
   5   7  -4    8.72    0.41
  -5   7   4    8.20    0.42
  -5   7   3   38.74    1.75
  -5   7   3   38.52    1.75
   5   7  -3   39.12    1.72
   5   7  -3   40.74    1.73
  -5   7   2    0.81    0.10
  -5   7   2    1.08    0.08
  -5   7   2    1.16    0.08
  -5   7   2    1.00    0.11
  -5   7   1    0.97    0.08
  -5   7   1    1.33    0.13
  -5   7   1    1.20    0.08
  -5   7   1    1.24    0.12
  -5   7   0   11.87    0.60
  -5   7   0   12.64    0.57
  -5   7   0   12.05    0.60
  -5   7   0   12.99    0.57
  -5   7  -1   56.86    2.68
  -5   7  -1   61.18    2.71
  -5   7  -1   63.01    2.68
  -5   7  -1   63.83    2.71
  -5   7  -2   35.30    1.58
  -5   7  -2   35.10    1.56
  -5   7  -2   34.63    1.57
  -5   7  -2   34.07    1.56
  -5  -7  -2   35.12    1.57
  -5  -7  -2   34.00    1.56
  -5   7  -3    7.56    0.40
  -5   7  -3    7.18    0.39
  -5   7  -3    7.17    0.40
  -5   7  -3    7.46    0.39
  -5  -7  -3    6.85    0.39
  -5  -7  -3    7.47    0.40
  -5   7  -4    0.40    0.09
  -5   7  -4    0.26    0.08
  -5  -7  -4    0.55    0.10
  -5  -7  -4    0.32    0.08
  -5   7  -5    0.25    0.08
  -5  -7  -5    0.20    0.08
  -5  -7  -5    0.15    0.08
  -5  -7  -6    8.03    0.49
  -5  -7  -6    8.25    0.48
  -5  -7  -7   -0.06    0.10
   5   8 -11    0.00    0.08
   5   8 -11    0.02    0.08
   5  -8 -11    0.03    0.08
   5  -8 -11   -0.03    0.08
   5   8 -10    1.80    0.20
   5   8 -10    1.45    0.18
   5  -8 -10    1.44    0.18
   5  -8 -10    1.43    0.18
   5   8  -9    0.05    0.07
   5   8  -9   -0.03    0.05
   5  -8  -9   -0.02    0.05
   5  -8  -9    0.03    0.06
   5   8  -8    0.60    0.10
   5   8  -8    0.48    0.09
   5  -8  -8    0.58    0.10
   5  -8  -8    0.57    0.10
   5   8  -7    4.10    0.26
   5   8  -7    4.39    0.26
  -5   8   7    4.25    0.25
  -5   8   7    4.65    0.26
   5  -8  -7    4.17    0.26
   5  -8  -7    4.46    0.27
  -5   8   6    0.26    0.06
  -5   8   6    0.22    0.06
   5   8  -6    0.28    0.06
   5   8  -6    0.36    0.06
   5  -8  -6    0.25    0.06
   5  -8  -6    0.23    0.05
  -5   8   5    0.06    0.04
   5   8  -5    0.04    0.03
  -5   8   5    0.11    0.04
   5   8  -5    0.06    0.03
   5   8  -4   42.77    1.88
  -5   8   4   41.37    1.90
  -5   8   4   42.96    1.90
   5   8  -4   43.91    1.89
  -5   8   3   25.09    1.19
   5   8  -3   26.70    1.17
  -5   8   3   25.86    1.19
   5   8  -3   27.37    1.17
  -5   8   2    3.37    0.19
  -5   8   2    4.39    0.23
  -5   8   2    4.24    0.23
  -5   8   1    1.41    0.12
  -5   8   1    1.40    0.09
  -5   8   1    1.57    0.09
  -5   8   1    1.62    0.13
  -5   8   0    0.05    0.03
  -5   8   0    0.13    0.03
  -5   8   0   -0.04    0.02
  -5   8   0   -0.02    0.03
  -5   8  -1    0.75    0.10
  -5   8  -1    0.74    0.08
  -5   8  -1    0.63    0.08
  -5   8  -1    0.56    0.09
  -5   8  -2   32.33    1.53
  -5   8  -2   33.38    1.54
  -5   8  -2   33.88    1.52
  -5   8  -2   32.83    1.52
  -5  -8  -2   34.64    1.53
  -5  -8  -2   35.80    1.54
  -5   8  -3    1.62    0.16
  -5   8  -3    1.59    0.15
  -5   8  -3    1.52    0.14
  -5   8  -3    1.30    0.15
  -5  -8  -3    1.75    0.15
  -5  -8  -3    1.40    0.16
  -5   8  -4    5.48    0.33
  -5   8  -4    5.54    0.33
  -5  -8  -4    5.49    0.34
  -5  -8  -4    5.46    0.33
  -5   8  -5    3.15    0.24
  -5  -8  -5    2.97    0.24
  -5  -8  -5    2.95    0.24
  -5  -8  -6    0.39    0.11
  -5  -8  -6    0.20    0.10
   5   9 -11   -0.01    0.08
   5   9 -11    0.00    0.08
   5  -9 -11    0.00    0.09
   5   9 -10    0.48    0.12
   5   9 -10    0.23    0.10
   5  -9 -10    0.34    0.10
   5  -9 -10    0.28    0.10
   5   9  -9    0.55    0.10
   5   9  -9    0.54    0.11
   5  -9  -9    0.52    0.11
   5  -9  -9    0.41    0.10
   5   9  -8    0.06    0.06
   5   9  -8    0.06    0.05
   5  -9  -8    0.17    0.07
   5  -9  -8    0.06    0.05
   5   9  -7    1.48    0.15
  -5   9   7    1.47    0.15
  -5   9   7    1.82    0.15
   5   9  -7    1.87    0.15
   5  -9  -7    1.64    0.16
   5  -9  -7    1.52    0.15
  -5   9   6    1.89    0.15
   5   9  -6    1.82    0.14
   5   9  -6    1.76    0.14
  -5   9   6    1.50    0.15
   5  -9  -6    2.05    0.15
   5  -9  -6    1.77    0.14
   5   9  -5    3.12    0.19
  -5   9   5    3.42    0.21
  -5   9   5    3.44    0.21
   5   9  -5    3.29    0.20
  -5   9   4    0.37    0.07
   5   9  -4    0.35    0.06
   5   9  -4    0.32    0.05
  -5   9   4    0.29    0.06
  -5   9   3   10.35    0.50
   5   9  -3    9.88    0.48
   5   9  -3   10.43    0.48
  -5   9   3   10.41    0.51
  -5   9   2   12.10    0.59
  -5   9   2   12.75    0.56
  -5   9   2   11.72    0.59
  -5   9   1    6.95    0.38
  -5   9   1    7.06    0.38
  -5   9   1    7.42    0.35
  -5   9   1    8.00    0.35
  -5   9   0    8.72    0.45
  -5   9   0    9.17    0.45
  -5   9   0    9.42    0.43
  -5   9   0    8.29    0.42
  -5   9  -1   32.05    1.43
  -5   9  -1   33.35    1.40
  -5   9  -1   29.21    1.40
  -5   9  -1   30.82    1.42
  -5   9  -2    0.77    0.10
  -5   9  -2    0.83    0.10
  -5   9  -2    0.99    0.12
  -5   9  -2    0.69    0.09
  -5  -9  -2    0.69    0.10
  -5  -9  -2    0.83    0.10
  -5   9  -3   15.31    0.77
  -5   9  -3   15.89    0.77
  -5   9  -3   15.81    0.78
  -5   9  -3   16.42    0.78
  -5  -9  -3   16.51    0.78
  -5  -9  -3   16.12    0.78
  -5   9  -4    5.10    0.35
  -5   9  -4    4.69    0.29
  -5  -9  -4    4.59    0.30
  -5  -9  -4    4.65    0.31
  -5   9  -5    3.18    0.25
  -5  -9  -5    2.72    0.24
  -5  -9  -5    2.97    0.25
  -5  -9  -6    1.43    0.20
  -5  -9  -6    1.18    0.17
   5  10 -11    0.16    0.13
   5 -10 -11    0.30    0.11
   5  10 -10    0.56    0.12
   5  10 -10    0.46    0.13
   5 -10 -10    0.44    0.11
   5 -10 -10    0.46    0.12
   5  10  -9   -0.02    0.06
   5  10  -9   -0.04    0.06
   5 -10  -9    0.03    0.06
   5 -10  -9    0.05    0.06
   5  10  -8    3.90    0.27
   5  10  -8    4.17    0.28
   5 -10  -8    4.18    0.28
   5 -10  -8    4.44    0.29
   5  10  -7    0.99    0.12
  -5  10   7    0.92    0.11
   5  10  -7    0.91    0.12
  -5  10   7    0.87    0.11
   5 -10  -7    0.89    0.12
   5 -10  -7    1.03    0.12
  -5  10   6   -0.04    0.04
  -5  10   6   -0.01    0.04
   5  10  -6    0.01    0.03
   5  10  -6   -0.02    0.03
   5  10  -5    2.24    0.15
   5  10  -5    2.30    0.15
  -5  10   5    1.97    0.16
  -5  10   5    2.37    0.17
  -5  10   4   11.49    0.57
   5  10  -4   11.45    0.55
  -5  10   4   11.87    0.57
   5  10  -4   11.52    0.55
  -5  10   3    0.11    0.04
  -5  10   3    0.09    0.04
   5  10  -3    0.07    0.03
   5  10  -3    0.11    0.04
  -5  10   2   25.39    1.13
  -5  10   2   23.82    1.13
  -5  10   1    2.66    0.15
  -5  10   1    2.33    0.17
  -5  10   1    2.73    0.18
  -5  10   1    2.26    0.14
  -5  10   0   15.55    0.66
  -5  10   0   13.85    0.69
  -5  10   0   13.73    0.66
  -5  10   0   13.90    0.69
  -5  10  -1   40.72    2.04
  -5  10  -1   47.72    2.07
  -5  10  -1   48.98    2.07
  -5  10  -1   47.51    2.04
  -5  10  -2   -0.02    0.04
  -5  10  -2    0.09    0.04
  -5  10  -2    0.11    0.05
  -5  10  -2    0.07    0.05
  -5  10  -3    0.05    0.05
  -5  10  -3    0.08    0.05
  -5  10  -3   -0.02    0.04
  -5  10  -3   -0.03    0.04
  -5 -10  -3    0.01    0.04
  -5 -10  -3    0.04    0.05
  -5  10  -4    1.41    0.16
  -5  10  -4    1.49    0.16
  -5 -10  -4    1.45    0.16
  -5 -10  -4    1.36    0.16
  -5 -10  -5   12.43    0.66
  -5 -10  -5   12.25    0.65
  -5 -10  -6    0.28    0.11
  -5 -10  -6    0.16    0.09
   5  11 -10    0.46    0.13
   5  11 -10    0.51    0.12
   5 -11 -10    0.39    0.13
   5 -11 -10    0.61    0.13
   5  11  -9    0.02    0.07
   5  11  -9    0.10    0.07
   5 -11  -9    0.00    0.07
   5 -11  -9    0.08    0.07
   5  11  -8   -0.01    0.05
   5  11  -8    0.04    0.06
   5 -11  -8    0.04    0.06
   5 -11  -8    0.05    0.06
  -5  11   7    4.42    0.26
  -5  11   7    4.04    0.25
   5  11  -7    4.38    0.27
   5  11  -7    3.57    0.26
   5 -11  -7    4.05    0.26
  -5  11   6    0.13    0.05
  -5  11   6    0.12    0.06
   5  11  -6    0.05    0.04
   5  11  -6    0.08    0.05
   5  11  -5    0.85    0.10
   5  11  -5    1.00    0.11
  -5  11   5    0.99    0.12
  -5  11   5    1.09    0.12
  -5  11   4    1.94    0.16
   5  11  -4    2.33    0.16
   5  11  -4    2.44    0.15
  -5  11   4    2.46    0.17
   5  11  -3    0.19    0.05
   5  11  -3    0.22    0.05
  -5  11   3    0.21    0.06
  -5  11   3    0.25    0.06
  -5  11   2   46.07    2.13
  -5  11   2   49.76    2.14
  -5  11   1   15.77    0.73
  -5  11   1   16.09    0.76
  -5  11   1   15.34    0.76
  -5  11   1   16.55    0.73
  -5  11   0   37.26    1.64
  -5  11   0   34.17    1.61
  -5  11   0   35.83    1.61
  -5  11   0   38.20    1.64
  -5  11  -1    1.01    0.12
  -5  11  -1    1.21    0.10
  -5  11  -1    0.87    0.10
  -5  11  -1    0.72    0.10
  -5  11  -2    0.42    0.08
  -5  11  -2    0.41    0.08
  -5  11  -2    0.35    0.07
  -5  11  -2    0.41    0.08
  -5  11  -3    4.33    0.27
  -5  11  -3    4.62    0.32
  -5  11  -3    3.76    0.26
  -5  11  -4    2.22    0.19
  -5 -11  -4    2.20    0.19
  -5 -11  -4    2.09    0.21
  -5 -11  -5    5.18    0.35
  -5 -11  -5    5.34    0.35
  -5 -11  -6    0.37    0.11
  -5 -11  -6    0.28    0.11
   5  12 -10    0.45    0.12
   5  12 -10    0.51    0.13
   5 -12 -10    0.58    0.14
   5 -12 -10    0.50    0.13
   5  12  -9    1.42    0.18
   5  12  -9    1.29    0.17
   5 -12  -9    1.55    0.18
   5 -12  -9    1.84    0.20
   5  12  -8    6.83    0.41
   5  12  -8    6.66    0.40
   5 -12  -8    7.32    0.41
   5 -12  -8    7.13    0.40
   5  12  -7    1.81    0.16
  -5  12   7    1.55    0.16
  -5  12   7    1.82    0.17
   5  12  -7    1.58    0.17
  -5  12   6    0.05    0.05
   5  12  -6    0.00    0.04
   5  12  -6    0.01    0.04
  -5  12   6    0.08    0.05
  -5  12   5    2.19    0.17
   5  12  -5    2.04    0.15
   5  12  -5    2.15    0.15
  -5  12   5    2.14    0.17
  -5  12   4   14.52    0.71
  -5  12   4   15.12    0.71
   5  12  -4   14.82    0.69
   5  12  -4   14.47    0.70
   5  12  -3    6.01    0.32
  -5  12   3    6.00    0.33
   5  12  -3    6.43    0.32
  -5  12   3    5.50    0.33
  -5  12   2    1.20    0.12
  -5  12   2    1.49    0.14
  -5  12   1    3.76    0.20
  -5  12   1    3.53    0.23
  -5  12   1    3.81    0.23
  -5  12   1    3.61    0.21
  -5  12   0    0.02    0.04
  -5  12   0    0.05    0.04
  -5  12   0    0.02    0.03
  -5  12   0    0.01    0.03
  -5  12  -1    0.52    0.09
  -5  12  -1    0.49    0.08
  -5  12  -1    0.62    0.10
  -5  12  -1    0.57    0.08
  -5  12  -2    0.51    0.09
  -5  12  -2    0.35    0.08
  -5  12  -2    0.37    0.07
  -5  12  -2    0.54    0.09
  -5  12  -3    2.03    0.16
  -5  12  -3    1.84    0.18
  -5  12  -3    1.91    0.19
  -5  12  -4    4.02    0.34
  -5 -12  -5    0.03    0.07
  -5 -12  -5    0.11    0.08
  -5 -12  -6    0.21    0.09
  -5 -12  -6    0.35    0.12
   5  13 -10    6.56    0.42
   5  13 -10    6.22    0.42
   5 -13 -10    6.19    0.42
   5  13  -9    0.03    0.07
   5  13  -9    0.01    0.07
   5 -13  -9    0.13    0.08
   5 -13  -9    0.06    0.08
   5  13  -8    0.19    0.08
   5  13  -8    0.08    0.07
   5  13  -7    0.28    0.08
  -5  13   7    0.19    0.07
  -5  13   7    0.20    0.07
   5  13  -7    0.33    0.08
   5  13  -6   71.58    2.98
  -5  13   6   66.61    2.98
   5  13  -6   65.98    2.98
  -5  13   6   64.67    2.98
  -5  13   5   10.51    0.54
   5  13  -5   10.38    0.53
   5  13  -5   11.02    0.54
  -5  13   5   10.50    0.54
  -5  13   4    0.00    0.04
  -5  13   4   -0.02    0.04
   5  13  -4    0.04    0.03
   5  13  -4    0.04    0.03
  -5  13   3    0.99    0.12
  -5  13   3    0.93    0.11
   5  13  -3    0.92    0.11
   5  13  -3    1.18    0.10
  -5  13   2   17.83    0.86
  -5  13   2   18.86    0.87
  -5  13   1    9.22    0.44
  -5  13   1    8.50    0.46
  -5  13   1    9.51    0.44
  -5  13   1    7.96    0.45
  -5  13   0    6.35    0.32
  -5  13   0    5.64    0.33
  -5  13   0    5.45    0.31
  -5  13   0    6.35    0.34
  -5  13  -1    0.16    0.06
  -5  13  -1    0.15    0.06
  -5  13  -1    0.20    0.06
  -5  13  -1    0.23    0.07
  -5  13  -2    1.26    0.14
  -5  13  -2    1.40    0.14
  -5  13  -2    1.40    0.15
  -5  13  -3    0.16    0.07
  -5  13  -3    0.18    0.07
  -5  13  -3    0.19    0.07
  -5 -13  -6    0.14    0.09
  -5 -13  -6    0.09    0.08
   5  14 -10    0.22    0.11
   5  14 -10    0.25    0.10
   5 -14 -10    0.31    0.11
   5  14  -9    0.18    0.09
   5  14  -9    0.24    0.09
   5  14  -8    3.19    0.26
   5  14  -8    3.01    0.25
  -5  14   8    3.49    0.27
   5  14  -7   13.59    0.68
   5  14  -7   12.08    0.66
  -5  14   7   12.86    0.66
  -5  14   7   14.14    0.67
   5  14  -6    9.54    0.50
   5  14  -6    9.45    0.51
  -5  14   6   10.12    0.51
  -5  14   6    9.80    0.51
   5  14  -5    8.76    0.46
  -5  14   5    9.25    0.48
  -5  14   5    9.05    0.48
   5  14  -5    9.06    0.47
   5  14  -4   13.52    0.67
  -5  14   4   13.97    0.68
   5  14  -4   13.59    0.66
  -5  14   4   14.01    0.68
   5  14  -3    0.09    0.04
  -5  14   3    0.09    0.05
  -5  14   3    0.08    0.05
   5  14  -3    0.05    0.04
  -5  14   2    4.02    0.25
  -5  14   2    3.98    0.25
  -5  14   1    0.33    0.06
  -5  14   1    0.21    0.06
  -5  14   1    0.37    0.06
  -5  14   1    0.31    0.07
  -5  14   0   -0.01    0.04
  -5  14   0    0.02    0.03
  -5  14   0   -0.01    0.03
  -5  14   0    0.02    0.04
  -5  14  -1   11.99    0.60
  -5  14  -1   10.62    0.57
  -5  14  -1   13.36    0.64
  -5  14  -1   11.61    0.59
  -5  14  -2    0.49    0.09
  -5  14  -2    0.45    0.09
  -5  14  -2    0.76    0.11
  -5  14  -3    2.09    0.18
  -5  14  -3    1.92    0.19
   5  15 -10    0.01    0.09
   5  15 -10    0.05    0.11
   5  15  -9    0.81    0.15
   5  15  -9    0.96    0.16
  -5  15   8    0.13    0.08
  -5  15   8    0.15    0.09
   5  15  -8    0.09    0.07
   5  15  -8    0.08    0.08
  -5  15   7    0.22    0.08
   5  15  -7    0.25    0.08
  -5  15   7    0.27    0.08
   5  15  -7    0.23    0.08
  -5  15   6    2.27    0.19
   5  15  -6    2.46    0.19
  -5  15   6    2.30    0.19
   5  15  -6    2.27    0.19
  -5  15   5    5.23    0.32
   5  15  -5    5.11    0.30
  -5  15   5    5.42    0.32
   5  15  -5    5.38    0.31
  -5  15   4    2.51    0.19
  -5  15   4    2.69    0.20
   5  15  -4    2.58    0.18
   5  15  -4    2.51    0.18
   5  15  -3    5.85    0.32
  -5  15   3    5.77    0.34
  -5  15   3    5.59    0.33
   5  15  -3    5.92    0.33
  -5  15   2    2.91    0.21
  -5  15   2    3.09    0.21
  -5  15   1    0.13    0.05
  -5  15   1    0.09    0.05
  -5  15   1    0.06    0.04
  -5  15   1    0.14    0.06
  -5  15   0    2.11    0.15
  -5  15   0    1.84    0.18
  -5  15   0    1.73    0.17
  -5  15   0    2.34    0.20
  -5  15  -1    3.97    0.27
  -5  15  -1    4.21    0.28
  -5  15  -1    5.02    0.28
  -5  15  -2    1.27    0.15
  -5  15  -2    1.06    0.14
  -5  15  -3    0.80    0.12
  -5  15  -3    0.65    0.11
   5  16  -9    0.03    0.08
   5  16  -9   -0.01    0.08
   5  16  -8    0.15    0.08
  -5  16   8    0.08    0.07
  -5  16   8    0.11    0.08
   5  16  -8    0.15    0.08
   5  16  -7    0.19    0.08
   5  16  -7    0.35    0.09
  -5  16   7    0.24    0.08
  -5  16   7    0.23    0.08
  -5  16   6    4.10    0.27
  -5  16   6    4.24    0.27
   5  16  -6    3.61    0.26
   5  16  -6    4.21    0.27
  -5  16   5    1.00    0.13
   5  16  -5    1.04    0.12
  -5  16   5    0.91    0.13
   5  16  -5    0.87    0.12
   5  16  -4    0.13    0.05
  -5  16   4    0.17    0.06
  -5  16   4    0.14    0.07
   5  16  -4    0.09    0.05
   5  16  -3    1.60    0.13
  -5  16   3    1.80    0.17
  -5  16   3    1.46    0.16
   5  16  -3    1.36    0.15
   5  16  -3    1.69    0.14
   5  16  -3    1.40    0.14
  -5  16   2   14.38    0.70
  -5  16   2   13.84    0.70
  -5  16   1    8.58    0.45
  -5  16   1    7.26    0.40
  -5  16   1    6.73    0.40
  -5  16   0    3.08    0.22
  -5  16   0    2.97    0.22
  -5  16   0    3.47    0.23
  -5  16  -1    0.72    0.11
  -5  16  -1    0.80    0.12
  -5  16  -2    0.50    0.10
  -5  16  -2    0.45    0.09
  -5  16  -3    0.19    0.08
   5  16   5   -0.02    0.07
   5  16   5    0.08    0.07
   5  17  -9   -0.02    0.08
   5  17  -9    0.01    0.08
   5  17  -8   -0.01    0.07
   5  17  -8    0.03    0.07
  -5  17   8    0.01    0.07
  -5  17   8    0.10    0.09
   5  17  -7    0.06    0.06
  -5  17   7    0.00    0.06
  -5  17   7    0.08    0.07
   5  17  -7    0.10    0.07
  -5  17   6    1.03    0.14
   5  17  -6    0.86    0.13
  -5  17   6    0.65    0.11
   5  17  -6    0.94    0.13
   5  17  -5    1.22    0.15
  -5  17   5    1.44    0.16
  -5  17   5    1.33    0.16
   5  17  -5    1.29    0.15
   5  17  -4    5.77    0.34
   5  17  -4    6.57    0.35
  -5  17   4    6.68    0.36
  -5  17   4    5.26    0.35
   5  17  -3    0.06    0.04
   5  17  -3    0.04    0.04
  -5  17   3    0.03    0.05
   5  17  -3    0.07    0.05
   5  17  -3    0.07    0.04
  -5  17   3    0.03    0.04
  -5  17   2    1.65    0.16
  -5  17   2    1.44    0.16
  -5  17   1    0.08    0.05
  -5  17   1    0.10    0.06
  -5  17   1    0.13    0.08
  -5  17   0    3.60    0.25
  -5  17   0    4.32    0.27
  -5  17  -1    0.04    0.05
  -5  17  -1    0.18    0.07
  -5  17  -2    0.01    0.05
  -5  17  -2    0.09    0.06
   5  17   4    0.13    0.08
   5  18  -9    0.33    0.11
   5  18  -9    0.17    0.10
  -5  18   8    0.05    0.07
   5  18  -8   -0.01    0.08
  -5  18   8   -0.02    0.07
   5  18  -8    0.11    0.08
  -5  18   7    0.10    0.08
   5  18  -7    0.09    0.07
  -5  18   7    0.06    0.07
   5  18  -7    0.05    0.06
  -5  18   6    1.13    0.15
   5  18  -6    0.83    0.14
   5  18  -6    1.34    0.16
  -5  18   6    1.28    0.16
  -5  18   5    4.54    0.30
  -5  18   5    3.96    0.29
   5  18  -5    4.71    0.29
   5  18  -5    4.55    0.29
   5  18  -4   18.38    0.89
  -5  18   4   18.40    0.90
   5  18  -4   18.90    0.89
  -5  18   4   18.20    0.90
   5  18  -3    5.43    0.30
  -5  18   3    4.75    0.31
   5  18  -3    5.49    0.31
   5  18  -3    4.77    0.29
  -5  18   3    5.20    0.32
   5  18  -3    5.43    0.32
   5  18  -2    0.15    0.06
  -5  18   2    0.11    0.06
   5  18  -2    0.00    0.04
  -5  18   2    0.09    0.05
   5  18  -1    0.40    0.08
  -5  18   1    0.16    0.06
  -5  18   1    0.32    0.08
  -5  18   0    0.64    0.11
  -5  18   0    0.54    0.10
  -5  18  -1    0.81    0.12
  -5  18  -1    0.82    0.12
  -5  18  -2   14.00    0.71
  -5  18  -2   13.95    0.71
   5  18   3    1.44    0.17
   5  18   4    1.50    0.19
   5  18   4    1.53    0.19
  -5  19   8    0.23    0.10
   5  19  -8    0.31    0.11
   5  19  -8    0.40    0.11
  -5  19   8    0.29    0.10
   5  19  -7    0.89    0.14
  -5  19   7    1.12    0.16
  -5  19   7    1.02    0.15
   5  19  -7    0.94    0.15
   5  19  -6    0.02    0.06
  -5  19   6   -0.05    0.06
   5  19  -6   -0.05    0.05
  -5  19   6    0.03    0.07
   5  19  -5    4.26    0.28
  -5  19   5    3.94    0.28
   5  19  -5    4.13    0.27
  -5  19   5    3.95    0.28
   5  19  -4    1.44    0.16
  -5  19   4    1.76    0.18
   5  19  -4    1.60    0.17
  -5  19   4    1.56    0.18
   5  19  -3    0.59    0.10
  -5  19   3    0.50    0.10
   5  19  -3    0.56    0.09
   5  19  -3    0.33    0.08
   5  19  -3    0.62    0.09
  -5  19   3    0.47    0.10
  -5  19   2    1.28    0.15
   5  19  -2    1.35    0.15
  -5  19   2    1.23    0.15
   5  19  -2    1.40    0.15
   5  19  -1    0.54    0.10
   5  19  -1    0.81    0.12
  -5  19   1    0.63    0.11
  -5  19   1    0.71    0.11
  -5  19   0    0.07    0.06
   5  19   0    0.27    0.08
   5  19   0    0.22    0.07
  -5  19   0    0.12    0.06
   5  19   1    4.70    0.29
  -5  19  -1    4.12    0.28
  -5  19  -1    4.00    0.28
   5  19   1    3.73    0.27
  -5  19  -2    8.97    0.50
   5  19   2    8.82    0.50
  -5  19  -2    8.80    0.50
   5  19   2    9.63    0.51
   5  19   3    1.11    0.17
   5  19   3    1.02    0.15
   5  19   4    1.43    0.27
   5  19   4    0.92    0.20
   5  20  -8    6.06    0.38
   5  20  -8    4.49    0.36
  -5  20   8    5.05    0.35
  -5  20   8    4.99    0.36
  -5  20   7    1.11    0.16
   5  20  -7    1.18    0.17
   5  20  -7    0.97    0.15
  -5  20   7    1.24    0.17
   5  20  -6    0.10    0.07
   5  20  -6    0.13    0.07
  -5  20   6    0.16    0.08
  -5  20   6    0.04    0.07
  -5  20   5    4.24    0.29
   5  20  -5    3.91    0.27
   5  20  -5    3.76    0.27
  -5  20   5    3.72    0.28
   5  20  -4   22.19    1.05
   5  20  -4   21.38    1.04
  -5  20   4   22.01    1.06
  -5  20   4   22.11    1.06
  -5  20   3    1.50    0.17
   5  20  -3    1.64    0.17
  -5  20   3    1.45    0.17
   5  20  -3    1.56    0.17
   5  20  -2    2.63    0.19
  -5  20   2    2.58    0.21
  -5  20   2    2.19    0.21
   5  20  -2    2.43    0.19
  -5  20   1    0.17    0.07
   5  20  -1    0.15    0.07
   5  20  -1    0.11    0.06
  -5  20   1    0.28    0.08
  -5  20   0    3.42    0.25
  -5  20   0    3.34    0.26
   5  20   0    3.87    0.26
   5  20   0    3.97    0.26
   5  20   1    0.14    0.07
   5  20   1    0.04    0.06
  -5  20  -1    0.09    0.07
  -5  20  -1    0.15    0.07
  -5  20  -2    0.59    0.12
   5  20   2    0.70    0.12
  -5  20  -2    0.79    0.13
   5  20   2    0.71    0.13
   5  20   3    0.22    0.08
   5  20   3    0.23    0.08
  -5  21   8    0.31    0.12
   5  21  -8    0.25    0.11
  -5  21   8    0.49    0.13
   5  21  -8    0.42    0.13
   5  21  -7    0.50    0.12
   5  21  -7    0.67    0.13
  -5  21   7    0.74    0.14
  -5  21   7    0.42    0.12
   5  21  -6    0.10    0.07
   5  21  -6    0.04    0.06
  -5  21   6   -0.05    0.07
  -5  21   6    0.00    0.08
   5  21  -5    2.91    0.23
  -5  21   5    3.02    0.25
   5  21  -5    2.83    0.24
  -5  21   5    3.19    0.25
  -5  21   4   15.77    0.81
   5  21  -4   15.46    0.79
   5  21  -4   16.31    0.80
  -5  21   4   16.03    0.81
   5  21  -3    0.04    0.06
   5  21  -3    0.02    0.06
  -5  21   3    0.01    0.06
  -5  21   3    0.09    0.06
  -5  21   2    1.65    0.18
  -5  21   2    1.50    0.17
   5  21  -2    1.44    0.16
   5  21  -2    1.41    0.16
  -5  21   1    0.10    0.07
   5  21  -1    0.13    0.06
   5  21  -1    0.10    0.06
  -5  21   1    0.03    0.06
   5  21   0    0.06    0.07
   5  21   0    0.21    0.08
  -5  21   0    0.19    0.07
  -5  21   0    0.08    0.07
   5  21   1    0.40    0.10
   5  21   1    0.62    0.12
  -5  21  -1    0.61    0.11
  -5  21  -1    0.35    0.10
  -5  21  -2    1.32    0.19
   5  21   2    1.22    0.18
  -5  21  -2    1.85    0.20
   5  21   2    1.44    0.18
   5  21   3    0.05    0.08
   5  21   3    0.09    0.07
  -5  22   7    0.08    0.08
   5  22  -7   -0.07    0.07
   5  22  -7    0.09    0.08
  -5  22   7    0.04    0.08
   5  22  -6    2.56    0.23
  -5  22   6    2.29    0.25
  -5  22   6    3.23    0.26
   5  22  -6    2.89    0.24
  -5  22   5    0.04    0.08
  -5  22   5    0.02    0.07
   5  22  -5   -0.01    0.06
   5  22  -5    0.02    0.06
  -5  22   4    0.59    0.12
  -5  22   4    0.46    0.11
   5  22  -4    0.51    0.11
   5  22  -4    0.60    0.12
   5  22  -3    0.03    0.06
   5  22  -3    0.08    0.06
  -5  22   3   -0.04    0.05
  -5  22   3    0.07    0.06
  -5  22   2    0.50    0.11
  -5  22   2    0.36    0.10
   5  22  -2    0.35    0.09
   5  22  -2    0.45    0.10
  -5  22   1    0.08    0.06
   5  22  -1   -0.01    0.06
  -5  22   1    0.05    0.06
   5  22  -1    0.09    0.06
  -5  22   0    0.13    0.06
   5  22   0    0.03    0.06
   5  22   0    0.06    0.07
  -5  22   0    0.07    0.07
   5  22   1    0.52    0.11
  -5  22  -1    0.50    0.11
   5  22   1    0.38    0.10
  -5  22  -1    0.47    0.11
   5  22   2    0.10    0.07
   5  22   2    0.11    0.07
   5  23  -7    0.19    0.10
   5  23  -7    0.08    0.09
   5  23  -6    0.06    0.07
   5  23  -6   -0.06    0.06
  -5  23   6   -0.02    0.08
  -5  23   6    0.00    0.08
   5  23  -5   -0.01    0.06
  -5  23   5   -0.02    0.07
   5  23  -5   -0.01    0.07
  -5  23   5    0.05    0.07
  -5  23   4    0.40    0.11
  -5  23   4    0.24    0.09
   5  23  -4    0.27    0.09
   5  23  -4    0.21    0.08
  -5  23   3    3.16    0.25
   5  23  -3    2.67    0.23
  -5  23   3    2.92    0.25
   5  23  -3    3.25    0.24
  -5  23   2    0.45    0.10
   5  23  -2    0.27    0.08
  -5  23   2    0.20    0.08
   5  23  -2    0.23    0.08
  -5  23   1    0.10    0.07
  -5  23   1    0.10    0.07
   5  23  -1    0.19    0.08
   5  23  -1    0.20    0.08
   5  23   0    1.19    0.16
   5  23   0    1.43    0.17
  -5  23   0    1.57    0.18
  -5  23   0    1.23    0.17
   5  23   1    1.70    0.20
  -5  23  -1    1.68    0.19
  -5  23  -1    1.45    0.18
   5  23   1    1.83    0.20
   5  23   2    0.86    0.17
   5  23   2    0.82    0.17
   5  24  -6    0.20    0.09
   5  24  -6    0.18    0.09
  -5  24   5    2.57    0.26
   5  24  -5    2.70    0.24
  -5  24   5    2.55    0.26
   5  24  -5    2.76    0.24
   5  24  -4    1.30    0.17
  -5  24   4    1.00    0.16
   5  24  -4    1.06    0.16
  -5  24   4    1.34    0.18
  -5  24   3    0.09    0.08
   5  24  -3    0.18    0.08
   5  24  -3    0.07    0.07
  -5  24   3    0.03    0.07
  -5  24   2    0.49    0.11
  -5  24   2    0.43    0.11
   5  24  -2    0.35    0.09
   5  24  -2    0.33    0.09
   5  24  -1    0.65    0.13
   5  24  -1    0.72    0.12
  -5  24   1    0.67    0.13
  -5  24   1    0.86    0.14
  -5  24   0    1.01    0.15
   5  24   0    0.85    0.14
   5  24   0    0.77    0.14
  -5  24   0    1.15    0.16
   5  24   1    0.98    0.15
  -5  24  -1    0.70    0.14
  -5  24  -1    0.84    0.14
   5  24   1    1.18    0.16
   5  25  -5    5.66    0.37
   5  25  -5    5.32    0.38
  -5  25   4    2.50    0.26
   5  25  -4    2.73    0.24
  -5  25   4    2.15    0.25
   5  25  -4    2.28    0.23
  -5  25   3    6.85    0.42
  -5  25   3    6.70    0.42
   5  25  -3    6.51    0.41
   5  25  -3    6.03    0.41
  -5  25   2    0.61    0.13
  -5  25   2    0.84    0.14
  -5  25   1    2.58    0.25
   5  25  -1    2.72    0.25
  -5  25   1    2.19    0.23
   5  25  -1    2.68    0.25
  -5  25   0   12.28    0.66
  -5  25   0   13.01    0.67
   5  25   0   11.62    0.65
   5  25   0   12.28    0.65
  -5  25  -1    1.99    0.22
  -5  25  -1    2.02    0.22
   5  26  -4    3.22    0.27
   5  26  -4    3.22    0.27
  -5  26   3    0.67    0.18
  -5  26   3    0.81    0.22
   5  26  -3    0.59    0.13
   5  26  -3    0.42    0.11
  -5  26   2    0.17    0.09
  -5  26   2    0.07    0.08
   5  26  -1   15.15    0.79
  -5  26   1   15.19    0.81
   5  26  -1   16.37    0.81
  -5  26   1   15.67    0.82
  -5  26   0    7.88    0.47
  -5  26   0    7.65    0.48
   5  26   0    7.31    0.57
   5  26   0    7.98    0.57
   5  27  -2    3.79    0.40
   5  27  -1   -0.01    0.09
   5  27  -1   -0.14    0.07
  -6   0   6   10.77    0.58
  -6   0   5    0.00    0.03
  -6   0   5   -0.01    0.03
  -6   0   4   13.35    0.64
  -6   0   4   13.53    0.64
  -6   0   3   -0.01    0.03
  -6   0   3   -0.04    0.02
  -6   0   2   28.73    1.30
  -6   0   2   28.48    1.30
  -6   0   1    0.00    0.03
  -6   0   1   -0.02    0.03
  -6   0   0    0.32    0.07
  -6   0   0    0.52    0.09
  -6   1   6    6.50    0.33
  -6   1   6    6.56    0.33
  -6   1   5    0.61    0.08
  -6   1   5    0.67    0.08
  -6  -1   5    0.80    0.09
  -6  -1   5    0.72    0.08
  -6   1   4    4.00    0.23
  -6   1   4    4.07    0.23
  -6  -1   4    3.99    0.23
  -6  -1   4    3.83    0.23
  -6   1   3    6.33    0.33
  -6   1   3    5.93    0.33
  -6  -1   3    6.78    0.34
  -6  -1   3    6.11    0.33
  -6   1   2    3.70    0.22
  -6   1   2    3.64    0.22
  -6  -1   2    3.56    0.22
  -6  -1   2    3.75    0.22
  -6   1   1    0.11    0.05
  -6   1   1    0.12    0.05
  -6  -1   1    0.09    0.04
  -6  -1   1    0.18    0.05
  -6   1   0    0.26    0.06
  -6   1   0    0.11    0.05
  -6   2   6   20.23    0.92
  -6   2   6   19.97    0.92
  -6   2   5    1.48    0.12
  -6   2   5    1.36    0.11
  -6  -2   5    1.47    0.11
  -6  -2   5    1.50    0.11
  -6   2   4   11.60    0.56
  -6   2   4   11.35    0.56
  -6  -2   4   11.82    0.56
  -6  -2   4   11.61    0.56
  -6   2   3    0.29    0.06
  -6   2   3    0.37    0.07
  -6  -2   3    0.26    0.06
  -6  -2   3    0.34    0.06
  -6   2   2    0.02    0.03
  -6   2   2    0.06    0.04
  -6  -2   2    0.11    0.05
  -6  -2   2    0.08    0.04
  -6   2   1    0.02    0.04
  -6   2   1   -0.02    0.03
  -6   2   0    0.05    0.04
  -6   2   0    0.05    0.04
  -6   2  -1   -0.01    0.04
  -6   2  -1   -0.02    0.04
  -6   3   6   40.96    1.86
  -6   3   6   42.98    1.87
  -6   3   5   14.94    0.71
  -6  -3   5   14.97    0.70
  -6  -3   5   15.05    0.70
  -6   3   4   -0.01    0.03
  -6   3   4    0.00    0.03
  -6  -3   4    0.05    0.03
  -6  -3   4   -0.02    0.03
  -6   3   3    5.10    0.29
  -6   3   3    5.12    0.29
  -6  -3   3    5.53    0.29
  -6  -3   3    5.28    0.29
  -6   3   2    5.02    0.29
  -6   3   2    5.26    0.29
  -6   3   1    5.91    0.32
  -6   3   1    5.75    0.32
  -6   3   0    3.93    0.24
  -6   3   0    3.79    0.24
  -6   3  -1    5.08    0.30
  -6   3  -1    4.62    0.29
  -6   4   6   47.70    2.08
  -6   4   6   46.15    2.08
  -6   4   5   12.27    0.58
  -6   4   5   11.93    0.58
  -6   4   4    6.92    0.37
  -6   4   4    7.13    0.37
  -6   4   3    1.24    0.12
  -6   4   3    0.84    0.10
  -6   4   2    1.04    0.12
  -6   4   2    0.92    0.11
  -6   4   1   35.96    1.62
  -6   4   1   35.52    1.61
  -6   4   0    6.38    0.35
  -6   4   0    6.42    0.35
  -6   4  -1    4.37    0.27
  -6   4  -1    4.26    0.27
  -6   4  -2    0.38    0.08
   6   5  -8    7.12    0.45
  -6   5   6    2.80    0.18
  -6   5   6    2.45    0.17
  -6   5   5    2.23    0.16
  -6   5   5    2.20    0.16
  -6   5   4    0.29    0.06
  -6   5   4    0.47    0.07
  -6   5   3    7.19    0.37
  -6   5   3    6.98    0.37
  -6   5   2   18.56    0.88
  -6   5   2   18.83    0.88
  -6   5   1   20.81    0.98
  -6   5   1   21.18    0.98
  -6   5   0    3.59    0.23
  -6   5   0    3.72    0.23
  -6   5  -1    2.28    0.18
  -6   5  -1    2.52    0.19
  -6   5  -2    0.66    0.11
  -6   5  -2    0.82    0.12
   6   6  -9    1.65    0.26
   6   6  -8    0.09    0.06
   6   6  -7   10.79    0.57
  -6   6   6    0.21    0.06
  -6   6   6    0.13    0.05
  -6   6   5    1.56    0.13
  -6   6   5    1.85    0.14
  -6   6   4   13.84    0.65
  -6   6   4   13.12    0.65
  -6   6   3    4.18    0.24
  -6   6   3    3.93    0.24
  -6   6   2    0.05    0.04
  -6   6   2    0.03    0.04
  -6   6   1    4.45    0.26
  -6   6   1    4.30    0.26
  -6   6   0   45.40    2.11
  -6   6   0   48.97    2.12
  -6   6  -1   46.14    2.04
  -6   6  -1   44.48    2.04
  -6   6  -2    5.00    0.31
  -6   6  -2    5.36    0.32
   6   7  -9    0.06    0.07
   6   7  -8    0.26    0.07
  -6   7   7    0.60    0.09
   6   7  -7    0.65    0.09
  -6   7   7    0.47    0.09
   6   7  -6    5.20    0.33
  -6   7   6    4.53    0.26
  -6   7   6    4.28    0.26
  -6   7   5    5.47    0.31
  -6   7   5    5.59    0.31
  -6   7   4    9.70    0.48
  -6   7   4    9.49    0.48
  -6   7   3    0.57    0.09
  -6   7   3    0.57    0.09
  -6   7   2   25.39    1.19
  -6   7   2   26.29    1.19
  -6   7   1    0.12    0.05
  -6   7   1    0.16    0.05
  -6   7   0    7.68    0.41
  -6   7   0    7.77    0.42
  -6   7  -1    0.10    0.06
  -6   7  -1    0.06    0.05
  -6   7  -2   10.68    0.57
  -6   7  -2   11.36    0.57
  -6   7  -3    3.71    0.26
   6   8  -9    0.44    0.11
   6   8  -8    0.03    0.05
   6   8  -7    3.95    0.31
  -6   8   7    4.11    0.26
  -6   8   7    4.57    0.26
   6   8  -7    4.55    0.26
   6   8  -6    4.52    0.26
  -6   8   6    4.68    0.27
  -6   8   6    4.63    0.27
  -6   8   5    0.99    0.11
  -6   8   5    0.79    0.10
  -6   8   4    3.92    0.24
  -6   8   4    4.06    0.24
  -6   8   3   39.70    1.77
  -6   8   3   39.15    1.77
  -6   8   2    3.20    0.20
  -6   8   2    2.71    0.19
  -6   8   1   28.59    1.26
  -6   8   1   26.10    1.25
  -6   8   0    0.51    0.09
  -6   8   0    0.61    0.10
  -6   8  -1   32.10    1.45
  -6   8  -1   30.97    1.45
  -6   8  -2    0.68    0.11
  -6   8  -2    0.52    0.09
  -6   8  -3    0.91    0.13
  -6   8  -3    0.76    0.12
   6   9  -9    2.59    0.22
   6   9  -8    1.04    0.13
   6   9  -8    1.18    0.21
   6   9  -7    0.78    0.11
  -6   9   7    1.03    0.12
   6   9  -7    1.06    0.13
  -6   9   7    0.76    0.11
   6   9  -6    1.86    0.15
  -6   9   6    1.71    0.14
  -6   9   6    1.74    0.15
   6   9  -6    1.65    0.14
  -6   9   5   24.46    1.17
   6   9  -5   27.22    1.18
  -6   9   5   25.02    1.18
  -6   9   4   61.51    2.75
  -6   9   4   62.70    2.75
  -6   9   3    3.27    0.22
  -6   9   3    3.55    0.22
  -6   9   2    9.99    0.51
  -6   9   2   10.07    0.51
  -6   9   1   78.83    3.51
  -6   9   1   80.24    3.51
  -6   9   0   27.93    1.30
  -6   9   0   28.38    1.30
  -6   9  -1    2.90    0.21
  -6   9  -1    3.03    0.21
  -6   9  -2    0.13    0.06
  -6   9  -2    0.10    0.05
  -6   9  -3    5.42    0.35
  -6   9  -3    6.18    0.36
   6  10  -9   -0.01    0.06
   6  10  -8    0.58    0.10
   6  10  -8    0.49    0.12
   6  10  -7    9.63    0.47
  -6  10   7    8.86    0.47
   6  10  -7    8.86    0.47
  -6  10   7    8.80    0.47
  -6  10   6    3.07    0.21
  -6  10   6    3.16    0.21
   6  10  -6    2.92    0.20
   6  10  -6    3.26    0.21
  -6  10   5    0.09    0.05
   6  10  -5    0.18    0.06
  -6  10   5    0.13    0.05
   6  10  -5    0.12    0.04
  -6  10   4    2.92    0.19
   6  10  -4    2.57    0.19
  -6  10   4    2.72    0.19
  -6  10   3    2.32    0.17
  -6  10   3    2.36    0.17
  -6  10   2   10.16    0.52
  -6  10   2   10.43    0.53
  -6  10   1   16.80    0.80
  -6  10   1   16.68    0.81
  -6  10   0   12.94    0.63
  -6  10   0   12.04    0.62
  -6  10  -1    1.47    0.16
  -6  10  -1    1.39    0.15
  -6  10  -2    1.00    0.13
  -6  10  -2    0.69    0.11
  -6  10  -3    0.08    0.06
  -6  10  -3    0.14    0.07
   6  11  -9    0.15    0.09
   6  11  -8    4.30    0.30
   6  11  -8    4.92    0.31
   6  11  -7    1.36    0.14
  -6  11   7    1.19    0.14
  -6  11   7    1.17    0.14
   6  11  -7    1.26    0.14
   6  11  -6   16.24    0.76
   6  11  -6   15.04    0.75
  -6  11   6   16.59    0.77
  -6  11   6   15.43    0.77
   6  11  -5   13.00    0.63
  -6  11   5   12.99    0.65
  -6  11   5   13.20    0.65
   6  11  -5   13.03    0.62
  -6  11   4    6.09    0.34
   6  11  -4    6.02    0.32
  -6  11   4    5.40    0.33
   6  11  -4    6.53    0.33
   6  11  -3    2.93    0.19
   6  11  -3    2.81    0.20
  -6  11   3    2.92    0.20
  -6  11   3    2.79    0.20
  -6  11   2    2.78    0.19
  -6  11   2    2.50    0.19
  -6  11   1    1.53    0.16
  -6  11   1    1.67    0.16
  -6  11   0    6.83    0.38
  -6  11   0    6.86    0.38
  -6  11  -1    8.51    0.46
  -6  11  -1    8.66    0.46
  -6  11  -2    0.30    0.08
  -6  11  -2    0.26    0.08
  -6  11  -3    2.92    0.23
  -6  11  -3    3.06    0.23
   6  12  -9    1.53    0.19
   6  12  -8   10.59    0.55
   6  12  -8    9.33    0.53
  -6  12   7   -0.04    0.05
   6  12  -7   -0.05    0.05
  -6  12   7   -0.05    0.05
   6  12  -7   -0.02    0.04
  -6  12   6   18.25    0.87
   6  12  -6   18.58    0.85
  -6  12   6   17.12    0.86
   6  12  -6   18.13    0.86
   6  12  -5   -0.04    0.03
  -6  12   5   -0.05    0.04
   6  12  -5   -0.03    0.03
  -6  12   5   -0.06    0.04
   6  12  -4   -0.01    0.03
   6  12  -4    0.03    0.04
  -6  12   4    0.00    0.04
  -6  12   4    0.02    0.04
  -6  12   3   12.13    0.61
   6  12  -3   11.91    0.58
   6  12  -3   12.29    0.59
  -6  12   3   12.55    0.61
  -6  12   2   10.82    0.53
  -6  12   2    9.67    0.52
  -6  12   1    0.46    0.09
  -6  12   1    0.39    0.08
  -6  12   0    0.06    0.05
  -6  12   0    0.12    0.05
  -6  12  -1    0.95    0.13
  -6  12  -1    1.02    0.13
  -6  12  -2    0.36    0.09
  -6  12  -2    0.40    0.09
  -6  12  -3    0.77    0.12
  -6  12  -3    0.48    0.10
   6  13  -9    0.41    0.11
   6  13  -8    0.55    0.11
   6  13  -8    0.51    0.11
   6  13  -7    5.12    0.30
   6  13  -7    4.52    0.29
  -6  13   7    4.45    0.30
  -6  13   7    4.84    0.30
   6  13  -6    1.73    0.15
  -6  13   6    1.70    0.18
   6  13  -6    1.53    0.16
  -6  13   6    2.11    0.19
  -6  13   5   -0.03    0.04
  -6  13   5    0.05    0.05
   6  13  -5    0.03    0.04
   6  13  -5   -0.03    0.03
   6  13  -4   13.95    0.66
   6  13  -4   13.63    0.66
  -6  13   4   13.99    0.69
  -6  13   4   13.90    0.69
   6  13  -3    3.70    0.21
  -6  13   3    3.53    0.24
   6  13  -3    3.56    0.22
  -6  13   3    3.72    0.24
  -6  13   2    0.03    0.04
  -6  13   2    0.04    0.05
  -6  13   1    0.35    0.07
  -6  13   1    0.43    0.08
  -6  13   0    0.41    0.09
  -6  13   0    0.36    0.08
  -6  13  -1    0.03    0.04
  -6  13  -1    0.11    0.06
  -6  13  -2    2.62    0.21
  -6  13  -2    2.39    0.20
  -6  13  -3    1.10    0.14
  -6  13  -3    0.97    0.14
   6  14  -9   -0.03    0.07
   6  14  -8    6.80    0.43
  -6  14   8    7.71    0.43
   6  14  -8    7.68    0.44
  -6  14   7    0.25    0.08
  -6  14   7    0.12    0.07
   6  14  -7    0.22    0.07
   6  14  -7    0.27    0.08
  -6  14   6   10.01    0.52
  -6  14   6    9.55    0.52
   6  14  -6    9.49    0.50
   6  14  -6    9.85    0.51
  -6  14   5   10.58    0.53
   6  14  -5    9.72    0.50
  -6  14   5    9.82    0.52
   6  14  -5    9.53    0.50
  -6  14   4    3.00    0.21
  -6  14   4    2.55    0.20
   6  14  -4    2.80    0.18
   6  14  -4    2.78    0.19
   6  14  -3    3.48    0.22
  -6  14   3    3.40    0.23
   6  14  -3    3.40    0.21
  -6  14   3    3.57    0.24
  -6  14   2    2.83    0.21
  -6  14   2    2.70    0.20
  -6  14   1    0.55    0.10
  -6  14   1    0.78    0.12
  -6  14   0    0.49    0.10
  -6  14   0    0.52    0.10
  -6  14  -1    0.17    0.07
  -6  14  -1    0.11    0.06
  -6  14  -2    0.15    0.07
  -6  14  -2    0.18    0.07
  -6  14  -3    3.85    0.28
   6  15  -9    1.26    0.19
  -6  15   8    3.75    0.27
   6  15  -8    3.35    0.28
  -6  15   8    3.57    0.27
   6  15  -8    3.89    0.28
   6  15  -7    6.03    0.37
  -6  15   7    6.10    0.38
  -6  15   7    6.54    0.38
   6  15  -7    6.35    0.37
  -6  15   6    1.13    0.15
   6  15  -6    0.95    0.12
   6  15  -6    1.19    0.13
  -6  15   6    1.28    0.15
   6  15  -5    1.07    0.13
   6  15  -5    1.09    0.12
  -6  15   5    0.89    0.13
  -6  15   5    1.07    0.14
   6  15  -4    4.72    0.27
  -6  15   4    4.85    0.29
  -6  15   4    4.41    0.29
   6  15  -4    4.46    0.27
  -6  15   3    1.08    0.13
  -6  15   3    1.15    0.14
   6  15  -3    1.03    0.12
   6  15  -3    1.10    0.12
  -6  15   2    5.59    0.34
  -6  15   2    5.93    0.34
  -6  15   1    0.47    0.09
  -6  15   1    0.47    0.09
  -6  15   0    0.76    0.12
  -6  15   0    0.71    0.11
  -6  15  -1    0.66    0.11
  -6  15  -1    0.81    0.12
  -6  15  -2    0.25    0.08
  -6  15  -2    0.33    0.09
  -6  15  -3    5.30    0.37
   6  16  -9    0.20    0.11
   6  16  -8    0.30    0.10
   6  16  -8    0.39    0.11
  -6  16   8    0.29    0.10
  -6  16   8    0.23    0.10
  -6  16   7   10.31    0.56
  -6  16   7   11.06    0.56
   6  16  -7    9.93    0.55
   6  16  -7   10.11    0.55
   6  16  -6    0.52    0.10
  -6  16   6    0.46    0.11
  -6  16   6    0.89    0.13
   6  16  -6    0.78    0.11
   6  16  -5    2.27    0.19
  -6  16   5    2.53    0.20
  -6  16   5    2.52    0.21
   6  16  -5    2.28    0.18
   6  16  -4    2.17    0.16
   6  16  -4    2.09    0.17
  -6  16   4    2.17    0.21
  -6  16   4    2.16    0.21
   6  16  -3    1.12    0.13
  -6  16   3    1.10    0.14
  -6  16   3    1.14    0.14
   6  16  -3    1.00    0.12
  -6  16   2    1.18    0.15
  -6  16   2    1.00    0.13
  -6  16   1    0.68    0.11
  -6  16   1    0.64    0.11
  -6  16   0    0.53    0.10
  -6  16   0    0.61    0.11
  -6  16  -1    8.78    0.47
  -6  16  -1    8.06    0.46
  -6  16  -2    0.02    0.06
  -6  16  -2    0.00    0.06
   6  17  -9    0.02    0.12
  -6  17   8    0.73    0.13
   6  17  -8    0.92    0.16
  -6  17   8    0.79    0.14
   6  17  -8    0.56    0.12
  -6  17   7    2.79    0.23
   6  17  -7    2.92    0.24
   6  17  -7    2.77    0.22
  -6  17   7    2.60    0.23
   6  17  -6    1.07    0.14
  -6  17   6    1.19    0.16
  -6  17   6    1.19    0.16
   6  17  -6    1.16    0.14
  -6  17   5    4.93    0.33
  -6  17   5    5.50    0.34
   6  17  -5    5.66    0.33
   6  17  -5    5.21    0.31
   6  17  -4    1.47    0.15
  -6  17   4    1.19    0.15
   6  17  -4    1.19    0.14
  -6  17   4    1.40    0.16
  -6  17   3    2.35    0.19
  -6  17   3    2.51    0.20
   6  17  -3    2.44    0.18
   6  17  -3    2.07    0.18
  -6  17   2    1.27    0.15
  -6  17   2    1.37    0.16
  -6  17   1    9.47    0.50
  -6  17   1    9.00    0.50
  -6  17   0    1.16    0.15
  -6  17   0    1.38    0.16
  -6  17  -1    2.01    0.20
  -6  17  -1    2.38    0.22
  -6  17  -2    4.32    0.30
  -6  17  -2    4.13    0.29
  -6  18   8    0.09    0.08
  -6  18   8   -0.07    0.07
   6  18  -8    0.00    0.07
   6  18  -8   -0.01    0.08
   6  18  -7    0.35    0.10
  -6  18   7    0.63    0.13
  -6  18   7    0.67    0.13
   6  18  -7    0.67    0.12
  -6  18   6    0.06    0.07
  -6  18   6    0.16    0.07
   6  18  -6    0.04    0.06
   6  18  -6    0.21    0.08
   6  18  -5    0.04    0.05
   6  18  -5    0.06    0.06
  -6  18   5   -0.02    0.05
  -6  18   5   -0.03    0.05
  -6  18   4    0.05    0.06
   6  18  -4   -0.01    0.04
   6  18  -4    0.00    0.05
  -6  18   4    0.09    0.06
   6  18  -3    0.38    0.08
  -6  18   3    0.49    0.10
   6  18  -3    0.61    0.10
  -6  18   3    0.49    0.10
   6  18  -3    0.59    0.10
   6  18  -3    0.34    0.08
  -6  18   2    2.53    0.21
  -6  18   2    2.71    0.21
  -6  18   1   13.03    0.65
  -6  18   1   11.72    0.64
  -6  18   0    1.11    0.15
  -6  18   0    1.35    0.16
  -6  18  -1    1.32    0.17
  -6  18  -1    1.66    0.18
  -6  18  -2    1.21    0.16
  -6  18  -2    1.08    0.15
  -6  19   8    0.04    0.08
   6  19  -8    0.04    0.08
  -6  19   8    0.07    0.08
  -6  19   7    0.38    0.11
   6  19  -7    0.51    0.12
   6  19  -7    0.40    0.11
  -6  19   7    0.43    0.11
  -6  19   6    3.11    0.25
  -6  19   6    3.26    0.25
   6  19  -6    2.85    0.24
   6  19  -6    3.23    0.25
  -6  19   5    0.17    0.08
  -6  19   5    0.18    0.08
   6  19  -5    0.07    0.06
   6  19  -5    0.06    0.06
   6  19  -4    0.32    0.08
   6  19  -4    0.30    0.08
  -6  19   4    0.42    0.10
  -6  19   4    0.37    0.10
  -6  19   3    4.07    0.29
  -6  19   3    4.28    0.30
   6  19  -3    4.26    0.27
   6  19  -3    4.71    0.28
   6  19  -3    4.49    0.28
   6  19  -3    4.64    0.29
   6  19  -2    1.62    0.17
   6  19  -2    1.76    0.18
  -6  19   2    1.81    0.19
  -6  19   2    1.74    0.19
  -6  19   1    1.81    0.19
  -6  19   1    1.66    0.18
  -6  19   0   -0.02    0.05
  -6  19   0    0.04    0.06
  -6  19  -1    2.28    0.22
  -6  19  -1    1.60    0.19
  -6  19  -2    3.24    0.25
  -6  19  -2    3.00    0.25
  -6  20   8    2.05    0.23
  -6  20   8    1.47    0.20
   6  20  -8    1.57    0.22
  -6  20   7   -0.07    0.07
   6  20  -7   -0.10    0.06
   6  20  -7    0.04    0.07
  -6  20   7    0.06    0.08
   6  20  -6    0.70    0.13
  -6  20   6    0.98    0.15
  -6  20   6    1.01    0.16
   6  20  -6    0.81    0.13
  -6  20   5    1.20    0.17
   6  20  -5    1.16    0.16
  -6  20   5    1.67    0.19
   6  20  -5    0.97    0.14
  -6  20   4    0.29    0.09
  -6  20   4    0.25    0.09
   6  20  -4    0.37    0.09
   6  20  -4    0.49    0.10
  -6  20   3    0.08    0.07
   6  20  -3    0.08    0.06
   6  20  -3    0.04    0.05
  -6  20   3   -0.01    0.05
   6  20  -2    1.03    0.13
  -6  20   2    0.57    0.12
   6  20  -2    0.54    0.10
  -6  20   2    0.76    0.12
   6  20  -1    2.30    0.20
   6  20  -1    2.38    0.20
  -6  20   1    1.94    0.21
  -6  20   1    1.98    0.21
  -6  20   0    0.77    0.13
  -6  20   0    0.84    0.14
   6  20   0    0.91    0.14
   6  20   0    0.98    0.14
   6  20   1    3.62    0.28
   6  20   1    3.78    0.28
  -6  20  -1    3.86    0.28
  -6  20  -1    4.05    0.28
  -6  20  -2    1.23    0.17
   6  20   2    1.13    0.16
  -6  20  -2    1.68    0.24
   6  20   2    1.27    0.17
   6  21  -8    0.62    0.17
  -6  21   7    0.25    0.10
  -6  21   7    0.43    0.12
   6  21  -7    0.10    0.09
   6  21  -7    0.24    0.11
   6  21  -6   -0.01    0.06
  -6  21   6    0.02    0.07
  -6  21   6   -0.07    0.07
   6  21  -6   -0.10    0.05
  -6  21   5    8.21    0.50
  -6  21   5    9.10    0.51
   6  21  -5    8.89    0.49
   6  21  -5    8.77    0.50
  -6  21   4    3.72    0.28
  -6  21   4    3.79    0.28
   6  21  -4    3.85    0.26
   6  21  -4    3.63    0.26
   6  21  -3    1.08    0.14
  -6  21   3    0.98    0.15
  -6  21   3    1.16    0.16
   6  21  -3    1.05    0.14
  -6  21   2    0.22    0.09
   6  21  -2    0.18    0.08
  -6  21   2    0.08    0.07
   6  21  -2    0.22    0.08
  -6  21   1    0.15    0.08
   6  21  -1    0.35    0.09
   6  21  -1    0.44    0.10
  -6  21   1    0.36    0.10
   6  21   0    0.69    0.13
  -6  21   0    1.01    0.15
  -6  21   0    1.30    0.17
   6  21   0    1.05    0.15
   6  21   1    0.77    0.14
  -6  21  -1    0.87    0.14
   6  21   1    0.56    0.13
  -6  21  -1    0.85    0.14
  -6  22   7    0.30    0.13
   6  22  -7    0.39    0.12
  -6  22   6    1.45    0.19
   6  22  -6    1.30    0.17
  -6  22   6    1.67    0.21
   6  22  -6    1.47    0.18
  -6  22   5    0.40    0.11
   6  22  -5    0.51    0.11
   6  22  -5    0.50    0.11
  -6  22   5    0.44    0.12
  -6  22   4    1.11    0.16
  -6  22   4    0.91    0.15
   6  22  -4    0.79    0.13
   6  22  -4    0.91    0.13
   6  22  -3    0.77    0.13
  -6  22   3    1.04    0.16
   6  22  -3    0.88    0.13
  -6  22   3    0.53    0.12
  -6  22   2    3.76    0.28
   6  22  -2    3.60    0.26
   6  22  -2    3.74    0.27
  -6  22   2    3.68    0.28
  -6  22   1    3.73    0.28
   6  22  -1    3.51    0.26
   6  22  -1    3.32    0.26
  -6  22   1    3.42    0.27
   6  22   0    0.12    0.08
  -6  22   0    0.11    0.08
  -6  22   0    0.16    0.09
   6  22   0    0.26    0.09
  -6  22  -1   -0.01    0.07
   6  22   1    0.18    0.09
  -6  22  -1    0.14    0.09
   6  22   1    0.13    0.08
   6  23  -7    0.66    0.17
   6  23  -6    1.12    0.17
  -6  23   6    1.20    0.23
  -6  23   6    1.46    0.26
   6  23  -6    1.24    0.18
   6  23  -5    3.07    0.26
   6  23  -5    3.20    0.26
  -6  23   5    3.32    0.28
  -6  23   5    3.55    0.28
  -6  23   4    0.87    0.15
   6  23  -4    0.66    0.13
   6  23  -4    0.48    0.11
  -6  23   4    0.65    0.13
   6  23  -3    4.48    0.29
  -6  23   3    4.03    0.30
   6  23  -3    3.63    0.28
  -6  23   3    3.67    0.29
   6  23  -2    0.43    0.11
   6  23  -2    0.35    0.10
  -6  23   2    0.21    0.09
  -6  23   2    0.26    0.09
   6  23  -1    0.14    0.09
  -6  23   1    0.16    0.08
  -6  23   1    0.13    0.08
   6  23  -1    0.10    0.08
  -6  23   0    7.01    0.45
  -6  23   0    7.69    0.46
   6  23   0    7.76    0.45
   6  23   0    7.63    0.46
  -6  23  -1   15.20    0.79
  -6  23  -1   15.23    0.80
   6  24  -6    0.83    0.15
   6  24  -5    1.50    0.19
   6  24  -5    1.51    0.19
   6  24  -4    0.02    0.07
  -6  24   4   -0.02    0.07
  -6  24   4   -0.03    0.07
   6  24  -4   -0.02    0.06
  -6  24   3    0.10    0.08
   6  24  -3    0.12    0.08
  -6  24   3    0.08    0.08
   6  24  -3    0.10    0.09
   6  24  -2    0.12    0.08
  -6  24   2    0.22    0.09
  -6  24   2    0.12    0.08
   6  24  -2    0.03    0.07
   6  24  -1    0.43    0.11
   6  24  -1    0.45    0.11
  -6  24   1    0.46    0.12
  -6  24   1    0.43    0.12
  -6  24   0    1.58    0.20
  -6  24   0    1.26    0.18
   6  24   0    1.49    0.23
   6  24   0    1.51    0.23
   6  25  -5    1.39    0.23
   6  25  -5    1.13    0.18
   6  25  -4    0.04    0.08
   6  25  -4    0.05    0.08
   6  25  -3    0.61    0.13
   6  25  -3    0.79    0.14
   6  25  -1    0.26    0.10
   6  25  -1    0.19    0.10
   6  26  -3    0.06    0.13
   6  26  -3    0.05    0.11
  -7   0   6    2.11    0.15
  -7   0   6    2.03    0.15
  -7   0   5    0.01    0.03
  -7   0   5   -0.02    0.03
  -7   0   4   10.21    0.52
  -7   0   4   10.39    0.52
  -7   0   3    0.01    0.04
  -7   0   3    0.01    0.04
  -7   0   2    0.61    0.09
  -7   0   2    0.57    0.09
  -7   0   1    0.01    0.04
  -7   0   1    0.05    0.04
  -7   1   6    0.36    0.07
  -7   1   6    0.46    0.07
  -7   1   5    1.95    0.15
  -7   1   5    2.23    0.16
  -7  -1   5    2.19    0.16
  -7  -1   5    2.26    0.16
  -7   1   4    0.89    0.11
  -7   1   4    1.12    0.12
  -7  -1   4    0.75    0.10
  -7  -1   4    0.88    0.11
  -7   1   3    9.24    0.48
  -7   1   3    9.25    0.48
  -7  -1   3    9.13    0.48
  -7  -1   3    9.89    0.48
  -7   1   2    1.95    0.16
  -7   1   2    2.00    0.16
  -7  -1   2    2.32    0.17
  -7  -1   2    1.93    0.16
  -7   1   1    0.65    0.10
  -7   1   1    0.60    0.10
  -7   1   0    0.81    0.12
  -7   1   0    0.72    0.11
  -7   2   6    0.08    0.05
  -7   2   6    0.12    0.05
  -7   2   5    1.74    0.14
  -7   2   5    1.88    0.15
  -7  -2   5    1.65    0.14
  -7  -2   5    1.94    0.14
  -7   2   4    6.27    0.33
  -7   2   4    5.58    0.32
  -7  -2   4    5.77    0.32
  -7  -2   4    5.95    0.32
  -7   2   3    6.13    0.35
  -7   2   3    6.51    0.35
  -7  -2   3    6.62    0.35
  -7  -2   3    6.43    0.35
  -7   2   2    0.25    0.06
  -7   2   2    0.18    0.06
  -7   2   1    1.24    0.14
  -7   2   1    1.13    0.13
  -7   2   0    0.68    0.11
  -7   2   0    0.71    0.11
  -7   3   6    1.84    0.14
  -7   3   6    1.49    0.13
  -7   3   5    0.12    0.05
  -7   3   5    0.19    0.06
  -7  -3   5    0.15    0.05
  -7  -3   5    0.10    0.04
  -7   3   4    1.48    0.15
  -7   3   4    1.61    0.14
  -7  -3   4    1.50    0.13
  -7  -3   4    1.65    0.13
  -7   3   3   18.26    0.87
  -7   3   3   18.18    0.86
  -7   3   2    7.02    0.38
  -7   3   2    6.61    0.37
  -7   3   1    3.24    0.22
  -7   3   1    3.02    0.21
  -7   3   0    2.39    0.18
  -7   3   0    1.86    0.17
  -7   3  -1    2.33    0.19
  -7   4   6    0.28    0.07
  -7   4   6    0.26    0.06
  -7   4   5    1.01    0.11
  -7   4   5    0.92    0.11
  -7   4   4    0.17    0.06
  -7   4   4    0.15    0.05
  -7   4   3    0.42    0.08
  -7   4   3    0.33    0.07
  -7   4   2    3.11    0.21
  -7   4   2    2.86    0.21
  -7   4   1    0.17    0.06
  -7   4   1    0.27    0.07
  -7   4   0    1.36    0.15
  -7   4   0    1.20    0.15
  -7   4  -1    4.22    0.28
  -7   4  -1    4.45    0.28
  -7   5   6   49.60    2.21
  -7   5   6   49.21    2.20
  -7   5   5    7.85    0.42
  -7   5   5    7.94    0.42
  -7   5   4    0.77    0.10
  -7   5   4    0.70    0.10
  -7   5   3    0.28    0.07
  -7   5   3    0.34    0.07
  -7   5   2    3.80    0.24
  -7   5   2    3.35    0.23
  -7   5   1    1.60    0.16
  -7   5   1    1.28    0.14
  -7   5   0    1.60    0.16
  -7   5   0    1.36    0.15
  -7   5  -1    1.70    0.18
  -7   5  -1    1.38    0.16
  -7   6   7    2.36    0.18
  -7   6   6    0.01    0.04
  -7   6   6    0.07    0.05
  -7   6   5   24.38    1.15
  -7   6   5   25.37    1.15
  -7   6   4   15.48    0.74
  -7   6   4   15.08    0.74
  -7   6   3    0.72    0.10
  -7   6   3    0.65    0.10
  -7   6   2    1.68    0.16
  -7   6   2    1.59    0.16
  -7   6   1    0.33    0.08
  -7   6   1    0.17    0.06
  -7   6   0    2.99    0.22
  -7   6   0    3.07    0.22
  -7   6  -1    0.06    0.06
  -7   6  -1   -0.02    0.04
  -7   6  -2    0.08    0.07
  -7   6  -2    0.06    0.06
  -7   7   7    0.04    0.04
  -7   7   7    0.03    0.05
  -7   7   6    1.29    0.14
  -7   7   6    1.03    0.13
  -7   7   5   11.53    0.59
  -7   7   5   12.16    0.59
  -7   7   4    4.44    0.27
  -7   7   4    4.30    0.27
  -7   7   3    1.92    0.16
  -7   7   3    2.09    0.17
  -7   7   2    3.55    0.23
  -7   7   2    3.47    0.23
  -7   7   1   34.30    1.55
  -7   7   1   33.33    1.55
  -7   7   0    2.68    0.21
  -7   7   0    2.90    0.21
  -7   7  -1    0.24    0.07
  -7   7  -1    0.28    0.08
  -7   7  -2    4.75    0.31
  -7   7  -2    4.35    0.30
  -7   8   7    0.23    0.07
  -7   8   7    0.25    0.07
  -7   8   6    0.85    0.12
  -7   8   6    0.91    0.12
  -7   8   5    0.03    0.04
  -7   8   5    0.01    0.04
  -7   8   4    7.30    0.39
  -7   8   4    7.13    0.39
  -7   8   3    9.64    0.50
  -7   8   3    9.54    0.50
  -7   8   2    6.11    0.35
  -7   8   2    5.96    0.35
  -7   8   1   10.56    0.56
  -7   8   1   11.27    0.57
  -7   8   0   21.51    1.01
  -7   8   0   20.86    1.01
  -7   8  -1    0.57    0.10
  -7   8  -1    0.61    0.10
  -7   8  -2    3.02    0.24
  -7   8  -2    3.73    0.26
  -7   9   7    0.40    0.09
  -7   9   7    0.64    0.11
  -7   9   6    0.88    0.12
  -7   9   6    1.10    0.13
  -7   9   5    0.09    0.05
  -7   9   5    0.04    0.05
  -7   9   4    3.92    0.25
  -7   9   4    3.87    0.25
  -7   9   3    0.65    0.11
  -7   9   3    0.56    0.10
  -7   9   2    7.40    0.41
  -7   9   2    7.23    0.40
  -7   9   1    7.00    0.39
  -7   9   1    6.74    0.39
  -7   9   0    4.84    0.29
  -7   9   0    3.93    0.28
  -7   9  -1    0.02    0.05
  -7   9  -1    0.10    0.05
  -7   9  -2    0.42    0.10
  -7   9  -2    0.44    0.10
  -7  10   7    4.33    0.28
  -7  10   7    4.25    0.28
  -7  10   6    0.39    0.09
  -7  10   6    0.20    0.07
  -7  10   5    0.02    0.05
  -7  10   5    0.04    0.05
  -7  10   4    3.18    0.22
  -7  10   4    3.39    0.23
  -7  10   3    0.26    0.07
  -7  10   3    0.19    0.06
  -7  10   2   -0.03    0.04
  -7  10   2    0.08    0.05
  -7  10   1   24.32    1.15
  -7  10   1   24.31    1.14
  -7  10   0    2.65    0.21
  -7  10   0    2.81    0.21
  -7  10  -1    0.41    0.09
  -7  10  -1    0.55    0.10
  -7  10  -2    0.21    0.08
  -7  10  -2    0.37    0.10
  -7  10  -3    2.34    0.23
  -7  11   7    5.17    0.32
  -7  11   7    5.16    0.32
  -7  11   6    2.19    0.18
  -7  11   6    2.22    0.18
  -7  11   5    2.39    0.19
  -7  11   5    2.11    0.18
  -7  11   4    2.67    0.20
  -7  11   4    2.72    0.20
  -7  11   3    0.19    0.07
  -7  11   3    0.21    0.07
  -7  11   2   -0.01    0.04
  -7  11   2    0.02    0.05
  -7  11   1    0.28    0.08
  -7  11   1    0.43    0.09
  -7  11   0    2.23    0.21
  -7  11   0    2.17    0.19
  -7  11  -1    1.24    0.15
  -7  11  -1    0.99    0.14
  -7  11  -2    4.98    0.33
  -7  11  -3    1.85    0.20
  -7  11  -3    1.51    0.18
  -7  12   7   11.23    0.58
  -7  12   7   11.08    0.58
  -7  12   6   -0.03    0.05
  -7  12   6   -0.01    0.05
  -7  12   5    0.43    0.09
  -7  12   5    0.44    0.09
  -7  12   4    2.68    0.21
  -7  12   4    2.97    0.21
  -7  12   3    0.77    0.11
  -7  12   3    0.85    0.12
  -7  12   2    5.28    0.32
  -7  12   2    5.09    0.32
  -7  12   1    8.72    0.48
  -7  12   1    8.96    0.48
  -7  12   0    1.03    0.14
  -7  12   0    1.10    0.14
  -7  12  -1    1.22    0.16
  -7  12  -1    1.33    0.16
  -7  12  -2    2.63    0.22
  -7  12  -3    0.59    0.12
  -7  12  -3    0.52    0.11
  -7  13   7    0.50    0.10
  -7  13   7    0.40    0.10
  -7  13   6    0.53    0.10
  -7  13   6    0.58    0.11
  -7  13   5    1.26    0.15
  -7  13   5    1.24    0.15
  -7  13   4    5.49    0.34
  -7  13   4    5.74    0.34
  -7  13   3    0.65    0.11
  -7  13   3    0.46    0.09
  -7  13   2    0.38    0.09
  -7  13   2    0.46    0.09
  -7  13   1    3.90    0.27
  -7  13   1    4.16    0.27
  -7  13   0   -0.02    0.04
  -7  13   0   -0.02    0.04
  -7  13  -1    0.44    0.10
  -7  13  -1    0.53    0.11
  -7  13  -2   -0.03    0.05
  -7  13  -2   -0.05    0.05
  -7  13  -3    0.24    0.09
  -7  13  -3    0.37    0.11
  -7  14   8    0.04    0.07
  -7  14   7    1.00    0.14
  -7  14   7    1.10    0.15
  -7  14   6    0.08    0.06
  -7  14   6   -0.03    0.05
  -7  14   5    0.39    0.09
  -7  14   5    0.29    0.08
  -7  14   4    0.11    0.06
  -7  14   4    0.21    0.07
  -7  14   3    6.08    0.37
  -7  14   3    6.35    0.37
  -7  14   2    4.81    0.31
  -7  14   2    4.95    0.31
  -7  14   1    0.73    0.12
  -7  14   1    0.68    0.12
  -7  14   0    0.33    0.09
  -7  14   0    0.17    0.07
  -7  14  -1    0.40    0.10
  -7  14  -1    0.52    0.11
  -7  14  -2    2.88    0.24
  -7  14  -3    0.77    0.19
  -7  15   8    3.31    0.26
  -7  15   8    3.74    0.27
  -7  15   7    5.22    0.33
  -7  15   7    5.08    0.33
  -7  15   6    0.57    0.11
  -7  15   6    0.45    0.10
  -7  15   5    1.12    0.15
  -7  15   5    1.33    0.16
  -7  15   4    0.01    0.05
  -7  15   4    0.01    0.05
  -7  15   3    1.13    0.14
  -7  15   3    1.06    0.14
  -7  15   2    0.75    0.12
  -7  15   2    0.53    0.10
  -7  15   1   -0.02    0.05
  -7  15   1   -0.04    0.05
  -7  15   0    1.03    0.15
  -7  15   0    1.44    0.18
  -7  15  -1    0.03    0.06
  -7  15  -1    0.00    0.05
  -7  15  -2    0.76    0.13
  -7  15  -2    0.49    0.11
  -7  16   8   -0.04    0.07
  -7  16   8   -0.05    0.06
  -7  16   7    0.68    0.13
  -7  16   7    0.80    0.13
  -7  16   6    1.58    0.18
  -7  16   6    1.58    0.18
  -7  16   5    0.06    0.06
  -7  16   5    0.03    0.05
  -7  16   4    3.59    0.26
  -7  16   4    3.45    0.25
  -7  16   3    1.06    0.14
  -7  16   3    1.26    0.16
  -7  16   2    1.31    0.16
  -7  16   2    1.41    0.16
  -7  16   1    5.68    0.35
  -7  16   1    5.32    0.35
  -7  16   0    0.59    0.11
  -7  16   0    0.76    0.12
  -7  16  -1    1.55    0.19
  -7  16  -1    1.54    0.18
  -7  16  -2    0.87    0.14
  -7  16  -2    1.05    0.15
  -7  17   8    0.02    0.08
  -7  17   8    0.00    0.08
  -7  17   7    0.76    0.13
  -7  17   7    0.91    0.14
  -7  17   6    0.03    0.07
  -7  17   6   -0.03    0.05
  -7  17   5    0.20    0.07
  -7  17   5    0.13    0.07
  -7  17   4    0.13    0.07
  -7  17   4    0.20    0.08
  -7  17   3    0.15    0.08
  -7  17   3    0.14    0.08
  -7  17   2    0.44    0.10
  -7  17   2    0.14    0.07
  -7  17   1    0.14    0.07
  -7  17   1    0.07    0.07
  -7  17   0    4.05    0.28
  -7  17   0    3.41    0.27
  -7  17  -1    0.05    0.06
  -7  17  -1   -0.03    0.06
  -7  17  -2    0.13    0.08
  -7  17  -2    0.08    0.08
  -7  18   8    2.09    0.23
  -7  18   8    2.10    0.23
  -7  18   7    0.29    0.10
  -7  18   7    0.33    0.10
  -7  18   6    2.59    0.25
  -7  18   6    2.41    0.24
  -7  18   5    0.46    0.11
  -7  18   5    0.64    0.12
  -7  18   4    0.75    0.13
  -7  18   4    0.56    0.11
  -7  18   3    0.13    0.07
  -7  18   3    0.07    0.07
  -7  18   2   -0.05    0.05
  -7  18   2   -0.05    0.06
  -7  18   1    0.53    0.11
  -7  18   1    0.63    0.12
  -7  18   0    5.83    0.38
  -7  18   0    6.69    0.40
  -7  18  -1    1.17    0.16
  -7  18  -1    1.04    0.15
  -7  18  -2    1.89    0.21
  -7  18  -2    2.01    0.22
  -7  19   8    0.06    0.08
  -7  19   8    0.00    0.07
  -7  19   7    4.38    0.33
  -7  19   7    4.99    0.34
  -7  19   6    2.46    0.25
  -7  19   6    2.65    0.25
  -7  19   5    0.59    0.12
  -7  19   5    0.53    0.12
  -7  19   4   -0.06    0.05
  -7  19   4    0.01    0.06
  -7  19   3    1.78    0.20
  -7  19   3    2.32    0.22
  -7  19   2    0.17    0.08
  -7  19   2    0.24    0.09
  -7  19   1    1.69    0.20
  -7  19   1    1.36    0.18
  -7  19   0    4.62    0.32
  -7  19   0    4.27    0.31
  -7  19  -1    0.06    0.06
  -7  19  -1    0.17    0.08
  -7  19  -2   -0.08    0.06
  -7  20   7   10.55    0.57
  -7  20   7    8.80    0.54
  -7  20   6   11.68    0.63
  -7  20   6   11.05    0.62
  -7  20   5   10.98    0.61
  -7  20   5   11.24    0.61
  -7  20   4    0.07    0.07
  -7  20   4   -0.02    0.06
  -7  20   3    0.82    0.14
  -7  20   3    0.67    0.13
  -7  20   2    1.65    0.20
  -7  20   2    1.71    0.20
  -7  20   1    2.76    0.24
  -7  20   1    3.01    0.25
  -7  20   0    2.25    0.23
  -7  20   0    1.71    0.20
  -7  20  -1    0.41    0.11
  -7  20  -1    0.21    0.09
  -7  21   6    7.73    0.47
  -7  21   6    7.70    0.47
  -7  21   5    2.15    0.23
  -7  21   5    1.85    0.22
  -7  21   4    0.11    0.08
  -7  21   4   -0.04    0.06
  -7  21   3    3.99    0.29
  -7  21   3    3.64    0.29
  -7  21   2    0.08    0.08
  -7  21   2    0.17    0.08
   7  21  -2    0.18    0.09
   7  21  -2    0.12    0.08
   7  21  -1    0.00    0.07
  -7  21   1    0.06    0.07
   7  21  -1   -0.01    0.07
  -7  21   1   -0.02    0.06
  -7  21   0    0.49    0.12
  -7  21   0    0.51    0.12
   7  21   0    0.37    0.11
   7  21   0    0.40    0.11
  -7  21  -1    1.19    0.20
  -7  21  -1    1.04    0.17
  -7  22   5    2.72    0.27
  -7  22   5    2.96    0.26
  -7  22   4    0.23    0.09
  -7  22   4    0.02    0.07
  -7  22   3    0.93    0.16
  -7  22   3    0.69    0.14
  -7  22   2    0.45    0.12
   7  22  -2    0.68    0.13
  -7  22   2    0.69    0.14
   7  22  -2    0.58    0.12
  -7  22   1    7.05    0.44
   7  22  -1    7.45    0.44
  -7  22   1    6.38    0.43
  -7  22   0    4.01    0.34
  -7  22   0    3.74    0.41
   7  23  -2    1.12    0.16
   7  23  -2    0.95    0.15
   7  23  -1    0.35    0.11
   7  23  -1    0.26    0.11
  -8   0   6    2.05    0.16
  -8   0   6    1.65    0.16
  -8   0   5    0.00    0.04
  -8   0   5    0.05    0.04
  -8   0   4    3.52    0.24
  -8   0   4    3.67    0.24
  -8   0   3   -0.09    0.03
  -8   0   3   -0.07    0.03
  -8   0   2    2.47    0.19
  -8   0   2    2.32    0.19
  -8   1   6    0.00    0.04
  -8   1   6    0.03    0.04
  -8   1   5    0.40    0.08
  -8   1   5    0.62    0.10
  -8  -1   5    0.50    0.09
  -8  -1   5    0.50    0.09
  -8   1   4    4.92    0.31
  -8   1   4    5.49    0.31
  -8  -1   4    5.22    0.31
  -8  -1   4    5.48    0.32
  -8   1   3    0.08    0.05
  -8   1   3    0.10    0.06
  -8  -1   3    0.09    0.05
  -8  -1   3    0.08    0.05
  -8   1   2    0.23    0.08
  -8   1   2    0.35    0.08
  -8   1   1    4.32    0.28
  -8   1   1    3.84    0.27
  -8   2   6    2.28    0.18
  -8   2   6    2.48    0.18
  -8   2   5    1.92    0.16
  -8   2   5    1.97    0.16
  -8  -2   5    1.86    0.16
  -8  -2   5    2.18    0.16
  -8   2   4    1.33    0.15
  -8   2   4    1.51    0.16
  -8  -2   4    1.79    0.17
  -8  -2   4    1.59    0.16
  -8   2   3    6.34    0.36
  -8   2   3    6.36    0.37
  -8   2   2    0.48    0.09
  -8   2   2    0.42    0.09
  -8   2   1    3.13    0.24
  -8   2   1    3.49    0.25
  -8   3   6    3.67    0.25
  -8   3   6    4.15    0.25
  -8   3   5    1.18    0.14
  -8   3   5    1.09    0.13
  -8   3   4    1.27    0.15
  -8   3   4    1.28    0.15
  -8   3   3    0.29    0.08
  -8   3   3    0.27    0.07
  -8   3   2    2.43    0.20
  -8   3   2    2.78    0.21
  -8   3   1    2.84    0.23
  -8   3   1    3.23    0.23
  -8   3   0    0.53    0.11
  -8   3   0    0.52    0.10
  -8   4   6    0.63    0.10
  -8   4   6    0.51    0.09
  -8   4   5    3.35    0.23
  -8   4   5    3.10    0.22
  -8   4   4    1.63    0.16
  -8   4   4    1.83    0.16
  -8   4   3    0.22    0.07
  -8   4   3    0.18    0.06
  -8   4   2    0.32    0.08
  -8   4   2    0.40    0.09
  -8   4   1    9.38    0.53
  -8   4   1   10.51    0.54
  -8   4   0    0.73    0.12
  -8   4   0    0.93    0.13
  -8   5   6    0.12    0.06
  -8   5   6    0.23    0.07
  -8   5   5    0.06    0.05
  -8   5   5    0.00    0.04
  -8   5   4    0.07    0.05
  -8   5   4    0.03    0.05
  -8   5   3    0.22    0.07
  -8   5   3    0.14    0.06
  -8   5   2    1.53    0.17
  -8   5   2    1.47    0.17
  -8   5   1    0.69    0.12
  -8   5   1    0.86    0.12
  -8   5   0    1.07    0.15
  -8   5   0    0.90    0.14
  -8   5  -1    0.31    0.09
  -8   5  -1    0.39    0.10
  -8   6   7    2.52    0.20
  -8   6   6    2.06    0.17
  -8   6   6    1.77    0.18
  -8   6   5    5.71    0.33
  -8   6   5    5.53    0.33
  -8   6   4    0.19    0.07
  -8   6   4    0.31    0.08
  -8   6   3   16.72    0.81
  -8   6   3   16.03    0.80
  -8   6   2   11.12    0.57
  -8   6   2   10.48    0.56
  -8   6   1    0.26    0.07
  -8   6   1    0.15    0.06
  -8   6   0    0.12    0.06
  -8   6   0    0.06    0.06
  -8   6  -1    0.04    0.06
  -8   6  -1    0.03    0.05
  -8   7   7   12.08    0.61
  -8   7   7   11.85    0.61
  -8   7   6    0.10    0.06
  -8   7   6    0.15    0.06
  -8   7   5    0.16    0.06
  -8   7   5    0.10    0.06
  -8   7   4    0.04    0.05
  -8   7   4   -0.01    0.04
  -8   7   3   26.76    1.28
  -8   7   3   28.07    1.28
  -8   7   2    2.48    0.20
  -8   7   2    2.10    0.21
  -8   7   1    0.05    0.05
  -8   7   1    0.05    0.06
  -8   7   0    2.97    0.23
  -8   7  -1    0.76    0.13
  -8   7  -1    1.48    0.18
  -8   8   7    0.54    0.10
  -8   8   7    0.58    0.10
  -8   8   6    0.09    0.06
  -8   8   6    0.10    0.06
  -8   8   5    0.08    0.05
  -8   8   5    0.03    0.05
  -8   8   4    1.14    0.15
  -8   8   4    1.32    0.15
  -8   8   3    3.35    0.24
  -8   8   3    3.49    0.24
  -8   8   2   32.20    1.49
  -8   8   2   31.82    1.48
  -8   8   1    2.68    0.21
  -8   8   1    2.18    0.19
  -8   8   0    0.65    0.11
  -8   8   0    0.82    0.13
  -8   8  -1    0.66    0.12
  -8   8  -1    0.77    0.13
  -8   8  -2    4.88    0.34
  -8   9   7    0.13    0.07
  -8   9   7    0.14    0.07
  -8   9   6    0.03    0.05
  -8   9   6    0.05    0.05
  -8   9   5    0.75    0.12
  -8   9   5    0.97    0.13
  -8   9   4    2.15    0.21
  -8   9   4    2.47    0.19
  -8   9   3    5.56    0.34
  -8   9   3    5.38    0.34
  -8   9   2    9.82    0.52
  -8   9   2    9.59    0.52
  -8   9   1    0.09    0.06
  -8   9   1    0.07    0.06
  -8   9   0    0.05    0.06
  -8   9   0    0.00    0.05
  -8   9  -1    0.25    0.08
  -8   9  -1    0.44    0.10
  -8   9  -2    1.62    0.19
  -8   9  -2    1.23    0.17
  -8  10   7    0.12    0.07
  -8  10   7    0.30    0.09
  -8  10   6    0.25    0.08
  -8  10   6    0.35    0.09
  -8  10   5    2.40    0.20
  -8  10   5    2.11    0.21
  -8  10   4    3.02    0.22
  -8  10   4    2.73    0.22
  -8  10   3    5.04    0.31
  -8  10   3    4.49    0.30
  -8  10   2    0.36    0.09
  -8  10   2    0.30    0.09
  -8  10   1    1.46    0.17
  -8  10   1    1.38    0.17
  -8  10   0    1.34    0.17
  -8  10   0    1.38    0.17
  -8  10  -1   -0.01    0.06
  -8  10  -1    0.02    0.06
  -8  10  -2    2.13    0.22
  -8  10  -2    1.83    0.22
  -8  11   7    2.64    0.21
  -8  11   7    2.43    0.21
  -8  11   6   15.13    0.75
  -8  11   6   14.52    0.75
  -8  11   5    8.62    0.47
  -8  11   5    8.00    0.46
  -8  11   4    1.69    0.18
  -8  11   4    1.69    0.18
  -8  11   3    0.27    0.08
  -8  11   3    0.21    0.07
  -8  11   2    1.46    0.17
  -8  11   2    1.43    0.17
  -8  11   1   17.33    0.85
  -8  11   1   16.68    0.85
  -8  11   0    0.05    0.06
  -8  11   0    0.05    0.06
  -8  11  -1    0.71    0.12
  -8  11  -1    0.73    0.12
  -8  11  -2    0.48    0.12
  -8  11  -2    0.55    0.12
  -8  12   7    1.11    0.15
  -8  12   7    1.07    0.15
  -8  12   6    3.17    0.24
  -8  12   6    3.14    0.24
  -8  12   5    0.52    0.10
  -8  12   5    0.38    0.09
  -8  12   4    4.81    0.32
  -8  12   4    5.35    0.33
  -8  12   3    1.91    0.19
  -8  12   3    1.82    0.19
  -8  12   2    0.40    0.09
  -8  12   2    0.42    0.10
  -8  12   1    0.46    0.10
  -8  12   1    0.49    0.11
  -8  12   0   -0.05    0.04
  -8  12   0    0.00    0.05
  -8  12  -1    7.39    0.44
  -8  12  -2    0.00    0.07
  -8  12  -2   -0.05    0.07
  -8  13   7    0.25    0.09
  -8  13   7    0.18    0.08
  -8  13   6    1.30    0.17
  -8  13   6    1.43    0.17
  -8  13   5   -0.06    0.05
  -8  13   5    0.02    0.06
  -8  13   4    4.78    0.33
  -8  13   4    5.70    0.34
  -8  13   3    0.13    0.07
  -8  13   3    0.17    0.08
  -8  13   2    0.51    0.11
  -8  13   2    0.35    0.09
  -8  13   1    0.05    0.06
  -8  13   1    0.06    0.06
  -8  13   0    1.39    0.18
  -8  13   0    1.63    0.19
  -8  13  -1   -0.02    0.05
  -8  13  -1    0.01    0.07
  -8  13  -2    0.22    0.09
  -8  13  -2    0.21    0.09
  -8  14   8   -0.06    0.06
  -8  14   7    0.32    0.10
  -8  14   7    0.21    0.08
  -8  14   6    1.23    0.16
  -8  14   6    0.89    0.14
  -8  14   5    1.57    0.19
  -8  14   5    1.83    0.20
  -8  14   4    0.38    0.09
  -8  14   4    0.31    0.10
  -8  14   3    0.71    0.13
  -8  14   3    0.81    0.13
  -8  14   2    1.02    0.15
  -8  14   2    1.07    0.16
  -8  14   1    3.64    0.27
  -8  14   1    3.69    0.27
  -8  14   0    1.14    0.16
  -8  14   0    0.84    0.14
  -8  14  -1    1.21    0.17
  -8  14  -1    1.56    0.19
  -8  14  -2    1.33    0.19
  -8  15   8    0.08    0.07
  -8  15   8    0.00    0.08
  -8  15   7    1.28    0.17
  -8  15   7    1.46    0.18
  -8  15   6    0.26    0.09
  -8  15   6    0.45    0.11
  -8  15   5    7.01    0.41
  -8  15   5    6.40    0.40
  -8  15   4    0.26    0.09
  -8  15   4    0.22    0.08
  -8  15   3    0.11    0.07
  -8  15   3    0.10    0.07
  -8  15   2   -0.07    0.05
  -8  15   2    0.04    0.06
  -8  15   1    0.14    0.07
  -8  15   1    0.35    0.10
  -8  15   0    1.36    0.18
  -8  15   0    1.26    0.17
  -8  15  -1    0.01    0.07
  -8  15  -1    0.05    0.07
  -8  15  -2    0.13    0.09
  -8  15  -2    0.09    0.09
  -8  16   8    0.51    0.12
  -8  16   8    0.41    0.11
  -8  16   7    1.03    0.16
  -8  16   7    0.94    0.15
  -8  16   6    0.09    0.07
  -8  16   6   -0.04    0.06
  -8  16   5   -0.03    0.05
  -8  16   5   -0.07    0.05
  -8  16   4    0.13    0.07
  -8  16   4    0.05    0.07
  -8  16   3    0.52    0.11
  -8  16   3    0.31    0.10
  -8  16   2    3.04    0.25
  -8  16   2    3.27    0.26
  -8  16   1    0.34    0.10
  -8  16   1    0.27    0.09
  -8  16   0    0.75    0.14
  -8  16   0    0.54    0.12
  -8  16  -1    3.12    0.25
  -8  16  -1    2.46    0.25
  -8  17   8    0.05    0.08
  -8  17   8   -0.04    0.07
  -8  17   7    1.27    0.17
  -8  17   7    1.09    0.16
  -8  17   6    0.31    0.10
  -8  17   6    0.47    0.11
  -8  17   5    0.06    0.07
  -8  17   5   -0.02    0.05
  -8  17   4    1.42    0.18
  -8  17   4    1.15    0.17
  -8  17   3    0.31    0.10
  -8  17   3    0.42    0.11
  -8  17   2    0.12    0.07
  -8  17   2    0.01    0.07
  -8  17   1    0.24    0.09
  -8  17   1    0.26    0.10
  -8  17   0    0.85    0.15
  -8  17   0    0.74    0.14
  -8  17  -1    1.90    0.22
  -8  17  -1    2.41    0.24
  -8  18   8    0.02    0.08
  -8  18   8    0.07    0.08
  -8  18   7    0.16    0.09
  -8  18   7    0.19    0.10
  -8  18   6    0.35    0.10
  -8  18   6    0.52    0.12
  -8  18   5    0.51    0.12
  -8  18   5    0.50    0.12
  -8  18   4    0.93    0.15
  -8  18   4    0.98    0.16
  -8  18   3    0.90    0.15
  -8  18   3    0.45    0.11
  -8  18   2    0.62    0.13
  -8  18   2    0.65    0.13
  -8  18   1    3.65    0.29
  -8  18   1    3.93    0.29
  -8  18   0    0.00    0.07
  -8  18   0    0.12    0.07
  -8  19   7    4.62    0.34
  -8  19   7    4.52    0.34
  -8  19   6    0.16    0.09
  -8  19   6    0.04    0.08
  -8  19   5    0.28    0.09
  -8  19   5    0.09    0.08
  -8  19   4    1.92    0.22
  -8  19   4    2.06    0.23
  -8  19   3    8.27    0.49
  -8  19   3    8.44    0.50
  -8  19   2    0.10    0.08
  -8  19   2    0.01    0.07
  -8  19   1    0.03    0.07
  -8  19   1    0.10    0.08
  -8  20   6    1.40    0.23
  -8  20   5    2.62    0.27
  -8  20   5    3.13    0.29
  -8  20   4    3.79    0.29
  -8  20   4    3.68    0.29
  -8  20   3    3.28    0.28
  -8  20   3    3.55    0.28
  -8  20   2    0.77    0.15
  -8  20   2    0.74    0.15
  -9   0   6    0.01    0.05
  -9   0   6    0.08    0.06
  -9   0   5    0.02    0.05
  -9   0   5    0.00    0.05
  -9   0   4    4.84    0.31
  -9   0   4    5.15    0.32
  -9   0   3    0.01    0.05
  -9   0   3    0.02    0.06
  -9   1   6    1.60    0.17
  -9   1   6    1.84    0.18
  -9   1   5    2.85    0.22
  -9   1   5    2.94    0.22
  -9  -1   5    2.79    0.21
  -9  -1   5    2.78    0.21
  -9   1   4    0.25    0.08
  -9   1   4    0.34    0.09
  -9  -1   4    0.33    0.08
  -9  -1   4    0.15    0.07
  -9   1   3    1.46    0.17
  -9   1   3    1.24    0.16
  -9   1   2    0.96    0.15
  -9   1   2    0.92    0.15
  -9   2   6    5.21    0.32
  -9   2   6    5.30    0.32
  -9   2   5    3.97    0.26
  -9   2   5    3.66    0.26
  -9   2   4    0.33    0.09
  -9   2   4    0.47    0.10
  -9   2   3   -0.05    0.04
  -9   2   3    0.04    0.05
  -9   2   2    0.86    0.13
  -9   2   2    0.89    0.14
  -9   3   6    0.03    0.05
  -9   3   6    0.01    0.05
  -9   3   5    1.85    0.19
  -9   3   5    1.69    0.18
  -9   3   4    2.80    0.23
  -9   3   4    3.35    0.23
  -9   3   3    0.22    0.07
  -9   3   3    0.10    0.06
  -9   3   2   -0.06    0.04
  -9   3   2   -0.04    0.05
  -9   3   1    1.53    0.18
  -9   3   1    1.77    0.20
  -9   4   6    0.27    0.08
  -9   4   6    0.31    0.08
  -9   4   5    1.17    0.15
  -9   4   5    1.41    0.16
  -9   4   4    0.04    0.05
  -9   4   4    0.09    0.06
  -9   4   3    0.15    0.07
  -9   4   3    0.07    0.06
  -9   4   2    0.48    0.11
  -9   4   2    0.45    0.10
  -9   4   1    4.39    0.30
  -9   4   1    3.99    0.29
  -9   5   6    0.06    0.06
  -9   5   6    0.01    0.05
  -9   5   5    4.74    0.30
  -9   5   5    4.42    0.30
  -9   5   4    0.03    0.05
  -9   5   4   -0.02    0.04
  -9   5   3    0.50    0.11
  -9   5   3    0.46    0.10
  -9   5   2    2.82    0.23
  -9   5   2    2.61    0.22
  -9   5   1   -0.09    0.04
  -9   5   1    0.00    0.06
  -9   5   0   -0.04    0.05
  -9   5   0    0.02    0.06
  -9   6   7    3.06    0.24
  -9   6   6   -0.03    0.05
  -9   6   6   -0.01    0.05
  -9   6   5    0.27    0.08
  -9   6   5    0.48    0.10
  -9   6   4    2.28    0.20
  -9   6   4    2.49    0.20
  -9   6   3    2.10    0.20
  -9   6   3    1.68    0.18
  -9   6   2    0.07    0.06
  -9   6   2    0.14    0.07
  -9   6   1   10.72    0.59
  -9   6   1   10.74    0.59
  -9   6   0    0.01    0.06
  -9   6   0   -0.03    0.06
  -9   7   7    3.32    0.25
  -9   7   7    3.41    0.25
  -9   7   6    0.83    0.13
  -9   7   6    0.93    0.14
  -9   7   5    0.05    0.06
  -9   7   5    0.08    0.06
  -9   7   4    1.36    0.17
  -9   7   4    1.50    0.17
  -9   7   3    5.47    0.34
  -9   7   3    5.36    0.35
  -9   7   2   -0.03    0.05
  -9   7   2    0.07    0.06
  -9   7   1    0.72    0.13
  -9   7   1    0.54    0.12
  -9   7   0    3.84    0.29
  -9   8   7    0.20    0.08
  -9   8   7    0.23    0.08
  -9   8   6    1.47    0.18
  -9   8   6    1.73    0.19
  -9   8   5    0.61    0.12
  -9   8   5    0.47    0.10
  -9   8   4    0.23    0.08
  -9   8   4    0.27    0.08
  -9   8   3    9.28    0.52
  -9   8   3    9.73    0.53
  -9   8   2    9.00    0.51
  -9   8   2    8.97    0.51
  -9   8   1    0.52    0.12
  -9   8   1    0.70    0.13
  -9   8   0    1.32    0.17
  -9   8   0    1.31    0.18
  -9   8  -1   -0.08    0.06
  -9   8  -1    0.02    0.07
  -9   9   7   -0.04    0.06
  -9   9   7   -0.01    0.06
  -9   9   6    3.41    0.26
  -9   9   6    3.62    0.26
  -9   9   5    0.21    0.08
  -9   9   5    0.32    0.09
  -9   9   4    4.02    0.28
  -9   9   4    4.17    0.29
  -9   9   3    1.31    0.18
  -9   9   3    1.94    0.21
  -9   9   2   12.70    0.66
  -9   9   2   12.20    0.66
  -9   9   1    0.44    0.10
  -9   9   1    0.69    0.13
  -9   9   0    0.99    0.15
  -9   9   0    1.01    0.16
  -9   9  -1    1.89    0.21
  -9   9  -1    1.90    0.22
  -9  10   7    1.76    0.19
  -9  10   7    1.89    0.20
  -9  10   6    1.26    0.17
  -9  10   6    1.23    0.16
  -9  10   5    0.01    0.06
  -9  10   5    0.05    0.06
  -9  10   4    8.67    0.51
  -9  10   4    9.78    0.52
  -9  10   3   32.10    1.51
  -9  10   3   32.29    1.51
  -9  10   2    0.40    0.10
  -9  10   2    0.38    0.10
  -9  10   1    1.20    0.17
  -9  10   1    0.94    0.15
  -9  10   0    2.42    0.25
  -9  10  -1    6.65    0.42
  -9  10  -1    6.07    0.41
  -9  11   7    1.93    0.21
  -9  11   7    1.62    0.19
  -9  11   6    1.64    0.19
  -9  11   6    1.64    0.20
  -9  11   5    1.10    0.16
  -9  11   5    1.28    0.17
  -9  11   4    0.61    0.12
  -9  11   4    0.71    0.13
  -9  11   3    9.67    0.54
  -9  11   3    9.66    0.54
  -9  11   2    0.22    0.08
  -9  11   2    0.38    0.10
  -9  11   1    1.89    0.21
  -9  11   1    2.11    0.22
  -9  11   0    1.93    0.22
  -9  11  -1   -0.04    0.06
  -9  11  -1   -0.05    0.06
  -9  12   7    1.72    0.20
  -9  12   7    1.58    0.19
  -9  12   6    3.64    0.26
  -9  12   6    2.46    0.25
  -9  12   5    5.14    0.34
  -9  12   5    4.90    0.34
  -9  12   4    6.74    0.40
  -9  12   4    6.20    0.40
  -9  12   3   -0.03    0.05
  -9  12   3    0.06    0.06
  -9  12   2    1.14    0.16
  -9  12   2    0.85    0.14
  -9  12   1    0.45    0.11
  -9  12   1    0.37    0.10
  -9  12   0   -0.07    0.05
  -9  12   0    0.03    0.06
  -9  12  -1    0.79    0.21
  -9  12  -1    0.67    0.15
  -9  13   7    0.00    0.07
  -9  13   7   -0.02    0.07
  -9  13   6   -0.02    0.06
  -9  13   6   -0.01    0.06
  -9  13   5    3.53    0.27
  -9  13   5    3.78    0.28
  -9  13   4    0.14    0.08
  -9  13   4    0.33    0.10
  -9  13   3    0.04    0.06
  -9  13   3    0.02    0.06
  -9  13   2    1.48    0.18
  -9  13   2    1.59    0.19
  -9  13   1    6.81    0.42
  -9  13   1    6.57    0.42
  -9  13   0    0.23    0.09
  -9  13   0    0.16    0.08
  -9  14   8    0.07    0.14
  -9  14   7    0.29    0.10
  -9  14   7    0.62    0.13
  -9  14   6    1.92    0.22
  -9  14   6    1.36    0.19
  -9  14   5   -0.07    0.06
  -9  14   5   -0.06    0.06
  -9  14   4    0.21    0.09
  -9  14   4    0.10    0.08
  -9  14   3    7.03    0.44
  -9  14   3    7.51    0.45
  -9  14   2    0.30    0.09
  -9  14   2    0.30    0.10
  -9  14   1    0.03    0.07
  -9  14   1    0.09    0.07
  -9  14   0    2.65    0.26
  -9  14   0    2.35    0.25
  -9  15   8    0.08    0.09
  -9  15   7   -0.05    0.07
  -9  15   7   -0.04    0.07
  -9  15   6    2.93    0.25
  -9  15   6    2.90    0.25
  -9  15   5    0.14    0.07
  -9  15   5    0.15    0.08
  -9  15   4    1.26    0.17
  -9  15   4    1.03    0.16
  -9  15   3    1.61    0.20
  -9  15   3    1.79    0.21
  -9  15   2    0.33    0.10
  -9  15   2    0.41    0.11
  -9  15   1    2.09    0.23
  -9  15   1    2.30    0.24
  -9  16   8   -0.08    0.07
  -9  16   8    0.03    0.09
  -9  16   7    0.32    0.10
  -9  16   7    0.18    0.09
  -9  16   6    0.01    0.07
  -9  16   6    0.00    0.06
  -9  16   5    0.00    0.06
  -9  16   5    0.00    0.07
  -9  16   4    1.29    0.18
  -9  16   4    0.95    0.16
  -9  16   3    0.05    0.07
  -9  16   3   -0.03    0.05
  -9  16   2    3.63    0.28
  -9  16   2    2.98    0.27
  -9  16   1    0.53    0.14
  -9  16   1    0.54    0.15
  -9  17   7    1.54    0.22
  -9  17   7    1.96    0.24
  -9  17   6   -0.01    0.08
  -9  17   6    0.05    0.07
  -9  17   5    0.10    0.08
  -9  17   5    0.07    0.08
  -9  17   4    1.91    0.22
  -9  17   4    1.82    0.22
  -9  17   3    0.03    0.07
  -9  17   3   -0.02    0.07
  -9  17   2    5.71    0.43
  -9  17   2    4.67    0.39
  -9  18   5   -0.14    0.07
  -9  18   5    0.01    0.09
  -9  18   4    0.37    0.14
  -9  18   4    0.45    0.13
 -10   0   6    0.82    0.13
 -10   0   6    0.62    0.13
 -10   0   5    0.09    0.07
 -10   0   5    0.05    0.06
 -10   1   6    0.32    0.09
 -10   1   6    0.21    0.08
 -10   1   5    0.36    0.10
 -10   1   5    0.34    0.10
 -10   1   4    0.62    0.12
 -10   1   4    0.74    0.13
 -10   2   6    0.95    0.14
 -10   2   6    0.61    0.12
 -10   2   5    0.27    0.09
 -10   2   5    0.34    0.10
 -10   2   4    0.38    0.10
 -10   2   4    0.62    0.13
 -10   2   3    0.51    0.11
 -10   2   3    0.50    0.11
 -10   3   6    1.34    0.17
 -10   3   6    1.04    0.16
 -10   3   5    0.51    0.11
 -10   3   5    0.35    0.10
 -10   3   4    0.07    0.07
 -10   3   4    0.02    0.06
 -10   3   3    2.04    0.22
 -10   3   3    1.91    0.21
 -10   3   2    2.36    0.24
 -10   3   2    2.46    0.25
 -10   4   6    0.93    0.14
 -10   4   6    0.56    0.12
 -10   4   5   12.78    0.66
 -10   4   5   12.28    0.66
 -10   4   4    0.12    0.07
 -10   4   4   -0.01    0.06
 -10   4   3    0.13    0.07
 -10   4   3    0.19    0.09
 -10   4   2   -0.01    0.06
 -10   4   2    0.00    0.06
 -10   5   6   -0.03    0.06
 -10   5   6    0.08    0.07
 -10   5   5    0.53    0.12
 -10   5   5    0.37    0.10
 -10   5   4    9.83    0.54
 -10   5   4    9.28    0.53
 -10   5   3    5.48    0.36
 -10   5   3    5.12    0.35
 -10   5   2    1.04    0.15
 -10   5   2    1.10    0.16
 -10   5   1    0.98    0.16
 -10   5   1    1.11    0.16
 -10   6   6    0.98    0.16
 -10   6   6    1.09    0.15
 -10   6   5    3.12    0.25
 -10   6   5    2.99    0.24
 -10   6   4   20.57    1.01
 -10   6   4   20.09    1.01
 -10   6   3    1.36    0.18
 -10   6   3    1.12    0.16
 -10   6   2    0.11    0.08
 -10   6   2    0.08    0.08
 -10   6   1    1.69    0.21
 -10   6   1    1.21    0.17
 -10   7   7    0.01    0.07
 -10   7   7    0.11    0.08
 -10   7   6    1.30    0.17
 -10   7   6    1.22    0.17
 -10   7   5    5.66    0.37
 -10   7   5    5.60    0.36
 -10   7   4    0.65    0.13
 -10   7   4    0.67    0.13
 -10   7   3    5.70    0.36
 -10   7   3    5.12    0.36
 -10   7   2    7.23    0.45
 -10   7   1    0.82    0.15
 -10   7   1    0.70    0.14
 -10   8   7    0.81    0.14
 -10   8   7    0.35    0.10
 -10   8   6    2.75    0.27
 -10   8   6    2.72    0.24
 -10   8   5    5.54    0.36
 -10   8   5    5.60    0.36
 -10   8   4    2.77    0.24
 -10   8   4    2.96    0.25
 -10   8   3    0.03    0.07
 -10   8   3    0.01    0.06
 -10   8   2    0.59    0.13
 -10   8   2    0.77    0.14
 -10   8   1    0.13    0.08
 -10   8   1    0.38    0.11
 -10   9   7    1.35    0.18
 -10   9   7    1.17    0.16
 -10   9   6    0.05    0.07
 -10   9   6    0.03    0.07
 -10   9   5    4.95    0.33
 -10   9   5    4.64    0.33
 -10   9   4    1.43    0.19
 -10   9   4    1.65    0.20
 -10   9   3    1.54    0.19
 -10   9   3    1.00    0.16
 -10   9   2   -0.02    0.05
 -10   9   2    0.01    0.07
 -10   9   1    0.10    0.08
 -10   9   1    0.05    0.07
 -10  10   7    0.51    0.12
 -10  10   7    0.60    0.13
 -10  10   6    3.41    0.27
 -10  10   6    2.94    0.25
 -10  10   5    0.97    0.15
 -10  10   5    0.56    0.13
 -10  10   4    1.88    0.21
 -10  10   4    1.99    0.21
 -10  10   3    1.96    0.22
 -10  10   3    2.30    0.24
 -10  10   2    0.48    0.11
 -10  10   2    0.37    0.11
 -10  10   1    0.84    0.16
 -10  10   1    0.88    0.16
 -10  11   7    0.10    0.09
 -10  11   7    0.11    0.09
 -10  11   6   -0.01    0.06
 -10  11   6    0.04    0.07
 -10  11   5    1.38    0.18
 -10  11   5    1.12    0.17
 -10  11   4    1.33    0.19
 -10  11   4    1.59    0.20
 -10  11   3    3.71    0.29
 -10  11   2    0.01    0.07
 -10  11   2   -0.08    0.05
 -10  12   7    1.09    0.17
 -10  12   7    1.01    0.17
 -10  12   6    0.44    0.12
 -10  12   6    0.47    0.12
 -10  12   5    0.61    0.13
 -10  12   5    0.27    0.10
 -10  12   4    2.12    0.23
 -10  12   4    1.78    0.22
 -10  12   3    2.07    0.23
 -10  12   3    2.62    0.26
 -10  12   2   -0.05    0.07
 -10  12   2    0.09    0.08
 -10  13   7   11.07    0.61
 -10  13   7   10.66    0.61
 -10  13   6    0.72    0.14
 -10  13   6    0.97    0.16
 -10  13   5    2.96    0.26
 -10  13   5    3.04    0.29
 -10  13   4    0.75    0.15
 -10  13   4    0.63    0.14
 -10  13   3    1.48    0.20
 -10  13   3    1.22    0.18
 -10  14   7    0.34    0.12
 -10  14   7    0.43    0.12
 -10  14   6    1.01    0.16
 -10  14   6    0.59    0.13
 -10  14   5    0.76    0.15
 -10  14   5    0.83    0.15
 -10  14   4    0.26    0.10
 -10  14   4    0.21    0.10
 -11   1   6    0.20    0.09
 -11   1   6    0.20    0.09
 -11   2   6    1.16    0.17
 -11   2   6    1.65    0.20
 -11   2   5    0.83    0.15
 -11   2   5    1.22    0.17
 -11   2   4    3.11    0.29
 -11   2   4    2.80    0.28
 -11   3   6    5.16    0.36
 -11   3   6    5.34    0.36
 -11   3   5    0.19    0.09
 -11   3   5    0.13    0.08
 -11   3   4    0.18    0.09
 -11   3   4    0.20    0.09
 -11   4   6    0.43    0.11
 -11   4   6    0.16    0.09
 -11   4   5    0.17    0.09
 -11   4   5    0.07    0.08
 -11   4   4    7.97    0.48
 -11   4   4    7.93    0.48
 -11   4   3    3.34    0.28
 -11   4   3    3.17    0.27
 -11   5   6    1.70    0.21
 -11   5   6    1.48    0.19
 -11   5   5    3.34    0.28
 -11   5   5    3.70    0.29
 -11   5   4    5.84    0.39
 -11   5   4    5.82    0.39
 -11   5   3    0.18    0.08
 -11   5   3    0.05    0.08
 -11   6   6    0.03    0.08
 -11   6   6    0.04    0.07
 -11   6   5    0.27    0.10
 -11   6   5    0.16    0.09
 -11   6   4    2.61    0.27
 -11   6   4    2.23    0.24
 -11   6   3    0.48    0.12
 -11   6   3    0.54    0.13
 -11   7   7    0.81    0.21
 -11   7   6   10.45    0.60
 -11   7   6   10.73    0.60
 -11   7   5    1.07    0.17
 -11   7   5    1.27    0.18
 -11   7   4    0.66    0.14
 -11   7   4    0.80    0.15
 -11   7   3    0.03    0.13
 -11   7   3    0.01    0.11
 -11   8   7    0.82    0.15
 -11   8   7    1.15    0.23
 -11   8   6    4.89    0.35
 -11   8   6    5.19    0.36
 -11   8   5    2.02    0.23
 -11   8   5    1.78    0.22
 -11   8   4    0.93    0.16
 -11   8   4    0.92    0.16
 -11   9   7    0.08    0.09
 -11   9   7    0.09    0.09
 -11   9   6    0.07    0.08
 -11   9   6    0.04    0.08
 -11   9   5    1.28    0.18
 -11   9   5    1.12    0.18
 -11  10   7    0.20    0.10
 -11  10   7    0.36    0.11
 -11  10   6    1.17    0.19
 -11  10   6    0.88    0.17
   0   0   0    0.00    0.00
;
_shelx_hkl_checksum     73545
_shelx_res_file
;
TITL test in P21/c #14
    test.res
    created by SHELXL-2018/3 at 13:47:18 on 29-Jul-2020
REM reset to P21/c #14
CELL 0.71073 8.0786 20.1338 7.9145 90 116.6474 90
ZERR 4 0.0065 0.0169 0.0065 0 0.0175 0
LATT 1
SYMM -X,0.5+Y,0.5-Z
SFAC C H N O
UNIT 60 36 4 16
EQIV $1 1-X,0.5+Y,2.5-Z
L.S. 10
PLAN  10
TEMP -173
HTAB C3 O4_$1
HTAB C4 O4_$1
CONF
BOND
fmap 2
acta
OMIT -2 55
REM <olex2.extras>
REM <HklSrc "%.\\test.hkl">
REM </olex2.extras>
WGHT    0.040100    0.551000
FVAR       0.17838
O3    4    0.220493    0.130471    0.897308    11.00000    0.01599    0.01188 =
         0.01680   -0.00011    0.00434   -0.00105
O4    4    0.488624   -0.025434    1.239251    11.00000    0.02045    0.01639 =
         0.02444    0.00498    0.00338    0.00123
O1    4    0.040768    0.299532    0.987955    11.00000    0.01743    0.01991 =
         0.02914    0.00142    0.00832    0.00409
O2    4    0.113124    0.204326    1.126064    11.00000    0.02646    0.02055 =
         0.03095    0.00386    0.01749   -0.00260
C7    1    0.379576    0.138282    1.060580    11.00000    0.01487    0.01481 =
         0.01683   -0.00258    0.00730   -0.00122
C10   1    0.228020    0.013847    0.966333    11.00000    0.01510    0.01383 =
         0.01659   -0.00118    0.00860    0.00062
C9    1    0.404812    0.021227    1.138001    11.00000    0.01583    0.01511 =
         0.01733    0.00066    0.00768    0.00084
C15   1    0.143471    0.068300    0.852768    11.00000    0.01614    0.01251 =
         0.01687   -0.00212    0.00940   -0.00102
C14   1   -0.022569    0.063185    0.688044    11.00000    0.01644    0.01628 =
         0.01637    0.00046    0.00760    0.00211
C2    1    0.339769    0.262060    1.084942    11.00000    0.01503    0.01617 =
         0.01317   -0.00047    0.00619   -0.00065
C13   1   -0.108461    0.002461    0.637914    11.00000    0.01580    0.02150 =
         0.01587   -0.00342    0.00588   -0.00229
C1    1    0.446766    0.207147    1.090919    11.00000    0.01729    0.01289 =
         0.01460   -0.00062    0.00585   -0.00049
N1    3    0.150665    0.254412    1.063348    11.00000    0.01736    0.01563 =
         0.01622   -0.00199    0.00764    0.00004
C8    1    0.471666    0.088610    1.177073    11.00000    0.01647    0.01601 =
         0.01691   -0.00135    0.00465   -0.00045
C11   1    0.138203   -0.047266    0.911698    11.00000    0.01911    0.01388 =
         0.01948   -0.00089    0.01058    0.00058
C6    1    0.628214    0.218697    1.123094    11.00000    0.01821    0.01563 =
         0.02357   -0.00170    0.00872    0.00094
C3    1    0.408469    0.325643    1.109111    11.00000    0.02009    0.01295 =
         0.01607    0.00000    0.00779    0.00103
C5    1    0.699424    0.282236    1.148453    11.00000    0.01630    0.01953 =
         0.02521   -0.00121    0.00919   -0.00229
C4    1    0.589714    0.335514    1.141352    11.00000    0.02113    0.01423 =
         0.02007   -0.00123    0.00911   -0.00319
C12   1   -0.027507   -0.052917    0.750914    11.00000    0.02152    0.01567 =
         0.02089   -0.00428    0.01145   -0.00368
H13   2   -0.221366   -0.000898    0.526596    11.00000    0.01864
H11   2    0.195704   -0.085360    0.994129    11.00000    0.01955
H8    2    0.585246    0.098568    1.292391    11.00000    0.02351
H14   2   -0.071310    0.101661    0.610034    11.00000    0.02047
H3    2    0.334433    0.361120    1.109646    11.00000    0.02536
H4    2    0.638396    0.380443    1.161671    11.00000    0.02469
H5    2    0.824534    0.289416    1.171901    11.00000    0.02241
H12   2   -0.089882   -0.094786    0.715956    11.00000    0.02367
H6    2    0.705793    0.181643    1.127963    11.00000    0.02688
HKLF 4
REM  test in P21/c #14
REM wR2 = 0.093348, GooF = S = 1.05029, Restrained GooF = 1.05029 for all data
REM R1 = 0.034670 for 2248 Fo > 4sig(Fo) and 0.038389 for all 2491 data
REM 217 parameters refined using 0 restraints
END
WGHT      0.0401      0.5510
REM Highest difference peak  0.300,  deepest hole -0.234,  1-sigma level  0.047
Q1    1   0.3122  0.0172  1.0553  11.00000  0.05    0.30
Q2    1   0.1827  0.0401  0.9189  11.00000  0.05    0.30
Q3    1   0.4097  0.1745  1.0793  11.00000  0.05    0.25
Q4    1   0.3997  0.2906  1.1641  11.00000  0.05    0.24
Q5    1   0.4317  0.0573  1.1581  11.00000  0.05    0.23
Q6    1   0.6755  0.2494  1.1887  11.00000  0.05    0.23
Q7    1   0.1730 -0.0126  0.9545  11.00000  0.05    0.23
Q8    1   0.4039  0.2325  1.1385  11.00000  0.05    0.22
Q9    1  -0.0654 -0.0232  0.7066  11.00000  0.05    0.22
Q10   1   0.0570  0.0613  0.7724  11.00000  0.05    0.21
;
_shelx_res_checksum     6999
