# Supplementary material for: Structural (at 100 K) and DFT studies of 2′-nitro­flavone
Source: Acta Crystallogr E Crystallogr Commun. 2020 Aug 7;76(Pt 9):1417–20. doi: 10.1107/S2056989020010713 (PMC7472770; doi:10.1107/S2056989020010713)
Supplement: Supplementary file 2 [file e-76-01417-Isup3.hkl]

data_I                                                                          
_shelx_title ' test in P21/c No14' 
_shelx_refln_list_code          4                                               
_shelx_F_calc_maximum      175.15                                               
_exptl_crystal_F_000       552.00                                               
_reflns_d_resolution_high  0.7697                                               
                                                                                
loop_                                                                           
 _space_group_symop_operation_xyz                                               
 'x, y, z'                                                                      
 '-x, y+1/2, -z+1/2'                                                            
 '-x, -y, -z'                                                                   
 'x, -y-1/2, z-1/2'                                                             
                                                                                
_cell_length_a     8.0786                                                       
_cell_length_b    20.1338                                                       
_cell_length_c     7.9145                                                       
_cell_angle_alpha  90.000                                                       
_cell_angle_beta  116.647                                                       
_cell_angle_gamma  90.000                                                       
                                                                                
_shelx_F_squared_multiplier     1.000                                           
                                                                                
loop_                                                                           
 _refln_index_h                                                                 
 _refln_index_k                                                                 
 _refln_index_l                                                                 
 _refln_F_squared_calc                                                          
 _refln_F_squared_meas                                                          
 _refln_F_squared_sigma                                                         
 _refln_observed_status                                                         
   1   0   0        136.09        131.36         5.97 o                         
   2   0   0       3273.21       3354.61        86.28 o                         
   3   0   0        541.44        459.57        11.79 o                         
   4   0   0        733.68        840.44        26.67 o                         
   5   0   0        221.56        260.62         6.26 o                         
   6   0   0         14.49         13.17         3.14 o                         
   1   1   0       4772.10       4700.86       101.43 o                         
   2   1   0       2291.54       2221.16        36.30 o                         
   3   1   0       2011.07       2044.87        31.37 o                         
   4   1   0        186.57        211.68         3.60 o                         
   5   1   0         41.90         46.07         1.69 o                         
   6   1   0          5.46          6.03         2.36 o                         
   7   1   0         33.86         24.00         2.55 o                         
   0   2   0        213.68        196.43         6.22 o                         
   1   2   0        890.03        823.67        14.63 o                         
   2   2   0       1063.09       1051.45        20.41 o                         
   3   2   0       2293.47       2512.82        44.45 o                         
   4   2   0       1685.57       1810.82        32.16 o                         
   5   2   0          2.80          1.91         0.33 o                         
   6   2   0          1.53          1.57         0.89 o                         
   7   2   0         25.46         21.85         2.44 o                         
   1   3   0         43.00         50.84         2.04 o                         
   2   3   0       2053.40       2014.77        38.96 o                         
   3   3   0       1243.56       1228.21        23.95 o                         
   4   3   0         98.09        103.31         2.21 o                         
   5   3   0         59.62         62.87         2.05 o                         
   6   3   0        117.92        121.35         5.33 o                         
   7   3   0         84.88         67.35         8.33 o                         
   8   3   0         14.06         16.49         2.33 o                         
   0   4   0      10395.11      10114.75       308.55 o                         
   1   4   0        528.66        499.37        15.56 o                         
   2   4   0        123.93        123.86         3.06 o                         
   3   4   0        145.64        115.59         2.63 o                         
   4   4   0        237.29        256.74         4.96 o                         
   5   4   0        747.13        743.63        16.68 o                         
   6   4   0        199.64        201.13         7.78 o                         
   7   4   0         44.17         40.38         3.33 o                         
   8   4   0         24.84         26.21         3.14 o                         
   1   5   0          3.61          6.61         0.67 o                         
   2   5   0        190.19        160.56         3.85 o                         
   3   5   0        282.33        258.01         7.01 o                         
   4   5   0          4.83          5.71         0.53 o                         
   5   5   0         51.65         48.01         2.77 o                         
   6   5   0        110.20        114.90         5.11 o                         
   7   5   0         53.48         46.57         3.77 o                         
   8   5   0         28.22         31.00         3.22 o                         
   9   5   0          0.31         -0.40         1.21 o                         
   0   6   0        102.05        123.50         4.24 o                         
   1   6   0       2042.00       1953.12        60.00 o                         
   2   6   0         36.50         28.03         1.01 o                         
   3   6   0         10.29         18.57         0.88 o                         
   4   6   0          0.64          0.66         0.34 o                         
   5   6   0        219.92        210.09         7.78 o                         
   6   6   0       1502.00       1484.73        56.10 o                         
   7   6   0         93.03         95.24         4.89 o                         
   8   6   0          2.87          2.83         1.33 o                         
   9   6   0          0.04         -0.31         1.33 o                         
   1   7   0        305.98        280.70         9.11 o                         
   2   7   0        142.34        126.52         6.76 o                         
   3   7   0        177.90        172.13         4.23 o                         
   4   7   0        178.31        172.87         4.39 o                         
   5   7   0        394.15        390.50         9.18 o                         
   6   7   0        253.78        242.75         9.22 o                         
   7   7   0         83.24         87.82         4.67 o                         
   8   7   0        100.24         93.34         7.23 o                         
   9   7   0         98.43        120.68         9.11 o                         
   0   8   0         60.77         83.72         4.87 o                         
   1   8   0       1726.51       1737.25        37.83 o                         
   2   8   0       4386.36       4649.80       142.22 o                         
   3   8   0        315.84        267.42         7.04 o                         
   4   8   0         19.84         20.41         1.08 o                         
   5   8   0          0.02          1.00         1.09 o                         
   6   8   0         19.36         17.57         2.10 o                         
   7   8   0        670.29        665.93        22.44 o                         
   8   8   0         25.31         22.96         2.67 o                         
   1   9   0       1123.19       1205.34        26.44 o                         
   2   9   0        777.55        818.65        29.70 o                         
   3   9   0       1498.92       1561.36        44.98 o                         
   4   9   0         31.56         29.52         1.33 o                         
   5   9   0        281.52        280.09         7.17 o                         
   6   9   0        910.51        884.88        28.89 o                         
   7   9   0        140.11        138.79        14.30 o                         
   8   9   0          1.77          0.71         1.21 o                         
   0  10   0        169.73        175.88         6.22 o                         
   1  10   0          7.56         17.43         1.04 o                         
   2  10   0        304.91        312.85        10.44 o                         
   3  10   0         62.65         73.63         5.31 o                         
   4  10   0        114.06        102.74         5.18 o                         
   5  10   0        438.42        449.87        12.25 o                         
   6  10   0        412.47        392.80        14.14 o                         
   7  10   0         83.67         85.87         4.67 o                         
   8  10   0         41.76         42.75         3.78 o                         
   1  11   0          6.76          7.18         0.63 o                         
   2  11   0         43.43         32.07         2.36 o                         
   3  11   0        179.74        157.44         4.16 o                         
   4  11   0         10.78          5.20         0.66 o                         
   5  11   0       1223.08       1144.05        25.53 o                         
   6  11   0        222.50        215.12         8.44 o                         
   7  11   0         70.20         69.06         4.43 o                         
   8  11   0          0.19          1.57         1.33 o                         
   0  12   0        659.60        721.30        22.89 o                         
   1  12   0        334.58        366.56         8.64 o                         
   2  12   0         22.44         31.07         1.68 o                         
   3  12   0        160.05        184.21         4.75 o                         
   4  12   0        179.50        162.12         4.39 o                         
   5  12   0          0.22          0.74         0.53 o                         
   6  12   0          2.87          2.83         1.11 o                         
   7  12   0         34.41         33.51         3.11 o                         
   8  12   0          0.04         -0.87         0.98 o                         
   1  13   0         21.59         19.65         1.13 o                         
   2  13   0        315.46        305.63         7.39 o                         
   3  13   0         51.80         57.04         2.58 o                         
   4  13   0          0.06          0.84         0.50 o                         
   5  13   0        202.84        187.32         7.30 o                         
   6  13   0         10.32         12.06         1.88 o                         
   7  13   0          0.00         -0.63         0.89 o                         
   8  13   0         47.12         47.55         4.11 o                         
   0  14   0        964.39        931.19        29.56 o                         
   1  14   0        365.31        361.07         8.89 o                         
   2  14   0         40.57         37.77         1.57 o                         
   3  14   0        128.35        121.51         3.53 o                         
   4  14   0          0.52          0.88         0.50 o                         
   5  14   0          0.08          0.16         0.53 o                         
   6  14   0         14.19         15.88         2.22 o                         
   7  14   0          5.32          7.79         2.51 o                         
   1  15   0         19.50         18.98         1.21 o                         
   2  15   0         35.45         29.46         1.61 o                         
   3  15   0         19.78         20.36         1.12 o                         
   4  15   0        144.35        107.28         3.76 o                         
   5  15   0         73.01         63.43         3.99 o                         
   6  15   0         24.55         23.06         2.55 o                         
   7  15   0         38.71         38.72         6.44 o                         
   0  16   0         68.10         77.40         3.66 o                         
   1  16   0       2412.78       2340.81        51.38 o                         
   2  16   0        197.31        211.17         5.54 o                         
   3  16   0          1.47          0.19         0.44 o                         
   4  16   0         14.85         19.14         1.41 o                         
   5  16   0        118.54         99.90         4.44 o                         
   6  16   0         12.92         17.88         2.33 o                         
   7  16   0         14.84         21.32         2.67 o                         
   1  17   0       2281.71       2215.61        48.71 o                         
   2  17   0          0.30         -0.40         0.68 o                         
   3  17   0         35.90         34.59         2.23 o                         
   4  17   0        162.45        145.62         3.55 o                         
   5  17   0        140.76        124.61        11.31 o                         
   6  17   0         42.43         39.99         3.46 o                         
   7  17   0        112.20        117.72        10.06 o                         
   0  18   0         53.84         55.49         3.11 o                         
   1  18   0        125.60        123.09         3.73 o                         
   2  18   0         14.88          8.89         1.04 o                         
   3  18   0        413.47        367.07         7.50 o                         
   4  18   0         73.06         77.06         2.39 o                         
   5  18   0         17.21         18.53         2.33 o                         
   6  18   0         32.34         38.78         3.77 o                         
   1  19   0         48.76         49.11         2.18 o                         
   2  19   0         22.51         12.88         1.36 o                         
   3  19   0        288.85        249.59         5.47 o                         
   4  19   0        174.94        156.99         3.89 o                         
   5  19   0          6.25          5.17         1.36 o                         
   6  19   0          0.27          0.23         1.21 o                         
   0  20   0          1.21          1.01         0.98 o                         
   1  20   0       1242.55       1261.42        28.44 o                         
   2  20   0        104.00         96.04         3.30 o                         
   3  20   0          2.87          3.05         0.68 o                         
   4  20   0         42.71         44.21         1.98 o                         
   5  20   0        114.09        115.21         4.90 o                         
   6  20   0         22.24         27.60         2.16 o                         
   1  21   0         62.43         70.84         2.90 o                         
   2  21   0        149.16        152.46         4.71 o                         
   3  21   0         28.58         29.48         2.05 o                         
   4  21   0         30.42         31.61         2.04 o                         
   5  21   0          9.75          4.17         1.18 o                         
   0  22   0        134.28        126.97        12.88 o                         
   1  22   0         10.39          8.50         1.41 o                         
   2  22   0        188.30        184.21         5.42 o                         
   3  22   0         46.72         41.23         1.96 o                         
   4  22   0          4.93          5.12         0.89 o                         
   5  22   0          0.80          2.30         1.01 o                         
   1  23   0          4.10          2.84         0.89 o                         
   2  23   0        325.11        332.81         8.80 o                         
   3  23   0         44.85         42.22         2.06 o                         
   4  23   0          2.31          0.86         0.71 o                         
   0  24   0        146.18        157.84        12.10 o                         
   1  24   0          4.85          2.63         0.89 o                         
   2  24   0          0.95         -0.43         0.71 o                         
   3  24   0        147.38        173.73         5.66 o                         
   1  25   0         44.87         43.50         2.59 o                         
   2  25   0          1.46          2.90         0.95 o                         
   0  26   0        882.13        967.01        32.00 o                         
   1  26   0        113.89        141.57         4.79 o                         
  -8   1   1        129.59        128.39         7.54 o                         
  -7   1   1         14.52         19.67         2.22 o                         
  -6   1   1          5.59          3.94         0.74 o                         
  -5   1   1       1258.84       1385.63        30.80 o                         
  -4   1   1         83.96         92.41         2.67 o                         
  -3   1   1        172.90        183.79         6.22 o                         
  -2   1   1       3298.93       3345.86        58.89 o                         
  -1   1   1        285.82        285.93         4.44 o                         
   0   1   1       3749.46       3508.46        67.66 o                         
   1   1   1        556.25        538.49        10.62 o                         
   2   1   1        210.82        219.51         4.55 o                         
   3   1   1       5269.33       5633.28        99.35 o                         
   4   1   1        109.81        114.61         3.13 o                         
   5   1   1        116.79        117.87         5.41 o                         
  -8   2   1        113.80        104.10         5.66 o                         
  -7   2   1         35.12         37.19         2.99 o                         
  -6   2   1          2.59         -0.09         0.75 o                         
  -5   2   1        303.70        300.68         7.39 o                         
  -4   2   1        193.81        232.43         8.00 o                         
  -3   2   1          0.05          2.68         0.95 o                         
  -2   2   1       1317.62       1319.75        28.68 o                         
  -1   2   1       1890.65       1876.80        33.10 o                         
   0   2   1        289.37        291.85         5.76 o                         
   1   2   1       1405.35       1399.81        30.33 o                         
   2   2   1        236.10        245.58         5.96 o                         
   3   2   1          0.13         -0.14         0.37 o                         
   4   2   1        653.21        691.63        12.66 o                         
   5   2   1         32.66         27.45         1.11 o                         
   6   2   1          0.66         -0.47         0.89 o                         
  -9   3   1         45.92         51.73         4.20 o                         
  -8   3   1         96.94         95.77         6.13 o                         
  -7   3   1        101.68         98.33         4.77 o                         
  -6   3   1        178.18        183.25         7.11 o                         
  -5   3   1        575.12        600.09        19.56 o                         
  -4   3   1         34.92         41.50         2.22 o                         
  -3   3   1        433.87        458.78        17.95 o                         
  -2   3   1          1.14          2.68         0.44 o                         
  -1   3   1          0.43          0.31         0.18 o                         
   0   3   1        587.81        577.70        10.36 o                         
   1   3   1         40.59         31.51         1.57 o                         
   2   3   1        363.88        304.87         7.12 o                         
   3   3   1        137.93        123.33         2.61 o                         
   4   3   1         61.73         45.27         1.43 o                         
   5   3   1          3.04          1.19         0.42 o                         
   6   3   1        166.04        152.52         7.23 o                         
   7   3   1         74.88         73.22         5.97 o                         
  -9   4   1        102.84        131.77         6.55 o                         
  -8   4   1        326.67        313.22        17.76 o                         
  -7   4   1          4.64          6.99         1.57 o                         
  -6   4   1       1121.03       1123.19        35.89 o                         
  -5   4   1          9.19          9.47         1.33 o                         
  -4   4   1        161.48        178.46         4.30 o                         
  -3   4   1        115.91        119.96         3.49 o                         
  -2   4   1          6.03          7.35         0.94 o                         
  -1   4   1        808.99        781.24        24.22 o                         
   0   4   1          1.31          1.00         0.38 o                         
   1   4   1        563.29        599.71        13.13 o                         
   2   4   1        296.76        301.80         5.65 o                         
   3   4   1        492.67        485.48         9.02 o                         
   4   4   1        129.31        126.96         2.79 o                         
   5   4   1        383.63        375.20         7.29 o                         
   6   4   1        145.65        135.63         6.00 o                         
   7   4   1        125.62        136.33         6.22 o                         
  -9   5   1          0.77         -1.41         1.41 o                         
  -8   5   1         28.44         24.65         2.67 o                         
  -7   5   1         57.14         45.14         5.03 o                         
  -6   5   1        662.75        659.86        21.78 o                         
  -5   5   1          3.28          2.96         0.65 o                         
  -4   5   1        194.14        162.61         4.70 o                         
  -3   5   1          0.21          1.26         0.44 o                         
  -2   5   1        622.82        614.47        19.33 o                         
  -1   5   1        123.36        126.96         6.29 o                         
   0   5   1        689.17        685.75        11.37 o                         
   1   5   1       2756.59       2674.28        47.28 o                         
   2   5   1        770.57        839.84        15.14 o                         
   3   5   1        453.01        466.72         8.70 o                         
   4   5   1          5.84          8.38         0.63 o                         
   5   5   1          0.15         -0.07         0.32 o                         
   6   5   1         75.08         75.41         4.11 o                         
   7   5   1         45.46         48.33         5.03 o                         
   8   5   1         11.50         11.01         2.10 o                         
  -9   6   1        316.52        337.21        13.11 o                         
  -8   6   1         13.04          6.49         1.73 o                         
  -7   6   1          6.15          7.90         2.51 o                         
  -6   6   1        149.53        137.53         5.78 o                         
  -5   6   1        182.33        189.94        15.73 o                         
  -4   6   1        192.46        178.80         7.98 o                         
  -3   6   1         59.88         59.56         2.67 o                         
  -2   6   1        128.39        129.96         4.67 o                         
  -1   6   1       2425.02       2436.37        52.72 o                         
   0   6   1        327.40        294.38         7.17 o                         
   1   6   1         67.89         82.05         1.80 o                         
   2   6   1          7.29          5.58         0.44 o                         
   3   6   1          0.28          1.35         0.27 o                         
   4   6   1        406.37        378.68         7.29 o                         
   5   6   1        367.21        361.89         7.09 o                         
   6   6   1       1463.80       1424.42        45.33 o                         
   7   6   1          0.00          0.38         1.26 o                         
   8   6   1          1.43          1.09         1.21 o                         
  -9   7   1         22.18         19.98         2.83 o                         
  -8   7   1          0.92          1.57         1.21 o                         
  -7   7   1       1065.71       1062.91        34.44 o                         
  -6   7   1          5.65          4.42         1.11 o                         
  -5   7   1         41.60         36.39         2.20 o                         
  -4   7   1        588.42        537.10        19.10 o                         
  -3   7   1       3146.66       3274.36       100.44 o                         
  -2   7   1       1522.19       1572.62        48.55 o                         
  -1   7   1         59.09         67.65         1.80 o                         
   0   7   1        122.19        110.41         2.75 o                         
   1   7   1        186.15        195.24         7.10 o                         
   2   7   1         26.75         47.32         1.28 o                         
   3   7   1        219.81        225.34         4.53 o                         
   4   7   1       1311.00       1271.63        31.72 o                         
   5   7   1       1970.41       1927.24        42.35 o                         
   6   7   1          2.12          2.46         1.21 o                         
   7   7   1          8.01          8.14         1.66 o                         
   8   7   1         31.81         35.29        11.31 o                         
  -9   8   1         20.50         19.36         2.83 o                         
  -8   8   1         77.68         76.39         7.86 o                         
  -7   8   1        342.73        343.19        12.55 o                         
  -6   8   1        891.17        860.83        39.13 o                         
  -5   8   1         42.53         47.08         1.72 o                         
  -4   8   1        128.85        135.99         4.02 o                         
  -3   8   1       1262.24       1364.43        42.44 o                         
  -2   8   1        309.72        302.33        10.00 o                         
  -1   8   1        817.39        859.90        18.93 o                         
   0   8   1       1445.76       1552.07        33.78 o                         
   1   8   1       2719.65       2790.78        60.46 o                         
   2   8   1       2582.18       2408.90       113.22 o                         
   3   8   1        744.62        794.82        25.37 o                         
   4   8   1         39.82         39.38         2.18 o                         
   5   8   1         19.35         21.28         1.36 o                         
   6   8   1       1009.47        991.36        32.22 o                         
   7   8   1         17.70         18.56         2.22 o                         
   8   8   1         19.29         22.46         2.77 o                         
  -9   9   1         23.66         17.61         3.93 o                         
  -8   9   1          4.19          2.51         1.33 o                         
  -7   9   1        218.05        215.98         8.67 o                         
  -6   9   1       2615.41       2499.72        78.00 o                         
  -5   9   1        254.03        232.86         6.40 o                         
  -4   9   1         16.58         30.14         1.59 o                         
  -3   9   1         87.29         79.84         3.33 o                         
  -2   9   1        812.26        947.52        29.78 o                         
  -1   9   1        447.99        477.58        10.76 o                         
   0   9   1        125.02        127.04         3.22 o                         
   1   9   1       2108.09       2312.59        41.06 o                         
   2   9   1         63.07         76.56         2.20 o                         
   3   9   1         63.36         78.47         3.18 o                         
   4   9   1        121.94        116.71         3.33 o                         
   5   9   1       1009.49        987.73        24.36 o                         
   6   9   1         95.73         93.23         4.67 o                         
   7   9   1          0.01          1.89         1.26 o                         
   8   9   1         10.33         11.02         2.99 o                         
  -9  10   1         36.56         33.61         4.09 o                         
  -8  10   1         40.34         44.66         3.78 o                         
  -7  10   1        788.68        764.14        25.44 o                         
  -6  10   1        539.82        526.11        17.89 o                         
  -5  10   1         78.44         78.32         3.63 o                         
  -4  10   1        669.71        641.96        14.61 o                         
  -3  10   1        879.33        911.85        31.74 o                         
  -2  10   1        299.02        339.41        11.33 o                         
  -1  10   1        130.50        136.54         3.53 o                         
   0  10   1          5.54          2.83         0.47 o                         
   1  10   1        974.00       1039.27        21.27 o                         
   2  10   1         12.63         21.70         1.32 o                         
   3  10   1         50.28         41.58         1.57 o                         
   4  10   1       1883.60       1864.51        41.09 o                         
   5  10   1       1563.70       1459.12        48.22 o                         
   6  10   1         43.76         44.89         3.44 o                         
   7  10   1         16.94         15.18         2.20 o                         
   8  10   1          0.02          0.16         1.33 o                         
  -8  11   1        537.55        534.61        18.89 o                         
  -7  11   1         15.21         11.38         2.36 o                         
  -6  11   1         53.14         50.38         3.56 o                         
  -5  11   1        543.52        501.53        11.70 o                         
  -4  11   1         61.92         71.73         2.72 o                         
  -3  11   1         58.04         70.93         3.33 o                         
  -2  11   1         28.89         26.67         1.20 o                         
  -1  11   1        114.40        137.67         3.53 o                         
   0  11   1        815.14        860.95        19.13 o                         
   1  11   1        240.02        237.99         5.14 o                         
   2  11   1        253.65        276.82         6.72 o                         
   3  11   1          1.01          3.02         0.58 o                         
   4  11   1        631.58        616.97        15.95 o                         
   5  11   1         27.48         30.95         2.86 o                         
   6  11   1        279.50        269.82        10.22 o                         
   7  11   1         43.70         35.21         3.93 o                         
   8  11   1         24.44         22.63         2.67 o                         
  -8  12   1         11.81         14.90         2.33 o                         
  -7  12   1        288.12        277.86        10.67 o                         
  -6  12   1         13.79         13.32         1.88 o                         
  -5  12   1        129.08        115.76         3.40 o                         
  -4  12   1          4.96          5.80         0.83 o                         
  -3  12   1         66.73         71.09         3.33 o                         
  -2  12   1        136.88        133.78         3.61 o                         
  -1  12   1         64.81         77.92         2.36 o                         
   0  12   1         89.50        100.99         2.87 o                         
   1  12   1        353.09        385.68         8.09 o                         
   2  12   1        216.99        233.70        10.78 o                         
   3  12   1         11.52         13.10         0.98 o                         
   4  12   1        131.29        113.85         4.47 o                         
   5  12   1         16.19         17.24         1.36 o                         
   6  12   1         30.50         30.99         2.89 o                         
   7  12   1         43.23         40.14         3.56 o                         
  -8  13   1          0.01          1.73         1.33 o                         
  -7  13   1        130.46        126.78         6.00 o                         
  -6  13   1         12.59         12.22         1.66 o                         
  -5  13   1        275.37        278.30        10.30 o                         
  -4  13   1        111.83         89.36         4.22 o                         
  -3  13   1         40.59         36.79         2.33 o                         
  -2  13   1         65.72         79.27         2.47 o                         
  -1  13   1          0.80          0.24         0.31 o                         
   0  13   1        173.88        182.41         4.63 o                         
   1  13   1          5.75          5.36         0.77 o                         
   2  13   1         76.62         76.04         2.01 o                         
   3  13   1        115.44        121.84         3.49 o                         
   4  13   1        133.68        126.64         4.17 o                         
   5  13   1          5.39          5.81         0.98 o                         
   6  13   1          4.13          1.95         1.26 o                         
   7  13   1         13.20         15.24         2.33 o                         
  -8  14   1        114.13        115.18         6.00 o                         
  -7  14   1         21.65         22.18         2.67 o                         
  -6  14   1         26.07         20.87         3.61 o                         
  -5  14   1         12.60          9.96         0.98 o                         
  -4  14   1          6.40          2.76         0.98 o                         
  -3  14   1          8.87          9.28         1.50 o                         
  -2  14   1        180.46        166.87         5.08 o                         
  -1  14   1         20.57         24.48         1.37 o                         
   0  14   1        324.45        296.55         7.19 o                         
   1  14   1         61.63         62.36         2.27 o                         
   2  14   1         48.04         59.66         1.77 o                         
   3  14   1         29.04         33.09         1.68 o                         
   4  14   1         43.50         38.16         1.88 o                         
   5  14   1        393.18        373.77        14.15 o                         
   6  14   1          3.18          4.33         1.43 o                         
   7  14   1         17.87         14.52         2.33 o                         
  -8  15   1         10.82          7.37         3.30 o                         
  -7  15   1          0.00         -0.94         1.11 o                         
  -6  15   1         14.17         14.77         2.00 o                         
  -5  15   1         10.06          3.17         0.76 o                         
  -4  15   1          0.25          1.10         0.89 o                         
  -3  15   1          4.83          0.97         0.53 o                         
  -2  15   1        163.61        164.66         4.44 o                         
  -1  15   1        296.57        270.26         6.68 o                         
   0  15   1        626.49        611.70        14.06 o                         
   1  15   1        366.13        352.95         8.94 o                         
   2  15   1        445.50        425.03         8.48 o                         
   3  15   1        488.20        445.54        11.26 o                         
   4  15   1        748.25        642.83        23.00 o                         
   5  15   1        140.02        139.39         9.45 o                         
   6  15   1         25.56         23.13         2.55 o                         
   7  15   1          1.27          0.43         1.21 o                         
  -7  16   1        189.09        173.03         7.78 o                         
  -6  16   1         26.48         20.76         2.44 o                         
  -5  16   1        265.78        236.30        15.62 o                         
  -4  16   1          0.21          1.26         0.98 o                         
  -3  16   1         12.04         13.98         1.21 o                         
  -2  16   1         58.43         48.63         1.96 o                         
  -1  16   1       2734.43       2548.57        55.78 o                         
   0  16   1         58.21         50.78         1.96 o                         
   1  16   1        237.16        232.73         6.01 o                         
   2  16   1          5.73          4.01         0.63 o                         
   3  16   1        206.19        174.28         4.00 o                         
   4  16   1        991.23        939.17        38.96 o                         
   5  16   1         20.38         23.84         2.55 o                         
   6  16   1        259.81        264.85        11.31 o                         
  -7  17   1          6.24          3.30         1.56 o                         
  -6  17   1        326.09        290.41        11.11 o                         
  -5  17   1          2.64          3.13         1.09 o                         
  -4  17   1        973.92        862.11        19.88 o                         
  -3  17   1         33.29         24.64         1.56 o                         
  -2  17   1          0.80          0.04         0.50 o                         
  -1  17   1         17.80         18.90         1.64 o                         
   0  17   1        682.47        637.71        14.73 o                         
   1  17   1       1041.66       1016.57        22.98 o                         
   2  17   1        239.09        191.83         4.30 o                         
   3  17   1        138.03        139.81         3.42 o                         
   4  17   1          1.83          2.62         1.03 o                         
   5  17   1          6.25          3.09         2.20 o                         
   6  17   1         65.45         68.92         5.81 o                         
  -7  18   1         18.79         18.23         2.55 o                         
  -6  18   1        385.25        389.68        20.58 o                         
  -5  18   1         13.35          9.48         1.91 o                         
  -4  18   1         18.58          9.99         1.17 o                         
  -3  18   1        463.68        428.77        10.45 o                         
  -2  18   1        462.67        446.95        10.76 o                         
  -1  18   1        182.15        179.97         4.95 o                         
   0  18   1       1192.27       1161.77        26.12 o                         
   1  18   1          1.17         -0.05         0.59 o                         
   2  18   1         60.64         34.33         1.60 o                         
   3  18   1          0.01          0.13         0.48 o                         
   4  18   1          0.03          0.83         0.59 o                         
   5  18   1         20.11         25.61         2.67 o                         
   6  18   1         51.18         47.13         5.34 o                         
  -6  19   1         68.20         54.50         4.11 o                         
  -5  19   1         19.68         21.22         1.72 o                         
  -4  19   1         13.54         13.33         1.17 o                         
  -3  19   1          0.80          3.10         0.82 o                         
  -2  19   1        154.24        164.51         4.75 o                         
  -1  19   1        165.79        163.09         4.63 o                         
   0  19   1         17.92         20.22         1.67 o                         
   1  19   1        213.69        199.06         4.94 o                         
   2  19   1         55.62         43.13         1.86 o                         
   3  19   1         23.09         21.09         1.30 o                         
   4  19   1        240.11        226.44         7.92 o                         
   5  19   1        122.99        130.42         5.22 o                         
  -6  20   1         53.97         68.40         3.45 o                         
  -5  20   1          7.90          5.51         1.08 o                         
  -4  20   1          6.90          7.79         0.99 o                         
  -3  20   1          6.20          3.29         1.27 o                         
  -2  20   1        136.57        141.18         4.32 o                         
  -1  20   1        176.27        174.69         4.98 o                         
   0  20   1         47.96         47.37         2.74 o                         
   1  20   1        164.53        158.36         4.19 o                         
   2  20   1          1.24          1.18         0.53 o                         
   3  20   1         30.23         27.23         1.51 o                         
   4  20   1         12.05         13.08         1.12 o                         
   5  20   1          1.03          3.22         1.05 o                         
  -5  21   1          3.09          2.82         0.98 o                         
  -4  21   1         33.03         30.32         1.81 o                         
  -3  21   1          6.31          7.98         1.05 o                         
  -2  21   1        102.47        102.98         3.53 o                         
  -1  21   1         54.39         58.29         2.72 o                         
   0  21   1         56.19         60.74         2.62 o                         
   1  21   1          0.21         -0.23         0.51 o                         
   2  21   1         54.25         50.22         2.13 o                         
   3  21   1          2.23          0.98         0.66 o                         
   4  21   1          1.75          3.36         0.83 o                         
   5  21   1         11.81         15.99         2.18 o                         
  -5  22   1          1.95          1.65         0.94 o                         
  -4  22   1         65.93         75.47         3.35 o                         
  -3  22   1          1.06          2.87         0.89 o                         
  -2  22   1         14.40         18.38         1.56 o                         
  -1  22   1          4.38          5.00         0.98 o                         
   0  22   1         40.01         45.70         2.43 o                         
   1  22   1         37.77         36.80         2.44 o                         
   2  22   1          7.11          8.30         0.99 o                         
   3  22   1          0.95          1.70         0.70 o                         
   4  22   1          0.00         -0.63         0.63 o                         
  -4  23   1         82.07         86.58         2.82 o                         
  -3  23   1          0.09          0.18         0.82 o                         
  -2  23   1         20.45         23.70         2.09 o                         
  -1  23   1         19.43         19.64         1.86 o                         
   0  23   1         81.67         88.49         3.55 o                         
   1  23   1         18.84         12.81         1.15 o                         
   2  23   1         18.33         20.21         1.42 o                         
   3  23   1         25.34         33.02         1.83 o                         
  -4  24   1         50.15         69.89         2.75 o                         
  -3  24   1         60.75         76.36         3.28 o                         
  -2  24   1        122.23        152.29         4.87 o                         
  -1  24   1        110.34        133.86         4.40 o                         
   0  24   1        110.06        128.76         4.28 o                         
   1  24   1         37.29         44.38         2.13 o                         
   2  24   1        114.41        116.93         3.40 o                         
   3  24   1         74.82         97.98         3.12 o                         
  -3  25   1          3.26          2.44         1.08 o                         
  -2  25   1         11.38         17.27         1.67 o                         
  -1  25   1          3.73          4.13         1.01 o                         
   0  25   1        211.70        252.14         6.38 o                         
   1  25   1          2.94          6.48         0.99 o                         
   2  25   1          3.08          2.37         0.89 o                         
   0  26   1        113.59        128.71         4.04 o                         
  -8   0   2         78.73         75.34         4.22 o                         
  -7   0   2          6.47         18.56         2.00 o                         
  -6   0   2        878.02        898.98        28.89 o                         
  -5   0   2        474.91        514.14        23.88 o                         
  -4   0   2       2268.80       2479.47        76.22 o                         
  -3   0   2       3316.32       3533.57        76.21 o                         
  -2   0   2      15656.28      16428.40       353.79 o                         
  -1   0   2        115.38        110.39         4.74 o                         
   0   0   2        283.29        190.84        10.21 o                         
   1   0   2       3129.15       3176.86       103.71 o                         
   2   0   2         41.56         25.62         1.56 o                         
   3   0   2        794.35        877.13        27.56 o                         
   4   0   2         55.36         41.26         2.22 o                         
   5   0   2        272.48        256.00         9.11 o                         
  -9   1   2         28.93         29.55         3.33 o                         
  -8   1   2         14.77          9.47         1.89 o                         
  -7   1   2         62.72         64.54         2.55 o                         
  -6   1   2        121.42        115.14         3.46 o                         
  -5   1   2        125.84         95.65         2.83 o                         
  -4   1   2       4177.13       4361.04        94.44 o                         
  -3   1   2          2.59          1.39         0.24 o                         
  -2   1   2       1074.92       1175.64        18.03 o                         
  -1   1   2      10959.84       9888.20       378.58 o                         
   0   1   2      19264.74      17765.00       542.88 o                         
   1   1   2         63.07         97.87         3.02 o                         
   2   1   2        198.52        200.70         6.71 o                         
   3   1   2        800.39        872.84        19.48 o                         
   4   1   2       1079.49       1149.17        25.46 o                         
   5   1   2          0.68          0.92         0.51 o                         
  -9   2   2         30.23         27.47         2.99 o                         
  -8   2   2         26.86         14.20         2.00 o                         
  -7   2   2          3.30          6.94         1.33 o                         
  -6   2   2          2.12          1.94         0.60 o                         
  -5   2   2        650.33        643.01        14.65 o                         
  -4   2   2         63.33         58.41         2.07 o                         
  -3   2   2       1563.95       1635.26        26.83 o                         
  -2   2   2      30679.09      30623.93       466.44 o                         
  -1   2   2       2378.52       2145.65        37.93 o                         
   0   2   2       6378.14       5581.22       237.59 o                         
   1   2   2       1013.75        982.66        17.64 o                         
   2   2   2          7.32          4.11         0.38 o                         
   3   2   2        357.69        331.46         6.41 o                         
   4   2   2        123.05        110.34         2.86 o                         
   5   2   2         94.44         89.74         4.00 o                         
 -10   3   2         55.93         75.71         5.44 o                         
  -9   3   2          0.04         -0.98         0.98 o                         
  -8   3   2         84.09         81.97         5.50 o                         
  -7   3   2        205.67        214.20         8.33 o                         
  -6   3   2        148.77        161.62         6.44 o                         
  -5   3   2         29.57         20.06         2.20 o                         
  -4   3   2       1080.31       1155.19        20.65 o                         
  -3   3   2       1428.82       1371.92        29.89 o                         
  -2   3   2       6296.94       6143.35       108.07 o                         
  -1   3   2        785.10        794.40        14.22 o                         
   0   3   2       4084.66       3908.84        75.50 o                         
   1   3   2        562.00        520.70        10.43 o                         
   2   3   2        343.43        378.92         7.12 o                         
   3   3   2         41.98         49.70         1.41 o                         
   4   3   2        159.83        158.56         3.48 o                         
   5   3   2         63.30         63.60         1.87 o                         
 -10   4   2          1.61         -0.16         1.33 o                         
  -9   4   2         15.00         14.58         2.33 o                         
  -8   4   2         18.27         11.31         1.88 o                         
  -7   4   2        111.74         93.97         4.67 o                         
  -6   4   2         22.37         30.75         2.55 o                         
  -5   4   2         80.74         78.78         2.59 o                         
  -4   4   2        893.17        869.02        19.17 o                         
  -3   4   2         28.83         25.48         0.92 o                         
  -2   4   2         91.23        114.87         2.31 o                         
  -1   4   2       2047.62       1974.22        30.17 o                         
   0   4   2        115.86        113.93         2.82 o                         
   1   4   2         57.84         62.91         1.80 o                         
   2   4   2        483.75        502.16         9.30 o                         
   3   4   2          4.52          6.34         0.55 o                         
   4   4   2        115.86        114.66         2.69 o                         
   5   4   2          3.00          4.72         0.62 o                         
   6   4   2         17.00         11.94         2.51 o                         
  -9   5   2         74.37         85.30         5.00 o                         
  -8   5   2         42.35         47.16         3.78 o                         
  -7   5   2        118.05        112.50         7.07 o                         
  -6   5   2        608.57        587.55        19.56 o                         
  -5   5   2         15.22         16.03         1.56 o                         
  -4   5   2         35.22         29.39         1.78 o                         
  -3   5   2         75.87        109.76         2.82 o                         
  -2   5   2        692.52        654.97        12.93 o                         
  -1   5   2        824.02        800.45        12.44 o                         
   0   5   2       2135.26       2102.25        34.45 o                         
   1   5   2        486.21        488.16         9.84 o                         
   2   5   2        119.85        127.92         2.76 o                         
   3   5   2        131.94        137.06         3.01 o                         
   4   5   2         31.93         34.86         1.33 o                         
   5   5   2         26.48         36.19         1.51 o                         
   6   5   2         24.60         23.31         2.55 o                         
  -9   6   2          4.87          3.22         1.43 o                         
  -8   6   2        352.32        339.53        12.55 o                         
  -7   6   2         61.78         51.42         3.56 o                         
  -6   6   2          3.36          1.26         0.89 o                         
  -5   6   2        152.90        133.15         5.33 o                         
  -4   6   2        450.18        441.08        14.44 o                         
  -3   6   2        984.89        933.93        39.13 o                         
  -2   6   2         69.47         67.43         1.89 o                         
  -1   6   2         66.84         72.80         1.38 o                         
   0   6   2        256.93        319.94         5.21 o                         
   1   6   2        489.46        520.13         9.60 o                         
   2   6   2        228.30        224.56         6.32 o                         
   3   6   2         47.59         48.28         1.45 o                         
   4   6   2        140.99        127.75         2.99 o                         
   5   6   2        169.51        167.65         3.80 o                         
   6   6   2        157.59        162.81         7.00 o                         
   7   6   2          5.50          2.18         1.43 o                         
  -9   7   2          3.57          0.49         1.57 o                         
  -8   7   2         72.59         72.75         5.97 o                         
  -7   7   2        110.50        110.32         5.11 o                         
  -6   7   2        822.65        812.31        26.44 o                         
  -5   7   2         28.54         33.09         1.95 o                         
  -4   7   2        129.41        108.61         4.44 o                         
  -3   7   2         79.37         90.05         3.56 o                         
  -2   7   2        280.78        303.73         7.07 o                         
  -1   7   2         13.81         14.21         0.56 o                         
   0   7   2        625.56        676.06        10.62 o                         
   1   7   2        124.59        112.92         3.33 o                         
   2   7   2          0.03          0.92         0.30 o                         
   3   7   2          1.21          0.37         0.28 o                         
   4   7   2        119.62        110.00         3.35 o                         
   5   7   2       1097.20       1090.75        20.10 o                         
   6   7   2        346.72        346.65        12.67 o                         
   7   7   2        141.81        143.06         6.77 o                         
  -9   8   2        272.29        282.37        11.33 o                         
  -8   8   2        966.93       1005.97        33.00 o                         
  -7   8   2        202.37        189.69         7.78 o                         
  -6   8   2         89.10         93.11         7.70 o                         
  -5   8   2        134.50        124.82         9.54 o                         
  -4   8   2         98.04        110.60         4.44 o                         
  -3   8   2        233.97        236.70         8.22 o                         
  -2   8   2        909.22        907.60        40.23 o                         
  -1   8   2        135.95        146.25         2.99 o                         
   0   8   2        786.32        840.41        13.18 o                         
   1   8   2         98.08         99.51         2.44 o                         
   2   8   2         51.77         62.52         1.66 o                         
   3   8   2         34.85         30.13         1.23 o                         
   4   8   2         32.26         34.42         1.43 o                         
   5   8   2       1057.14       1063.60        19.63 o                         
   6   8   2         15.97         18.69         2.51 o                         
   7   8   2         84.24        106.35        11.16 o                         
  -9   9   2        352.34        391.42        14.67 o                         
  -8   9   2        290.72        305.04        11.56 o                         
  -7   9   2        236.68        229.85         9.00 o                         
  -6   9   2        326.22        315.22        11.33 o                         
  -5   9   2        398.27        384.19        10.51 o                         
  -4   9   2        170.31        199.44         7.33 o                         
  -3   9   2        778.49        844.50        26.67 o                         
  -2   9   2          3.67          2.81         0.37 o                         
  -1   9   2        479.78        484.76         8.96 o                         
   0   9   2        135.11        133.33         2.82 o                         
   1   9   2        490.95        570.85        10.58 o                         
   2   9   2         70.91         81.74         2.03 o                         
   3   9   2         23.99         26.18         1.21 o                         
   4   9   2       1835.70       1784.77        32.20 o                         
   5   9   2         27.32         25.06         1.29 o                         
   6   9   2          6.21          3.57         1.21 o                         
   7   9   2         15.31         13.52         2.22 o                         
  -9  10   2         24.03         12.26         2.22 o                         
  -8  10   2          9.28         10.46         2.00 o                         
  -7  10   2          1.31          0.59         1.73 o                         
  -6  10   2        334.36        323.51        11.66 o                         
  -5  10   2        801.33        774.04        25.11 o                         
  -4  10   2         93.45        102.29         4.44 o                         
  -3  10   2       1478.65       1518.93        47.33 o                         
  -2  10   2       1288.21       1332.79        29.27 o                         
  -1  10   2        676.57        751.83        13.66 o                         
   0  10   2         92.13        108.63         2.39 o                         
   1  10   2        645.73        697.47        12.81 o                         
   2  10   2         99.67         92.28         2.71 o                         
   3  10   2         32.77         28.85         1.77 o                         
   4  10   2       1541.43       1437.58        32.25 o                         
   5  10   2          2.37          1.87         0.78 o                         
   6  10   2         23.95         26.65         4.87 o                         
   7  10   2          7.53          9.10         2.51 o                         
  -9  11   2         17.87          9.44         2.51 o                         
  -8  11   2         42.61         45.42         3.78 o                         
  -7  11   2          1.03          0.10         0.98 o                         
  -6  11   2         90.03         83.20         4.40 o                         
  -5  11   2       1591.30       1507.77        57.98 o                         
  -4  11   2        540.47        568.40        18.67 o                         
  -3  11   2         86.71         84.23         7.07 o                         
  -2  11   2          7.38          5.90         0.58 o                         
  -1  11   2         53.03         59.19         1.55 o                         
   0  11   2         29.55         41.29         1.24 o                         
   1  11   2         36.46         44.37         1.36 o                         
   2  11   2         42.96         45.91         1.76 o                         
   3  11   2         43.91         38.44         1.73 o                         
   4  11   2        213.46        207.50         5.54 o                         
   5  11   2         14.11         12.45         1.21 o                         
   6  11   2          6.14          8.84         1.78 o                         
   7  11   2        138.91        156.51        10.37 o                         
  -9  12   2         29.81         31.33         4.56 o                         
  -8  12   2         12.22         12.86         2.10 o                         
  -7  12   2        169.89        163.00         7.11 o                         
  -6  12   2        330.05        322.64        18.07 o                         
  -5  12   2         59.16         42.06         4.56 o                         
  -4  12   2          2.91          3.14         0.89 o                         
  -3  12   2        686.19        691.55        22.44 o                         
  -2  12   2        603.09        600.49        13.67 o                         
  -1  12   2        221.31        241.85         4.87 o                         
   0  12   2         21.19         22.39         1.09 o                         
   1  12   2        200.25        202.31         6.88 o                         
   2  12   2          7.80         10.07         0.85 o                         
   3  12   2        267.77        284.19        11.79 o                         
   4  12   2          4.50          6.19         0.85 o                         
   5  12   2         13.55         13.93         1.50 o                         
   6  12   2         10.65         11.98         2.00 o                         
   7  12   2         88.40         82.65         6.91 o                         
  -8  13   2         13.16         13.48         2.51 o                         
  -7  13   2         15.70         13.32         2.00 o                         
  -6  13   2          0.48          1.08         0.98 o                         
  -5  13   2        656.25        576.79        19.22 o                         
  -4  13   2         40.48         41.83         4.56 o                         
  -3  13   2         78.22         74.12         2.39 o                         
  -2  13   2        251.38        249.82         6.12 o                         
  -1  13   2        236.76        246.13         5.42 o                         
   0  13   2         40.80         48.25         1.59 o                         
   1  13   2         20.59         20.16         0.99 o                         
   2  13   2         27.77         19.16         1.24 o                         
   3  13   2        284.44        282.10         7.11 o                         
   4  13   2         47.02         50.16         2.12 o                         
   5  13   2         40.83         42.57         2.60 o                         
   6  13   2         86.95         78.71         4.55 o                         
   7  13   2          0.65         -1.11         1.11 o                         
  -8  14   2         28.80         32.81         3.44 o                         
  -7  14   2        160.12        153.39         6.89 o                         
  -6  14   2         99.23         86.84         4.55 o                         
  -5  14   2        147.86        125.71         5.56 o                         
  -4  14   2        105.46        130.69         5.97 o                         
  -3  14   2          1.04          2.24         0.53 o                         
  -2  14   2         45.16         50.22         1.80 o                         
  -1  14   2       1671.91       1591.54        31.37 o                         
   0  14   2         19.40         20.34         1.01 o                         
   1  14   2         57.83         59.85         1.77 o                         
   2  14   2         77.94         70.90         3.89 o                         
   3  14   2          0.19          0.72         0.62 o                         
   4  14   2        100.52         91.12         3.14 o                         
   5  14   2         17.95         17.99         2.91 o                         
   6  14   2          6.34          5.19         1.56 o                         
  -8  15   2          3.27         -0.63         1.73 o                         
  -7  15   2         18.41         20.08         3.46 o                         
  -6  15   2        184.53        181.18         7.56 o                         
  -5  15   2         99.82         94.37         4.67 o                         
  -4  15   2          3.95          3.32         0.69 o                         
  -3  15   2        134.76        124.53         3.60 o                         
  -2  15   2         48.42         50.26         1.91 o                         
  -1  15   2        633.12        593.46        12.99 o                         
   0  15   2        170.46        160.70         3.61 o                         
   1  15   2        237.74        244.05         5.11 o                         
   2  15   2         19.56         14.26         0.98 o                         
   3  15   2         24.22         20.43         1.43 o                         
   4  15   2          8.97         10.03         1.41 o                         
   5  15   2         36.03         36.68         3.30 o                         
   6  15   2          6.24          9.14         1.88 o                         
  -8  16   2         85.04         99.14         5.66 o                         
  -7  16   2         51.08         42.80         3.56 o                         
  -6  16   2         28.90         34.08         3.09 o                         
  -5  16   2        472.75        443.59        15.56 o                         
  -4  16   2         91.10         73.15         2.66 o                         
  -3  16   2        277.15        285.53         7.19 o                         
  -2  16   2        489.26        475.08        11.19 o                         
  -1  16   2        318.29        310.91         6.88 o                         
   0  16   2        254.88        259.73         5.40 o                         
   1  16   2        177.32        180.59         4.04 o                         
   2  16   2        292.99        267.12         5.64 o                         
   3  16   2        141.25        147.24         3.55 o                         
   4  16   2         38.59         30.19         1.92 o                         
   5  16   2         21.70         14.89         2.10 o                         
   6  16   2          2.26          0.31         1.33 o                         
  -7  17   2          5.57          9.18         4.71 o                         
  -6  17   2         49.02         41.44         3.44 o                         
  -5  17   2         52.19         48.78         3.56 o                         
  -4  17   2          9.94         14.61         1.28 o                         
  -3  17   2         10.92         20.06         1.39 o                         
  -2  17   2          9.16          6.08         0.85 o                         
  -1  17   2        149.43        151.02         3.84 o                         
   0  17   2        434.35        431.75         8.51 o                         
   1  17   2        255.91        251.47         5.34 o                         
   2  17   2        434.04        348.28         7.14 o                         
   3  17   2         55.31         48.06         1.96 o                         
   4  17   2          4.97          2.83         0.75 o                         
   5  17   2          1.95          1.46         1.26 o                         
  -7  18   2          0.00         -1.21         1.21 o                         
  -6  18   2         78.04         82.44         4.67 o                         
  -5  18   2          2.95          2.46         0.88 o                         
  -4  18   2         18.89         18.57         1.50 o                         
  -3  18   2       1843.95       1759.74        39.13 o                         
  -2  18   2         36.29         35.53         1.88 o                         
  -1  18   2       1903.15       1836.74        36.32 o                         
   0  18   2        179.41        184.10         4.30 o                         
   1  18   2          0.67          0.91         0.63 o                         
   2  18   2         20.11         15.70         1.17 o                         
   3  18   2         25.20         17.49         1.19 o                         
   4  18   2         18.97         17.91         1.32 o                         
   5  18   2        391.81        439.19        15.78 o                         
  -7  19   2          3.34          6.38         1.88 o                         
  -6  19   2         55.02         54.36         2.86 o                         
  -5  19   2         33.72         41.43         2.36 o                         
  -4  19   2         40.41         41.50         2.27 o                         
  -3  19   2       1182.89       1139.29        25.77 o                         
  -2  19   2         83.34         81.50         2.89 o                         
  -1  19   2        161.42        162.74         4.18 o                         
   0  19   2          5.79          3.08         0.64 o                         
   1  19   2         95.56        108.30         2.92 o                         
   2  19   2         12.51         10.10         0.94 o                         
   3  19   2        218.90        203.92         4.74 o                         
   4  19   2          3.82          2.57         0.76 o                         
   5  19   2        260.23        284.78         7.90 o                         
  -6  20   2         25.33         23.44         3.08 o                         
  -5  20   2         90.89         77.81         3.13 o                         
  -4  20   2          2.76          1.93         0.76 o                         
  -3  20   2        302.43        307.09         8.01 o                         
  -2  20   2        135.25        133.33         4.08 o                         
  -1  20   2         51.07         52.15         1.94 o                         
   0  20   2        181.79        176.49         4.18 o                         
   1  20   2        158.99        145.82         3.65 o                         
   2  20   2          9.36          9.33         0.94 o                         
   3  20   2          0.30         -0.11         0.66 o                         
   4  20   2          0.03         -0.26         0.61 o                         
  -6  21   2          9.32          5.35         1.24 o                         
  -5  21   2         50.44         47.04         2.62 o                         
  -4  21   2          7.23          6.42         1.05 o                         
  -3  21   2        133.03        126.83         4.08 o                         
  -2  21   2         37.75         40.35         2.21 o                         
  -1  21   2         58.68         57.90         2.69 o                         
   0  21   2         62.81         75.56         3.35 o                         
   1  21   2        255.37        231.28         5.28 o                         
   2  21   2         46.90         44.42         2.03 o                         
   3  21   2         40.85         45.35         2.80 o                         
   4  21   2          1.66          0.86         0.74 o                         
  -5  22   2         11.52         13.10         1.56 o                         
  -4  22   2          9.50          9.44         1.29 o                         
  -3  22   2         23.77         19.08         1.64 o                         
  -2  22   2        169.93        171.49         5.10 o                         
  -1  22   2        344.68        342.68         7.26 o                         
   0  22   2          2.57          3.04         0.74 o                         
   1  22   2          1.60          3.23         0.81 o                         
   2  22   2         94.91        102.46         3.03 o                         
   3  22   2          0.01          1.10         0.69 o                         
  -4  23   2          0.86          0.29         0.85 o                         
  -3  23   2        214.09        214.20         6.16 o                         
  -2  23   2         10.43         12.76         1.31 o                         
  -1  23   2          1.63          1.48         0.64 o                         
   0  23   2         15.90         17.97         1.38 o                         
   1  23   2         11.69         14.97         1.25 o                         
   2  23   2         29.53         31.85         1.83 o                         
   3  23   2          3.81          4.77         1.05 o                         
  -4  24   2         10.95          9.72         1.41 o                         
  -3  24   2          3.58          2.66         1.00 o                         
  -2  24   2        217.93        226.15         5.36 o                         
  -1  24   2          0.36         -0.31         0.60 o                         
   0  24   2         87.58         93.11         2.90 o                         
   1  24   2         55.33         65.23         3.00 o                         
   2  24   2          0.34          0.84         1.41 o                         
  -2  25   2        106.04        120.37         5.31 o                         
  -1  25   2        119.41        128.65         4.63 o                         
   0  25   2        324.34        361.40         9.74 o                         
   1  25   2          0.00         -0.07         1.00 o                         
  -9   1   3         39.13         42.50         3.66 o                         
  -8   1   3          2.33          2.73         0.82 o                         
  -7   1   3        251.15        295.01         7.54 o                         
  -6   1   3        192.68        197.86         5.22 o                         
  -5   1   3          6.41          5.83         0.82 o                         
  -4   1   3        116.50        135.59         2.89 o                         
  -3   1   3       1975.67       2069.37        31.69 o                         
  -2   1   3       1479.72       1523.70        33.69 o                         
  -1   1   3         32.93         26.65         1.68 o                         
   0   1   3         12.86         11.40         0.98 o                         
   1   1   3       1234.36       1282.85        38.65 o                         
   2   1   3         96.88        125.07         3.46 o                         
   3   1   3         20.92         19.15         1.24 o                         
   4   1   3         20.41         26.05         1.57 o                         
   5   1   3        116.09         97.51         4.44 o                         
 -10   2   3         20.16         15.87         2.44 o                         
  -9   2   3          0.04         -0.31         1.41 o                         
  -8   2   3        203.23        199.55         8.11 o                         
  -7   2   3        184.90        202.00         5.50 o                         
  -6   2   3         11.75          9.95         0.98 o                         
  -5   2   3          4.37          3.55         0.53 o                         
  -4   2   3        538.05        561.55         8.83 o                         
  -3   2   3        470.43        474.65         7.47 o                         
  -2   2   3       1983.37       2013.77        32.95 o                         
  -1   2   3        532.60        496.82        11.15 o                         
   0   2   3         61.45         57.89         2.72 o                         
   1   2   3        924.00        992.83        22.16 o                         
   2   2   3          5.30         10.66         0.85 o                         
   3   2   3        153.24        157.53         4.24 o                         
   4   2   3         82.33         72.27         2.51 o                         
   5   2   3        336.74        341.04         8.49 o                         
 -10   3   3         49.73         62.04         4.77 o                         
  -9   3   3          3.05          4.93         1.89 o                         
  -8   3   3         13.71          8.77         1.66 o                         
  -7   3   3        568.67        572.58        19.22 o                         
  -6   3   3        181.75        165.40         4.56 o                         
  -5   3   3        406.74        422.61         7.88 o                         
  -4   3   3        205.16        242.68         4.00 o                         
  -3   3   3        818.55        838.52        13.03 o                         
  -2   3   3        151.15        167.14         5.78 o                         
  -1   3   3       3803.58       3669.63        90.71 o                         
   0   3   3        180.69        182.63         5.26 o                         
   1   3   3       2604.31       2709.29        64.41 o                         
   2   3   3         72.56         71.26         2.36 o                         
   3   3   3         85.37         96.66         2.99 o                         
   4   3   3        152.81        129.24         4.19 o                         
   5   3   3          7.68          7.64         1.50 o                         
 -10   4   3          4.61          4.91         1.74 o                         
  -9   4   3          9.60          3.36         1.43 o                         
  -8   4   3          3.24          6.25         1.43 o                         
  -7   4   3         13.53         11.77         1.66 o                         
  -6   4   3         38.55         32.76         6.29 o                         
  -5   4   3        105.83         96.60         3.18 o                         
  -4   4   3        416.07        426.00         9.66 o                         
  -3   4   3         45.97         36.56         1.04 o                         
  -2   4   3        802.57        785.68        14.16 o                         
  -1   4   3       1010.73       1014.94        18.24 o                         
   0   4   3         20.02         16.29         1.27 o                         
   1   4   3        274.15        270.85         5.27 o                         
   2   4   3         30.91         26.64         1.08 o                         
   3   4   3         96.28         97.40         2.39 o                         
   4   4   3        111.47        129.09         3.81 o                         
   5   4   3         36.86         37.95         2.04 o                         
 -10   5   3        147.57        166.59         7.89 o                         
  -9   5   3         18.72         15.05         2.33 o                         
  -8   5   3         12.20          5.59         1.43 o                         
  -7   5   3         13.63          9.83         1.56 o                         
  -6   5   3        226.57        222.71         8.22 o                         
  -5   5   3          0.80          0.60         0.34 o                         
  -4   5   3         97.80         89.78         2.46 o                         
  -3   5   3        245.22        236.90         4.57 o                         
  -2   5   3          0.04          0.52         0.35 o                         
  -1   5   3        117.43        133.13         4.78 o                         
   0   5   3         33.76         18.95         1.11 o                         
   1   5   3        742.65        706.79        13.31 o                         
   2   5   3       1744.60       1687.31        34.55 o                         
   3   5   3        625.59        575.74        10.86 o                         
   4   5   3         44.81         40.31         1.53 o                         
   5   5   3        333.06        324.55         8.17 o                         
 -10   6   3         35.50         38.89         3.77 o                         
  -9   6   3         64.06         59.44         6.60 o                         
  -8   6   3        513.11        514.71        17.89 o                         
  -7   6   3         17.80         21.58         2.22 o                         
  -6   6   3        130.96        127.56         5.33 o                         
  -5   6   3         54.65         66.78         2.36 o                         
  -4   6   3        772.95        769.45        17.17 o                         
  -3   6   3        170.77        180.21         3.96 o                         
  -2   6   3       1165.17       1165.17        19.31 o                         
  -1   6   3         58.81         54.76         1.33 o                         
   0   6   3       2131.25       2236.17        37.33 o                         
   1   6   3        448.79        455.21        10.48 o                         
   2   6   3         17.73         16.91         0.91 o                         
   3   6   3       2111.51       2102.15        37.66 o                         
   4   6   3         88.51         88.03         2.37 o                         
   5   6   3         31.77         39.82         1.77 o                         
  -9   7   3        153.71        170.24         7.66 o                         
  -8   7   3        857.48        862.06        28.44 o                         
  -7   7   3         59.86         62.96         3.66 o                         
  -6   7   3         18.14         17.91         2.00 o                         
  -5   7   3       1236.16       1235.27        27.30 o                         
  -4   7   3        259.76        260.71         6.28 o                         
  -3   7   3         53.53         53.41         1.73 o                         
  -2   7   3         34.96         37.93         1.01 o                         
  -1   7   3        103.79        100.83         1.89 o                         
   0   7   3       1705.29       1793.02        27.67 o                         
   1   7   3         72.99         72.20         1.92 o                         
   2   7   3        516.54        563.92        12.60 o                         
   3   7   3       1013.74       1001.14        18.43 o                         
   4   7   3        729.76        749.25        14.11 o                         
   5   7   3        223.96        229.00         5.07 o                         
   6   7   3        116.93        116.59         8.17 o                         
  -9   8   3        306.80        298.74        11.66 o                         
  -8   8   3        108.07        107.52         5.33 o                         
  -7   8   3        301.31        301.39        11.11 o                         
  -6   8   3       1227.53       1239.06        39.33 o                         
  -5   8   3        857.31        826.41        18.54 o                         
  -4   8   3         87.82        106.04         2.94 o                         
  -3   8   3         66.87         49.40         1.68 o                         
  -2   8   3        418.44        452.93         7.26 o                         
  -1   8   3       1051.90       1046.45        16.29 o                         
   0   8   3          0.12          0.48         0.25 o                         
   1   8   3          8.71         11.76         0.68 o                         
   2   8   3        295.46        278.43         5.60 o                         
   3   8   3         84.48         77.64         3.12 o                         
   4   8   3         42.81         45.77         1.75 o                         
   5   8   3         48.00         48.54         1.94 o                         
   6   8   3         18.12         26.26         2.77 o                         
  -9   9   3         44.31         51.49         9.90 o                         
  -8   9   3        171.44        171.95         7.56 o                         
  -7   9   3         14.38         18.98         2.33 o                         
  -6   9   3        100.97        107.35         4.89 o                         
  -5   9   3        312.05        322.65         7.73 o                         
  -4   9   3         19.86         15.48         1.01 o                         
  -3   9   3        276.32        279.70         6.76 o                         
  -2   9   3         95.70        103.50         2.25 o                         
  -1   9   3        206.01        221.08         3.80 o                         
   0   9   3        177.81        163.14         2.98 o                         
   1   9   3         44.29         54.21         1.55 o                         
   2   9   3       1299.65       1300.35        23.61 o                         
   3   9   3        858.86        870.97        16.14 o                         
   4   9   3          3.79          2.55         0.60 o                         
   5   9   3        502.10        503.35         9.96 o                         
   6   9   3        170.73        182.72        11.94 o                         
  -9  10   3        973.50       1011.79        33.56 o                         
  -8  10   3        134.09        149.96         8.64 o                         
  -7  10   3          7.95          7.07         1.43 o                         
  -6  10   3         85.35         73.54         3.78 o                         
  -5  10   3          3.14          2.93         0.58 o                         
  -4  10   3        107.09        109.17         3.18 o                         
  -3  10   3        227.52        238.19         5.97 o                         
  -2  10   3       1486.98       1529.23        40.55 o                         
  -1  10   3       1189.67       1296.59        35.64 o                         
   0  10   3        368.96        390.68         6.48 o                         
   1  10   3        918.16        960.65        15.21 o                         
   2  10   3       1285.70       1258.36        22.90 o                         
   3  10   3          0.00          0.06         0.44 o                         
   4  10   3        255.32        252.34         7.03 o                         
   5  10   3          1.10          0.56         0.57 o                         
   6  10   3          0.87          3.38         1.43 o                         
  -9  11   3        289.66        303.74        12.00 o                         
  -8  11   3          8.30          7.53         1.66 o                         
  -7  11   3          6.90          6.29         1.56 o                         
  -6  11   3         80.01         90.06         3.10 o                         
  -5  11   3          5.53          6.83         0.85 o                         
  -4  11   3         81.14         85.57         2.75 o                         
  -3  11   3        101.11        106.23         2.53 o                         
  -2  11   3        195.09        208.26         4.20 o                         
  -1  11   3        688.71        719.63        13.25 o                         
   0  11   3         18.46         26.01         1.05 o                         
   1  11   3        147.56        164.88         3.11 o                         
   2  11   3        691.15        673.23        12.66 o                         
   3  11   3         49.13         50.82         2.20 o                         
   4  11   3        194.15        202.47         4.57 o                         
   5  11   3        124.52        132.42         7.23 o                         
   6  11   3         90.44         94.02         5.11 o                         
  -9  12   3          0.02          0.34         1.41 o                         
  -8  12   3         46.39         58.64         4.22 o                         
  -7  12   3         31.51         25.41         2.55 o                         
  -6  12   3        369.36        383.96         9.38 o                         
  -5  12   3        180.30        188.88         5.11 o                         
  -4  12   3        193.42        193.86         5.11 o                         
  -3  12   3         86.50         83.68         2.08 o                         
  -2  12   3         36.37         52.28         1.45 o                         
  -1  12   3         90.09        104.69         2.75 o                         
   0  12   3        271.71        266.12         5.34 o                         
   1  12   3         14.95         14.08         1.59 o                         
   2  12   3        293.51        276.84         9.71 o                         
   3  12   3        395.57        384.62         9.80 o                         
   4  12   3         69.08         73.86         2.75 o                         
   5  12   3         58.77         60.95         3.18 o                         
   6  12   3         25.43         19.89         4.56 o                         
  -9  13   3          1.95          0.94         1.33 o                         
  -8  13   3          4.92          4.67         1.66 o                         
  -7  13   3         19.69         17.36         2.99 o                         
  -6  13   3        116.33        114.12         3.56 o                         
  -5  13   3         32.46         32.27         1.79 o                         
  -4  13   3          0.54          0.00         0.54 o                         
  -3  13   3         44.86         46.02         1.92 o                         
  -2  13   3        124.99        124.58         2.83 o                         
  -1  13   3         93.69         92.68         2.27 o                         
   0  13   3        415.75        412.32         8.68 o                         
   1  13   3        173.71        157.61         3.54 o                         
   2  13   3          0.00          0.97         0.46 o                         
   3  13   3         73.30         78.07         4.26 o                         
   4  13   3         25.54         29.85         1.89 o                         
   5  13   3         11.40          5.55         1.27 o                         
   6  13   3         33.35         32.65         3.11 o                         
  -8  14   3         14.89         23.99         2.89 o                         
  -7  14   3        199.38        195.41         8.22 o                         
  -6  14   3        107.08        108.71         3.52 o                         
  -5  14   3          0.65          2.41         0.69 o                         
  -4  14   3        117.20        103.79         2.60 o                         
  -3  14   3         37.58         37.17         1.38 o                         
  -2  14   3        350.83        353.97         6.92 o                         
  -1  14   3         82.14         88.92         2.57 o                         
   0  14   3        147.36        145.06         3.75 o                         
   1  14   3          8.15          6.87         0.68 o                         
   2  14   3        434.54        400.77         7.97 o                         
   3  14   3         39.79         40.67         2.10 o                         
   4  14   3        720.60        699.26        19.82 o                         
   5  14   3         58.76         63.27         4.11 o                         
   6  14   3        119.93        120.99         8.80 o                         
  -8  15   3          0.68          3.30         1.56 o                         
  -7  15   3         35.97         34.45         3.11 o                         
  -6  15   3         34.74         34.18         1.99 o                         
  -5  15   3        187.04        181.85         5.18 o                         
  -4  15   3         98.41         91.26         2.41 o                         
  -3  15   3        726.00        706.39        13.23 o                         
  -2  15   3         30.08         27.02         1.22 o                         
  -1  15   3          0.08          0.16         0.38 o                         
   0  15   3         95.26         95.52         2.46 o                         
   1  15   3        207.45        220.65         4.74 o                         
   2  15   3         99.95         77.19         2.72 o                         
   3  15   3        316.76        306.26         7.53 o                         
   4  15   3          4.44          2.36         0.85 o                         
   5  15   3         17.77         22.82         2.55 o                         
  -8  16   3         12.47         13.58         3.30 o                         
  -7  16   3         44.27         36.31         3.31 o                         
  -6  16   3         41.94         34.16         2.07 o                         
  -5  16   3         54.21         49.08         2.04 o                         
  -4  16   3         40.95         31.23         1.44 o                         
  -3  16   3        834.95        796.29        14.88 o                         
  -2  16   3       1220.40       1176.41        21.53 o                         
  -1  16   3        113.60        115.90         2.84 o                         
   0  16   3        741.26        740.20        13.91 o                         
   1  16   3        489.37        466.94        12.17 o                         
   2  16   3        167.13        149.65         7.05 o                         
   3  16   3          3.34          3.72         0.70 o                         
   4  16   3         99.11         97.17         3.53 o                         
   5  16   3          5.42          5.97         2.51 o                         
  -7  17   3          5.58          4.56         1.78 o                         
  -6  17   3         90.62         73.73         2.94 o                         
  -5  17   3          3.11          1.57         0.55 o                         
  -4  17   3         10.07         11.28         0.88 o                         
  -3  17   3        219.50        208.26         4.59 o                         
  -2  17   3        736.63        724.94        13.68 o                         
  -1  17   3        332.74        334.40         6.81 o                         
   0  17   3        660.96        654.85        12.46 o                         
   1  17   3        361.61        351.48         7.16 o                         
   2  17   3        239.43        231.05         5.13 o                         
   3  17   3        191.73        184.55         4.47 o                         
   4  17   3          0.69          1.69         0.95 o                         
  -7  18   3          6.18          3.14         1.56 o                         
  -6  18   3         13.75         15.28         1.18 o                         
  -5  18   3        171.62        163.04         3.95 o                         
  -4  18   3         76.50         64.23         2.08 o                         
  -3  18   3        158.10        171.27         3.98 o                         
  -2  18   3        199.66        199.15         4.46 o                         
  -1  18   3         10.01         11.74         1.08 o                         
   0  18   3        785.36        787.09        17.90 o                         
   1  18   3          0.03          1.55         0.61 o                         
   2  18   3         38.66         36.33         3.41 o                         
   3  18   3         57.68         50.21         2.75 o                         
   4  18   3        114.91        113.18         4.04 o                         
  -7  19   3         61.64         64.74         8.49 o                         
  -6  19   3        124.90        138.97         3.65 o                         
  -5  19   3         14.65         16.47         1.19 o                         
  -4  19   3         38.63         34.20         1.64 o                         
  -3  19   3         51.40         65.75         2.14 o                         
  -2  19   3          0.41         -0.13         0.47 o                         
  -1  19   3         77.57         73.67         2.58 o                         
   0  19   3        134.32        122.99         4.08 o                         
   1  19   3        260.30        289.80        10.80 o                         
   2  19   3          0.79         -0.26         0.69 o                         
   3  19   3         10.77          8.42         1.20 o                         
   4  19   3         47.34         47.97         2.71 o                         
  -6  20   3          1.55          1.36         0.88 o                         
  -5  20   3         44.31         48.42         2.67 o                         
  -4  20   3         50.69         51.44         3.49 o                         
  -3  20   3        140.22        135.21         4.40 o                         
  -2  20   3          0.15         -0.58         0.58 o                         
  -1  20   3          4.68          2.34         0.85 o                         
   0  20   3         42.35         44.97         2.51 o                         
   1  20   3         50.45         56.08         2.90 o                         
   2  20   3          2.57          0.63         0.82 o                         
   3  20   3        110.21        118.25         4.20 o                         
   4  20   3         13.84         15.01         2.13 o                         
  -6  21   3         22.61         33.57         2.31 o                         
  -5  21   3          1.91          1.26         0.94 o                         
  -4  21   3        227.19        248.39         6.99 o                         
  -3  21   3         48.58         38.63         2.43 o                         
  -2  21   3         12.97          9.57         1.26 o                         
  -1  21   3          6.68          7.36         1.13 o                         
   0  21   3          1.27          0.67         0.86 o                         
   1  21   3         56.15         58.84         3.06 o                         
   2  21   3          3.35          2.32         0.98 o                         
   3  21   3          1.94          3.30         1.10 o                         
  -5  22   3          2.45          0.99         0.89 o                         
  -4  22   3         12.29          7.26         1.21 o                         
  -3  22   3         59.74         69.15         3.18 o                         
  -2  22   3          0.11         -0.33         0.74 o                         
  -1  22   3         35.12         31.76         2.24 o                         
   0  22   3         27.19         29.35         2.12 o                         
   1  22   3          9.81          9.51         1.32 o                         
   2  22   3         24.64         23.48         1.95 o                         
  -4  23   3         33.77         30.99         2.35 o                         
  -3  23   3          8.29          8.60         1.36 o                         
  -2  23   3          0.46          0.31         1.18 o                         
  -1  23   3          0.15         -0.74         0.74 o                         
   0  23   3         73.63         83.70         5.62 o                         
   1  23   3         31.17         27.08         2.15 o                         
   2  23   3          0.80          1.89         1.04 o                         
  -3  24   3         27.21         28.01         2.19 o                         
  -2  24   3         83.43         82.85         4.57 o                         
  -1  24   3        104.25        102.87         5.31 o                         
   0  24   3         21.32         18.64         1.79 o                         
   1  24   3         12.22         13.57         1.68 o                         
  -1  25   3         82.63         90.36         3.77 o                         
  -9   0   4        143.83        156.97         7.00 o                         
  -8   0   4        121.11        113.03         5.33 o                         
  -7   0   4        304.89        323.72        11.56 o                         
  -6   0   4        420.01        422.39        14.22 o                         
  -5   0   4        751.40        804.96        17.83 o                         
  -4   0   4       8623.43       9229.40       198.93 o                         
  -3   0   4       2013.01       2078.20        45.18 o                         
  -2   0   4        258.98        194.69         7.53 o                         
  -1   0   4       1881.88       1756.52        53.78 o                         
   0   0   4       4109.61       3963.25       178.35 o                         
   1   0   4         25.88         35.84         2.22 o                         
   2   0   4       1170.30       1160.55        36.78 o                         
   3   0   4        124.43        149.75        12.73 o                         
   4   0   4       1195.56       1121.75        36.00 o                         
   5   0   4        145.09        122.37         5.66 o                         
 -10   1   4         19.29         21.39         2.77 o                         
  -9   1   4         10.19          8.50         1.24 o                         
  -8   1   4        186.69        166.08         4.91 o                         
  -7   1   4         25.76         28.67         1.93 o                         
  -6   1   4        120.83        124.90         3.61 o                         
  -5   1   4         38.65         32.26         0.84 o                         
  -4   1   4       4331.42       4423.37        67.58 o                         
  -3   1   4         79.31         72.63         1.50 o                         
  -2   1   4        169.49        168.73         3.39 o                         
  -1   1   4          1.90          4.11         0.28 o                         
   0   1   4        228.11        237.07         6.80 o                         
   1   1   4        264.44        280.90         7.03 o                         
   2   1   4        108.26         99.68         3.14 o                         
   3   1   4         19.93         23.81         1.56 o                         
   4   1   4         28.27         26.48         1.72 o                         
   5   1   4          6.04          6.94         1.05 o                         
 -10   2   4         15.91         15.65         3.77 o                         
  -9   2   4         15.60         12.73         2.20 o                         
  -8   2   4         44.57         48.97         2.51 o                         
  -7   2   4        185.29        185.34         5.07 o                         
  -6   2   4        351.08        364.47         8.80 o                         
  -5   2   4         24.48         32.24         0.95 o                         
  -4   2   4       1441.48       1451.36        22.43 o                         
  -3   2   4          3.65          1.16         0.23 o                         
  -2   2   4        167.56        186.37         4.50 o                         
  -1   2   4       5765.74       5939.25       169.89 o                         
   0   2   4       1425.54       1435.77        31.74 o                         
   1   2   4          0.45          0.24         0.47 o                         
   2   2   4        113.30        125.43         3.87 o                         
   3   2   4         32.33         41.50         2.12 o                         
   4   2   4          5.42         18.05         1.45 o                         
   5   2   4         31.85         35.80         2.12 o                         
 -10   3   4          1.21          1.35         1.43 o                         
  -9   3   4        100.95         97.41         8.64 o                         
  -8   3   4         51.16         40.07         3.33 o                         
  -7   3   4         40.32         49.24         2.15 o                         
  -6   3   4          0.23          0.16         0.47 o                         
  -5   3   4         39.61         48.99         1.11 o                         
  -4   3   4        499.63        484.01         7.71 o                         
  -3   3   4         77.02         78.45         1.80 o                         
  -2   3   4        465.71        488.72         9.02 o                         
  -1   3   4        373.29        356.57         6.79 o                         
   0   3   4        596.91        577.33        27.44 o                         
   1   3   4         25.75         29.51         1.57 o                         
   2   3   4          0.61          4.37         2.03 o                         
   3   3   4         74.56         83.51         2.90 o                         
   4   3   4         28.83         16.77         1.41 o                         
   5   3   4         28.91         24.59         1.80 o                         
 -10   4   4          0.94          1.57         2.04 o                         
  -9   4   4          0.37          1.97         1.21 o                         
  -8   4   4         56.07         54.55         3.56 o                         
  -7   4   4          7.25          5.00         1.21 o                         
  -6   4   4        225.33        220.82         8.22 o                         
  -5   4   4        127.17        120.34         3.17 o                         
  -4   4   4       2266.13       2386.93        42.38 o                         
  -3   4   4        591.60        602.57        11.05 o                         
  -2   4   4        256.30        243.56         4.76 o                         
  -1   4   4         48.67         51.16         1.85 o                         
   0   4   4         17.22         16.87         1.13 o                         
   1   4   4        161.57        168.70         5.26 o                         
   2   4   4         60.96         64.11         2.40 o                         
   3   4   4         85.34         91.53         3.31 o                         
   4   4   4        691.62        636.59        15.08 o                         
   5   4   4        128.88        140.18         4.40 o                         
 -10   5   4        299.20        300.37        11.89 o                         
  -9   5   4          0.33          0.07         0.98 o                         
  -8   5   4          1.44          1.57         1.11 o                         
  -7   5   4         31.35         23.15         2.22 o                         
  -6   5   4          7.55         12.19         2.83 o                         
  -5   5   4        389.82        393.74         9.11 o                         
  -4   5   4        700.83        735.74        13.41 o                         
  -3   5   4        225.53        219.41         4.78 o                         
  -2   5   4        885.62        953.35        19.11 o                         
  -1   5   4          3.20          3.53         0.40 o                         
   0   5   4        177.36        168.69         3.93 o                         
   1   5   4        218.99        201.59        12.93 o                         
   2   5   4         23.46         28.43         1.64 o                         
   3   5   4        881.74        863.69        19.84 o                         
   4   5   4         36.82         30.86         1.92 o                         
   5   5   4          5.62          7.24         1.17 o                         
 -10   6   4        583.40        638.99        22.44 o                         
  -9   6   4         70.16         75.10         4.44 o                         
  -8   6   4          4.16          7.97         1.89 o                         
  -7   6   4        482.07        480.28        16.44 o                         
  -6   6   4        411.75        423.93        14.44 o                         
  -5   6   4         44.67         43.02         2.29 o                         
  -4   6   4        174.40        158.76         3.29 o                         
  -3   6   4         56.63         64.94         1.67 o                         
  -2   6   4        922.67       1023.27        27.71 o                         
  -1   6   4        304.07        305.29         5.98 o                         
   0   6   4          9.57          8.91         0.64 o                         
   1   6   4        239.92        248.68         6.40 o                         
   2   6   4         55.41         55.27         1.92 o                         
   3   6   4        193.42        209.81         5.73 o                         
   4   6   4        259.06        269.53         7.30 o                         
   5   6   4        287.45        286.99         7.62 o                         
 -10   7   4         23.32         20.75         2.89 o                         
  -9   7   4         50.28         45.05         3.78 o                         
  -8   7   4          1.69          0.38         0.98 o                         
  -7   7   4        132.28        137.37         6.00 o                         
  -6   7   4        297.39        301.58        10.67 o                         
  -5   7   4        266.01        267.76         6.52 o                         
  -4   7   4          2.52          0.74         0.38 o                         
  -3   7   4          0.34          0.53         0.28 o                         
  -2   7   4         38.56         45.58         1.34 o                         
  -1   7   4        428.85        438.58         8.36 o                         
   0   7   4         66.85         62.22         1.76 o                         
   1   7   4          9.22          8.71         0.66 o                         
   2   7   4        307.98        312.74         6.32 o                         
   3   7   4        357.43        352.12         7.12 o                         
   4   7   4        208.88        208.83         5.85 o                         
   5   7   4         12.96         12.34         1.68 o                         
  -9   8   4          5.98          7.89         1.78 o                         
  -8   8   4         41.23         38.86         3.33 o                         
  -7   8   4        227.30        226.78         8.67 o                         
  -6   8   4        119.23        125.43         5.33 o                         
  -5   8   4       1391.86       1344.27        29.74 o                         
  -4   8   4         70.57         60.33         3.67 o                         
  -3   8   4        184.51        209.26         4.30 o                         
  -2   8   4          0.69          1.62         0.38 o                         
  -1   8   4        275.31        299.83         6.52 o                         
   0   8   4         10.48          8.67         0.48 o                         
   1   8   4        404.58        419.07         8.10 o                         
   2   8   4          5.49          6.19         0.86 o                         
   3   8   4        615.68        608.26        11.69 o                         
   4   8   4        219.55        218.09         4.91 o                         
   5   8   4        158.61        172.62         5.22 o                         
  -9   9   4        147.30        128.65         6.33 o                         
  -8   9   4         74.31         73.44         5.03 o                         
  -7   9   4        123.79        122.41         5.56 o                         
  -6   9   4       1973.70       1951.94        61.11 o                         
  -5   9   4         12.22         10.41         0.92 o                         
  -4   9   4          1.53          1.41         0.47 o                         
  -3   9   4         13.50         13.89         0.87 o                         
  -2   9   4          6.48          9.43         0.56 o                         
  -1   9   4          3.23          0.35         0.28 o                         
   0   9   4        377.29        378.08         6.32 o                         
   1   9   4         13.45         14.65         1.02 o                         
   2   9   4        487.42        485.52         9.40 o                         
   3   9   4         69.12         75.29         2.28 o                         
   4   9   4        133.45        130.31         3.37 o                         
   5   9   4        127.03        148.99         4.87 o                         
  -9  10   4        258.19        290.62        17.44 o                         
  -8  10   4         93.60         90.58         4.89 o                         
  -7  10   4        104.44        103.20         5.00 o                         
  -6  10   4         87.31         86.24         3.45 o                         
  -5  10   4        369.19        363.97         8.80 o                         
  -4  10   4         92.26         86.95         2.67 o                         
  -3  10   4         28.53         24.53         1.41 o                         
  -2  10   4         49.29         54.96         1.37 o                         
  -1  10   4        153.29        159.69         4.22 o                         
   0  10   4         21.78         21.91         0.96 o                         
   1  10   4        115.12        123.22         2.54 o                         
   2  10   4        175.48        172.44         3.90 o                         
   3  10   4         26.55         27.57         1.43 o                         
   4  10   4         29.03         29.27         1.57 o                         
   5  10   4         39.17         44.91         2.51 o                         
  -9  11   4         19.55         20.74         2.77 o                         
  -8  11   4         53.43         53.11         4.00 o                         
  -7  11   4         78.85         84.70         4.44 o                         
  -6  11   4        203.04        189.69         5.44 o                         
  -5  11   4         78.72         72.65         3.02 o                         
  -4  11   4          1.70          1.09         0.58 o                         
  -3  11   4        427.19        416.74        11.90 o                         
  -2  11   4        418.25        421.42        10.05 o                         
  -1  11   4        126.55        143.07         3.67 o                         
   0  11   4        202.95        200.81         4.40 o                         
   1  11   4         29.34         30.64         1.34 o                         
   2  11   4        619.23        643.04        13.55 o                         
   3  11   4         26.86         27.74         1.64 o                         
   4  11   4        544.40        561.01        18.36 o                         
   5  11   4         46.16         68.40         3.56 o                         
  -9  12   4        157.91        203.69         8.89 o                         
  -8  12   4        142.40        159.84         8.49 o                         
  -7  12   4         93.06         89.01         4.67 o                         
  -6  12   4          0.02          0.27         0.58 o                         
  -5  12   4        479.87        463.12        11.04 o                         
  -4  12   4          2.64          4.70         0.59 o                         
  -3  12   4         67.92         75.32         3.55 o                         
  -2  12   4         59.02         60.28         4.04 o                         
  -1  12   4        155.93        163.77         4.10 o                         
   0  12   4          0.16          0.24         0.44 o                         
   1  12   4        129.88        141.30         3.48 o                         
   2  12   4       1423.35       1424.69        40.27 o                         
   3  12   4        105.23        100.81         3.57 o                         
   4  12   4          0.61          0.92         0.82 o                         
   5  12   4         92.94        126.34        10.69 o                         
  -9  13   4          7.16          7.19         2.99 o                         
  -8  13   4        153.62        165.52        14.46 o                         
  -7  13   4        184.57        176.55         7.56 o                         
  -6  13   4        451.50        435.75        10.60 o                         
  -5  13   4          1.72          0.58         0.53 o                         
  -4  13   4        334.62        325.03         8.13 o                         
  -3  13   4        559.69        562.59        13.20 o                         
  -2  13   4        834.66        884.92        20.15 o                         
  -1  13   4        268.10        269.62         6.95 o                         
   0  13   4          2.89          7.59         1.18 o                         
   1  13   4        370.93        353.01         9.22 o                         
   2  13   4        216.53        228.89         5.15 o                         
   3  13   4         22.98         19.46         1.67 o                         
   4  13   4         15.36         16.97         2.33 o                         
  -8  14   4          7.94         11.07         2.10 o                         
  -7  14   4          6.47          4.91         1.57 o                         
  -6  14   4         95.34         87.58         3.05 o                         
  -5  14   4        445.68        432.79        10.56 o                         
  -4  14   4         65.38         72.06         2.63 o                         
  -3  14   4        464.89        461.59        11.16 o                         
  -2  14   4         12.55          9.57         1.01 o                         
  -1  14   4          3.95          3.95         0.79 o                         
   0  14   4        325.63        306.27        13.29 o                         
   1  14   4         11.16          9.86         1.13 o                         
   2  14   4         26.97         26.41         2.22 o                         
   3  14   4          3.03          2.97         1.21 o                         
   4  14   4          0.03         -0.63         1.11 o                         
  -8  15   4          7.02          7.51         1.88 o                         
  -7  15   4          0.05          0.31         1.11 o                         
  -6  15   4        155.64        145.05         4.39 o                         
  -5  15   4         92.51         80.77         2.94 o                         
  -4  15   4          3.85          3.61         0.85 o                         
  -3  15   4        562.88        566.93        14.02 o                         
  -2  15   4        359.80        357.19         9.06 o                         
  -1  15   4         78.54         71.66         2.71 o                         
   0  15   4        293.13        289.98        12.34 o                         
   1  15   4         32.36         42.50         2.36 o                         
   2  15   4          9.79         11.15         1.29 o                         
   3  15   4          2.17          1.86         0.85 o                         
   4  15   4         32.62         29.21         2.99 o                         
  -8  16   4          3.00          2.83         1.56 o                         
  -7  16   4         99.35        110.58         5.66 o                         
  -6  16   4         66.53         67.42         2.88 o                         
  -5  16   4          4.72          4.09         0.88 o                         
  -4  16   4         17.56         15.41         1.33 o                         
  -3  16   4       1241.04       1249.36        28.21 o                         
  -2  16   4        124.22        126.97         4.04 o                         
  -1  16   4          5.24          3.22         0.82 o                         
   0  16   4          0.82          0.81         0.76 o                         
   1  16   4         96.77         85.97         4.31 o                         
   2  16   4          0.79          0.50         0.77 o                         
   3  16   4         30.23         39.07         2.39 o                         
   4  16   4          0.12          0.88         1.14 o                         
  -7  17   4          6.43          5.11         1.66 o                         
  -6  17   4         41.82         41.40         2.35 o                         
  -5  17   4        210.04        192.11        10.07 o                         
  -4  17   4        413.10        418.90        10.41 o                         
  -3  17   4        109.06        115.74         3.85 o                         
  -2  17   4         36.31         34.17         2.07 o                         
  -1  17   4        157.44        162.05         4.87 o                         
   0  17   4          0.06         -0.10         0.66 o                         
   1  17   4        528.30        499.81        15.88 o                         
   2  17   4         34.05         28.22         2.03 o                         
   3  17   4         22.16         20.86         2.05 o                         
   4  17   4         37.82         40.44         2.90 o                         
  -7  18   4         28.26         20.52         2.99 o                         
  -6  18   4          0.01          0.84         0.79 o                         
  -5  18   4        568.57        580.63        14.06 o                         
  -4  18   4         88.79         88.42         3.30 o                         
  -3  18   4          0.05          0.43         0.60 o                         
  -2  18   4        111.53        114.18         3.83 o                         
  -1  18   4         66.32         66.63         2.75 o                         
   0  18   4        209.55        224.68         6.32 o                         
   1  18   4         91.95        102.73         3.69 o                         
   2  18   4          4.73          3.67         0.98 o                         
   3  18   4          0.41          1.80         1.16 o                         
  -7  19   4          0.26         -0.89         1.21 o                         
  -6  19   4          9.46         10.97         1.39 o                         
  -5  19   4         44.12         49.95         2.70 o                         
  -4  19   4          1.27         -0.05         0.69 o                         
  -3  19   4          3.20          2.89         1.00 o                         
  -2  19   4        118.36        112.86         3.89 o                         
  -1  19   4         86.18         90.29         3.42 o                         
   0  19   4        234.93        236.37         6.71 o                         
   1  19   4          2.09          2.99         0.94 o                         
   2  19   4          0.27         -0.41         0.74 o                         
   3  19   4         65.56         77.51         3.53 o                         
  -6  20   4         12.36         11.44         1.45 o                         
  -5  20   4        682.29        688.98        16.54 o                         
  -4  20   4         13.63          9.72         1.29 o                         
  -3  20   4        338.86        329.29         8.72 o                         
  -2  20   4          3.20          2.15         0.82 o                         
  -1  20   4          4.85          2.83         0.94 o                         
   0  20   4        112.16        107.06         4.13 o                         
   1  20   4          4.21          2.28         0.94 o                         
   2  20   4          5.85          2.35         1.04 o                         
  -6  21   4        121.59        117.81         4.23 o                         
  -5  21   4        497.69        499.56        12.61 o                         
  -4  21   4          0.71          2.77         1.00 o                         
  -3  21   4         73.20         74.88         3.18 o                         
  -2  21   4         25.22         35.95         2.95 o                         
  -1  21   4         54.94         61.87         3.17 o                         
   0  21   4          0.00          1.69         0.89 o                         
   1  21   4          0.02         -0.79         0.79 o                         
   2  21   4          2.33          0.69         1.01 o                         
  -5  22   4         20.36         17.02         1.80 o                         
  -4  22   4          3.39          2.89         1.13 o                         
  -3  22   4          4.20          2.62         1.01 o                         
  -2  22   4         75.39         78.79         5.58 o                         
  -1  22   4         25.33         35.79         2.43 o                         
   0  22   4          9.25          6.72         1.53 o                         
   1  22   4         16.62         10.49         2.00 o                         
  -4  23   4         56.57         62.06         3.45 o                         
  -3  23   4         48.33         53.68         3.06 o                         
  -2  23   4         95.55         92.53         4.08 o                         
  -1  23   4         75.66         92.57         6.99 o                         
   0  23   4         20.47         17.66         1.84 o                         
  -2  24   4         35.23         31.49         2.39 o                         
 -10   1   5         12.88         11.01         2.22 o                         
  -9   1   5         95.12         89.22         3.38 o                         
  -8   1   5         15.17         15.86         1.40 o                         
  -7   1   5         65.87         67.82         2.47 o                         
  -6   1   5         22.50         22.03         1.29 o                         
  -5   1   5        337.13        348.40         5.74 o                         
  -4   1   5        126.65        132.07         2.40 o                         
  -3   1   5         99.79         96.30         3.08 o                         
  -2   1   5         16.08         13.85         0.89 o                         
  -1   1   5        986.28        952.12        21.15 o                         
   0   1   5        200.25        218.04         7.00 o                         
   1   1   5         71.53         69.25         2.55 o                         
   2   1   5          7.58          9.70         1.10 o                         
   3   1   5         10.36          5.90         0.98 o                         
   4   1   5          0.67          0.94         0.82 o                         
   5   1   5         17.99         17.36         1.64 o                         
 -10   2   5          4.60          9.60         2.10 o                         
  -9   2   5        110.42        120.09         5.78 o                         
  -8   2   5         64.70         62.53         2.51 o                         
  -7   2   5         57.85         56.80         2.24 o                         
  -6   2   5         50.33         45.68         1.76 o                         
  -5   2   5        891.01        887.41        13.92 o                         
  -4   2   5        170.00        180.38         3.61 o                         
  -3   2   5         79.67         81.76         1.94 o                         
  -2   2   5        242.77        225.92         4.55 o                         
  -1   2   5        296.20        295.87         8.13 o                         
   0   2   5        362.72        351.79         8.89 o                         
   1   2   5          3.70          4.38         0.82 o                         
   2   2   5         49.77         52.60         2.31 o                         
   3   2   5        230.28        223.95         6.24 o                         
   4   2   5         31.23         28.49         1.99 o                         
   5   2   5         20.91         27.14         2.04 o                         
 -10   3   5         11.80         13.75         2.51 o                         
  -9   3   5         51.02         55.60         4.11 o                         
  -8   3   5         36.99         35.62         2.99 o                         
  -7   3   5          4.18          4.28         0.76 o                         
  -6   3   5        463.86        471.00        12.76 o                         
  -5   3   5         35.66         37.50         1.02 o                         
  -4   3   5        372.07        407.59         6.64 o                         
  -3   3   5        176.28        190.00         3.89 o                         
  -2   3   5         11.01         10.72         0.65 o                         
  -1   3   5          2.94          0.63         0.47 o                         
   0   3   5        398.55        361.43         8.88 o                         
   1   3   5        249.38        228.27         6.09 o                         
   2   3   5         22.85         20.32         2.63 o                         
   3   3   5          2.82          2.07         0.85 o                         
   4   3   5         39.12         26.94         1.92 o                         
   5   3   5          6.11          4.56         1.08 o                         
 -10   4   5        358.73        393.93        14.67 o                         
  -9   4   5         44.99         40.65         3.77 o                         
  -8   4   5        107.34        101.33         5.00 o                         
  -7   4   5         25.11         30.39         2.44 o                         
  -6   4   5        373.40        380.34        12.89 o                         
  -5   4   5        475.50        473.56         8.89 o                         
  -4   4   5        486.65        488.49         9.15 o                         
  -3   4   5        238.99        240.56         4.80 o                         
  -2   4   5        928.36        910.47        28.13 o                         
  -1   4   5       1030.12       1056.61        22.00 o                         
   0   4   5         12.78         14.23         0.90 o                         
   1   4   5       1540.49       1551.04        34.65 o                         
   2   4   5        146.99        134.25         4.20 o                         
   3   4   5         70.98         73.20         2.90 o                         
   4   4   5         49.43         46.78         2.58 o                         
   5   4   5         85.99         95.77         3.69 o                         
 -10   5   5         19.59         14.14         2.51 o                         
  -9   5   5        151.52        144.11         6.67 o                         
  -8   5   5          0.72          0.84         0.98 o                         
  -7   5   5        260.87        248.12         9.33 o                         
  -6   5   5         60.53         69.61         3.56 o                         
  -5   5   5        589.30        580.54        10.80 o                         
  -4   5   5          3.61          4.12         0.46 o                         
  -3   5   5         15.51         14.46         0.81 o                         
  -2   5   5       1457.87       1532.22        27.54 o                         
  -1   5   5        774.43        778.79        14.37 o                         
   0   5   5         73.56         71.59         2.49 o                         
   1   5   5        395.30        385.64         9.59 o                         
   2   5   5         39.94         39.17         3.49 o                         
   3   5   5          4.95          4.09         0.89 o                         
   4   5   5         10.55          7.91         1.26 o                         
   5   5   5          7.12          4.84         1.13 o                         
 -10   6   5         96.77         95.97         5.44 o                         
  -9   6   5          9.67         12.00         3.30 o                         
  -8   6   5        173.66        176.66         7.33 o                         
  -7   6   5        743.62        782.05        25.56 o                         
  -6   6   5         52.31         53.63         4.56 o                         
  -5   6   5        143.05        132.94         2.95 o                         
  -4   6   5        625.74        636.33        11.82 o                         
  -3   6   5        989.25        991.17        18.07 o                         
  -2   6   5         10.03          8.14         0.64 o                         
  -1   6   5         77.81         75.55         2.62 o                         
   0   6   5         86.19         83.80         2.72 o                         
   1   6   5       1158.30       1188.83        29.89 o                         
   2   6   5          0.04          0.24         0.63 o                         
   3   6   5         26.73         25.12         1.90 o                         
   4   6   5         37.28         37.21         2.31 o                         
   5   6   5        138.52        148.98         4.97 o                         
 -10   7   5        170.63        176.91         8.11 o                         
  -9   7   5          0.73          2.04         1.33 o                         
  -8   7   5          3.07          4.09         1.33 o                         
  -7   7   5        379.83        372.51        13.11 o                         
  -6   7   5        172.89        173.81         6.89 o                         
  -5   7   5         88.75         84.11         2.30 o                         
  -4   7   5          0.12          0.15         0.35 o                         
  -3   7   5         15.93         16.12         0.90 o                         
  -2   7   5        278.78        252.25         6.25 o                         
  -1   7   5        172.59        171.82         3.78 o                         
   0   7   5        402.78        409.05         8.08 o                         
   1   7   5        224.88        228.63         6.21 o                         
   2   7   5        573.18        582.47        13.98 o                         
   3   7   5        106.36         95.94         4.54 o                         
   4   7   5         79.33         92.37         3.57 o                         
   5   7   5          6.78          6.31         1.45 o                         
  -9   8   5         14.34         16.86         2.41 o                         
  -8   8   5          0.99          1.73         1.11 o                         
  -7   8   5          0.23          0.63         0.89 o                         
  -6   8   5         25.57         28.02         3.14 o                         
  -5   8   5          1.62          2.04         0.53 o                         
  -4   8   5        722.99        714.35        13.28 o                         
  -3   8   5          1.47          0.94         0.40 o                         
  -2   8   5        207.37        196.29         5.08 o                         
  -1   8   5         18.46         17.73         1.04 o                         
   0   8   5          5.46          7.87         0.76 o                         
   1   8   5         14.49         15.84         1.20 o                         
   2   8   5        259.71        270.53         7.27 o                         
   3   8   5         55.01         60.32         2.78 o                         
   4   8   5        183.57        203.49         6.01 o                         
   5   8   5        107.29         95.10         4.35 o                         
  -9   9   5          6.26          8.37         1.88 o                         
  -8   9   5         30.72         27.19         3.46 o                         
  -7   9   5          2.79          2.04         1.11 o                         
  -6   9   5        798.71        805.02        24.86 o                         
  -5   9   5        101.15        104.08         3.17 o                         
  -4   9   5         33.56         40.99         1.45 o                         
  -3   9   5          0.01         -0.36         0.36 o                         
  -2   9   5        420.06        442.62         8.97 o                         
  -1   9   5          0.02          0.12         0.40 o                         
   0   9   5         35.21         37.20         1.59 o                         
   1   9   5        857.00        870.86        16.36 o                         
   2   9   5         93.38         98.41         3.49 o                         
   3   9   5          0.85          0.39         0.74 o                         
   4   9   5         67.46         70.85         3.14 o                         
   5   9   5         95.67         93.10         4.47 o                         
  -9  10   5          0.75          0.94         1.33 o                         
  -8  10   5         66.64         71.38         4.56 o                         
  -7  10   5          1.26          0.94         1.11 o                         
  -6  10   5          4.90          4.00         0.76 o                         
  -5  10   5         75.32         70.05         2.46 o                         
  -4  10   5         32.66         33.01         1.73 o                         
  -3  10   5        337.18        336.13         7.71 o                         
  -2  10   5        120.64        116.29         2.88 o                         
  -1  10   5        131.69        136.54         3.31 o                         
   0  10   5        627.69        668.38        19.32 o                         
   1  10   5          0.83          0.81         0.51 o                         
   2  10   5         50.39         55.75         2.82 o                         
   3  10   5          6.52          6.17         1.12 o                         
   4  10   5        178.99        192.74         5.85 o                         
   5  10   5        345.39        387.78        14.55 o                         
  -9  11   5         31.11         37.44         3.66 o                         
  -8  11   5        237.25        261.31        10.33 o                         
  -7  11   5         68.27         70.75         4.40 o                         
  -6  11   5        390.82        410.25        10.01 o                         
  -5  11   5         28.63         30.76         1.75 o                         
  -4  11   5         16.07         15.41         1.21 o                         
  -3  11   5        718.35        745.06        13.98 o                         
  -2  11   5          6.21         10.16         0.83 o                         
  -1  11   5         70.16         62.75         3.08 o                         
   0  11   5        625.42        653.45        19.13 o                         
   1  11   5          2.80          1.06         0.71 o                         
   2  11   5         14.05         14.25         1.43 o                         
   3  11   5          1.02          0.14         0.76 o                         
   4  11   5         26.24         29.19         2.24 o                         
  -9  12   5        144.93        157.85         7.56 o                         
  -8  12   5         16.04         14.26         2.20 o                         
  -7  12   5         11.77         13.67         2.00 o                         
  -6  12   5          0.03         -0.53         0.53 o                         
  -5  12   5         66.50         66.85         2.50 o                         
  -4  12   5         47.59         45.37         2.03 o                         
  -3  12   5        406.93        408.34         9.94 o                         
  -2  12   5         19.38         24.41         1.30 o                         
  -1  12   5         89.33         97.65         2.71 o                         
   0  12   5        840.85        832.74        17.90 o                         
   1  12   5          4.76          3.08         1.03 o                         
   2  12   5         67.45         64.39         2.28 o                         
   3  12   5         24.16         29.04         2.12 o                         
   4  12   5        211.53        210.95         6.36 o                         
  -9  13   5         99.34        114.86         6.11 o                         
  -8  13   5          2.04         -0.74         1.26 o                         
  -7  13   5         38.22         39.29         3.33 o                         
  -6  13   5          0.15          0.00         0.64 o                         
  -5  13   5        329.00        333.32         8.45 o                         
  -4  13   5         73.11         67.47         2.59 o                         
  -3  13   5         57.02         58.39         2.81 o                         
  -2  13   5          2.83          2.51         0.69 o                         
  -1  13   5          0.49          0.93         0.56 o                         
   0  13   5        399.55        446.30         9.00 o                         
   1  13   5         92.83         98.44         2.86 o                         
   2  13   5          5.08          4.89         0.87 o                         
   3  13   5          4.14          4.36         1.26 o                         
   4  13   5          0.00          0.16         0.94 o                         
  -8  14   5         44.12         53.53         4.33 o                         
  -7  14   5          8.88         10.73         1.88 o                         
  -6  14   5        302.62        311.46         8.05 o                         
  -5  14   5        278.09        283.72         7.42 o                         
  -4  14   5         88.52         88.45         3.10 o                         
  -3  14   5          1.89          3.75         0.82 o                         
  -2  14   5         37.18         38.96         2.16 o                         
  -1  14   5        148.20        155.58         5.99 o                         
   0  14   5        661.12        602.30        11.78 o                         
   1  14   5        243.06        247.54         5.77 o                         
   2  14   5        139.71        141.62         4.03 o                         
   3  14   5          2.92          0.66         0.70 o                         
   4  14   5         89.25        105.09         5.89 o                         
  -8  15   5        204.71        210.92         9.59 o                         
  -7  15   5         41.68         38.57         3.44 o                         
  -6  15   5         35.62         32.61         2.03 o                         
  -5  15   5        170.55        166.05         4.91 o                         
  -4  15   5        209.59        215.19         5.97 o                         
  -3  15   5         22.19         18.81         1.53 o                         
  -2  15   5        453.98        475.85        21.11 o                         
  -1  15   5        105.05        105.11         3.61 o                         
   0  15   5       1058.13       1072.42        24.59 o                         
   1  15   5         41.00         38.94         2.49 o                         
   2  15   5          1.79          1.27         0.89 o                         
   3  15   5         53.21         66.05         3.26 o                         
  -8  16   5          0.37         -1.11         1.11 o                         
  -7  16   5          0.86          1.37         1.21 o                         
  -6  16   5         77.81         75.23         3.05 o                         
  -5  16   5         34.25         30.17         1.96 o                         
  -4  16   5         94.80         91.34         3.63 o                         
  -3  16   5        591.43        585.30        14.02 o                         
  -2  16   5         52.13         51.56         2.55 o                         
  -1  16   5        456.76        464.21        14.42 o                         
   0  16   5         95.20         87.56         3.54 o                         
   1  16   5        157.07        147.35         4.71 o                         
   2  16   5         28.50         30.99         2.59 o                         
   3  16   5         84.12         86.04         4.49 o                         
  -7  17   5          8.06          5.19         1.56 o                         
  -6  17   5        173.11        167.60         5.14 o                         
  -5  17   5         44.32         41.50         2.43 o                         
  -4  17   5        303.74        300.35         7.97 o                         
  -3  17   5         23.70         25.27         2.04 o                         
  -2  17   5         17.77         18.54         1.77 o                         
  -1  17   5         28.53         25.43         3.40 o                         
   0  17   5        153.12        149.07         4.79 o                         
   1  17   5          1.82         -0.47         0.79 o                         
   2  17   5          0.04          2.05         0.98 o                         
   3  17   5         48.93         45.38         4.63 o                         
  -7  18   5         12.39         17.51         2.83 o                         
  -6  18   5          0.08          0.33         0.82 o                         
  -5  18   5        142.97        140.07         4.59 o                         
  -4  18   5        200.66        200.03         7.85 o                         
  -3  18   5        235.96        231.20         6.52 o                         
  -2  18   5         89.14         84.49         3.34 o                         
  -1  18   5         10.86         11.05         1.36 o                         
   0  18   5         35.51         35.03         3.08 o                         
   1  18   5         59.65         64.59         3.25 o                         
   2  18   5          9.70          7.07         1.28 o                         
  -6  19   5          3.16          3.52         1.07 o                         
  -5  19   5        124.18        128.08         4.36 o                         
  -4  19   5         31.14         26.22         1.96 o                         
  -3  19   5          7.97          6.96         1.20 o                         
  -2  19   5        237.57        240.30        13.80 o                         
  -1  19   5          0.21         -0.30         0.74 o                         
   0  19   5        140.21        138.99         6.28 o                         
   1  19   5         60.61         73.84         3.38 o                         
   2  19   5         29.64         22.27         1.99 o                         
  -6  20   5         35.42         39.18         3.78 o                         
  -5  20   5        121.81        122.86         4.35 o                         
  -4  20   5          0.41          2.05         0.98 o                         
  -3  20   5         47.74         43.74         2.63 o                         
  -2  20   5          7.28          4.50         1.08 o                         
  -1  20   5          3.98          3.34         1.04 o                         
   0  20   5         59.08         62.73         3.29 o                         
   1  20   5          1.34          1.41         1.10 o                         
  -5  21   5         97.56         93.87         3.80 o                         
  -4  21   5         19.18         20.23         2.86 o                         
  -3  21   5         22.32         19.51         1.91 o                         
  -2  21   5        136.54        140.49         4.75 o                         
  -1  21   5         19.58         18.47         1.76 o                         
   0  21   5         22.04         28.37         2.23 o                         
  -4  22   5          8.47          8.10         1.57 o                         
  -3  22   5        126.19        137.09         5.62 o                         
  -2  22   5         71.85         75.70         3.45 o                         
  -1  22   5          0.00         -0.33         0.85 o                         
 -10   0   6         26.19         23.06         3.14 o                         
  -9   0   6          0.53          1.31         1.21 o                         
  -8   0   6         55.42         58.82         6.29 o                         
  -7   0   6         68.39         65.08         3.33 o                         
  -6   0   6        312.29        338.47        18.23 o                         
  -5   0   6        629.12        678.52        29.23 o                         
  -4   0   6          0.11          0.63         0.67 o                         
  -3   0   6        102.38        104.12         4.55 o                         
  -2   0   6          0.61         -0.18         0.75 o                         
  -1   0   6        688.27        661.17        21.89 o                         
   0   0   6        178.99        179.10        10.37 o                         
   1   0   6          0.47          0.00         0.89 o                         
   2   0   6         11.53         19.17         3.46 o                         
   3   0   6         34.58         42.98         3.66 o                         
   4   0   6         35.75         37.52         3.44 o                         
 -10   1   6          8.46          8.37         1.88 o                         
  -9   1   6         55.53         54.10         3.88 o                         
  -8   1   6          1.05          0.47         0.89 o                         
  -7   1   6         12.26         13.08         1.57 o                         
  -6   1   6        218.18        205.22         7.33 o                         
  -5   1   6          1.16          4.40         1.26 o                         
  -4   1   6         22.18         23.24         1.37 o                         
  -3   1   6        132.97        124.91         3.61 o                         
  -2   1   6        855.40        832.87        19.05 o                         
  -1   1   6       1007.83        930.15        26.94 o                         
   0   1   6        228.94        227.40         7.71 o                         
   1   1   6        107.33        107.62         3.65 o                         
   2   1   6         50.84         45.81         2.55 o                         
   3   1   6         95.62        102.42         3.77 o                         
   4   1   6        101.02         85.44         5.08 o                         
 -10   2   6         23.56         24.87         5.34 o                         
  -9   2   6        168.79        165.16         7.11 o                         
  -8   2   6         86.95         74.93         4.00 o                         
  -7   2   6          2.14          3.14         1.11 o                         
  -6   2   6        635.02        631.70        20.44 o                         
  -5   2   6         73.46         74.80         1.94 o                         
  -4   2   6        147.42        146.64         3.53 o                         
  -3   2   6        103.61         93.82         2.99 o                         
  -2   2   6        115.35        122.35         3.73 o                         
  -1   2   6        317.35        342.94         8.71 o                         
   0   2   6         64.57         65.97         2.63 o                         
   1   2   6          0.07         -0.17         0.66 o                         
   2   2   6        400.02        370.23         9.59 o                         
   3   2   6        116.68        105.17         3.89 o                         
   4   2   6        202.95        215.67         6.40 o                         
 -10   3   6         36.94         37.71         4.71 o                         
  -9   3   6          0.02          0.63         1.11 o                         
  -8   3   6        130.95        123.34         7.54 o                         
  -7   3   6         47.30         52.50         5.50 o                         
  -6   3   6       1312.56       1319.57        41.44 o                         
  -5   3   6        474.70        479.82         9.06 o                         
  -4   3   6        181.49        173.30         3.72 o                         
  -3   3   6          6.12          6.75         0.62 o                         
  -2   3   6         49.61         50.26         1.52 o                         
  -1   3   6        145.60        141.70         3.28 o                         
   0   3   6        372.82        360.78         9.23 o                         
   1   3   6        214.86        217.68         6.09 o                         
   2   3   6          0.50          1.84         0.85 o                         
   3   3   6        148.88        127.98         4.40 o                         
   4   3   6         64.61         93.49         3.81 o                         
 -10   4   6         29.12         23.99         5.81 o                         
  -9   4   6          7.68          9.16         1.78 o                         
  -8   4   6         18.97         17.91         2.10 o                         
  -7   4   6          6.98          8.45         1.43 o                         
  -6   4   6       1510.39       1475.10        46.22 o                         
  -5   4   6          9.56         11.52         0.85 o                         
  -4   4   6        238.36        256.04         5.19 o                         
  -3   4   6        271.73        266.74         5.40 o                         
  -2   4   6         60.60         56.46         1.75 o                         
  -1   4   6          5.12          3.02         0.54 o                         
   0   4   6         30.93         32.22         1.45 o                         
   1   4   6        254.93        262.60         8.16 o                         
   2   4   6        321.82        290.78         7.82 o                         
   3   4   6         17.15         25.63         2.68 o                         
   4   4   6         52.93         72.69         3.49 o                         
 -10   5   6          1.54          0.65         1.73 o                         
  -9   5   6          0.62          1.03         1.21 o                         
  -8   5   6          6.13          5.45         1.73 o                         
  -7   5   6       1537.77       1552.63        49.00 o                         
  -6   5   6         96.72         82.55         5.50 o                         
  -5   5   6          4.16          3.36         0.53 o                         
  -4   5   6        377.83        398.04         7.72 o                         
  -3   5   6         79.17         89.58         2.30 o                         
  -2   5   6        137.87        132.14         4.10 o                         
  -1   5   6          3.83          5.40         0.63 o                         
   0   5   6         11.75         12.91         1.01 o                         
   1   5   6        212.52        203.25         5.85 o                         
   2   5   6         42.25         32.79         2.19 o                         
   3   5   6          1.66          1.11         0.89 o                         
   4   5   6        264.37        312.82         8.64 o                         
 -10   6   6         30.65         32.73         3.44 o                         
  -9   6   6          0.88         -0.63         1.11 o                         
  -8   6   6         68.80         60.78         4.56 o                         
  -7   6   6          0.81          1.15         0.98 o                         
  -6   6   6          4.65          5.32         1.26 o                         
  -5   6   6         56.47         59.59         1.77 o                         
  -4   6   6          8.92          9.11         0.72 o                         
  -3   6   6        120.74        127.74         3.05 o                         
  -2   6   6         91.26         95.45         2.50 o                         
  -1   6   6          0.14          0.39         0.44 o                         
   0   6   6          1.25          1.35         0.57 o                         
   1   6   6        356.44        377.40        10.12 o                         
   2   6   6         64.53         61.82         2.85 o                         
   3   6   6         31.42         28.20         3.08 o                         
   4   6   6        283.12        312.68         8.68 o                         
  -9   7   6         26.60         27.63         2.99 o                         
  -8   7   6          2.59          3.93         1.33 o                         
  -7   7   6         28.69         36.61         4.09 o                         
  -6   7   6        135.29        145.22         7.49 o                         
  -5   7   6         62.09         56.88         1.73 o                         
  -4   7   6         31.30         28.87         1.28 o                         
  -3   7   6        328.30        339.94         6.82 o                         
  -2   7   6        167.76        186.87         4.60 o                         
  -1   7   6         52.81         52.54         1.78 o                         
   0   7   6        808.76        841.73        18.87 o                         
   1   7   6        408.35        410.93         9.80 o                         
   2   7   6         25.83         24.65         2.93 o                         
   3   7   6         23.39         25.67         3.40 o                         
   4   7   6         28.16         21.69         2.00 o                         
  -9   8   6         47.42         50.39         4.11 o                         
  -8   8   6          3.61          2.99         1.33 o                         
  -7   8   6         29.68         27.69         2.67 o                         
  -6   8   6        145.80        144.84         4.84 o                         
  -5   8   6          9.66          8.55         0.74 o                         
  -4   8   6          5.90          4.19         0.63 o                         
  -3   8   6        176.02        187.24         4.16 o                         
  -2   8   6        244.14        247.81         5.27 o                         
  -1   8   6         48.49         51.65         1.88 o                         
   0   8   6        244.81        248.35         8.20 o                         
   1   8   6         96.76         94.47         3.33 o                         
   2   8   6          6.75          7.31         1.13 o                         
   3   8   6        102.24        103.31         3.97 o                         
   4   8   6          9.02         11.48         1.59 o                         
  -9   9   6         92.27        110.56         5.78 o                         
  -8   9   6          0.76          1.26         1.11 o                         
  -7   9   6         28.90         31.22         3.46 o                         
  -6   9   6         56.53         54.66         2.27 o                         
  -5   9   6         53.29         56.93         1.86 o                         
  -4   9   6         37.84         35.65         1.76 o                         
  -3   9   6          4.71          4.49         1.02 o                         
  -2   9   6          2.85          2.91         0.59 o                         
  -1   9   6        390.03        403.56         8.14 o                         
   0   9   6         41.40         41.73         1.82 o                         
   1   9   6         16.39         19.69         1.57 o                         
   2   9   6         83.63         85.21         3.42 o                         
   3   9   6          4.33          7.61         1.39 o                         
   4   9   6         99.00         96.25         3.92 o                         
  -9  10   6         33.05         39.10         3.66 o                         
  -8  10   6         11.28          9.51         1.88 o                         
  -7  10   6         10.29          9.44         2.99 o                         
  -6  10   6        101.16         97.52         3.26 o                         
  -5  10   6          0.01         -0.43         0.53 o                         
  -4  10   6         39.96         38.35         1.58 o                         
  -3  10   6         12.83         11.28         1.18 o                         
  -2  10   6         85.01         79.85         3.19 o                         
  -1  10   6          0.29         -0.09         0.53 o                         
   0  10   6        678.59        702.25        19.56 o                         
   1  10   6        448.36        451.45         9.19 o                         
   2  10   6          7.52          6.55         0.95 o                         
   3  10   6         16.43         16.04         1.76 o                         
  -9  11   6         39.44         51.54         4.33 o                         
  -8  11   6        424.15        466.10        16.67 o                         
  -7  11   6         71.73         69.30         4.00 o                         
  -6  11   6        486.68        497.85        11.98 o                         
  -5  11   6          1.52          2.87         0.76 o                         
  -4  11   6          1.83          1.47         0.57 o                         
  -3  11   6         32.52         34.35         1.86 o                         
  -2  11   6          6.99          7.76         1.13 o                         
  -1  11   6        224.45        228.49         5.12 o                         
   0  11   6        821.02        844.80        18.18 o                         
   1  11   6         23.01         21.46         1.71 o                         
   2  11   6         29.70         31.07         1.76 o                         
   3  11   6        108.53        122.37         4.47 o                         
  -9  12   6         94.41         98.73        18.54 o                         
  -8  12   6        103.90         99.15         5.33 o                         
  -7  12   6          0.08         -0.63         1.11 o                         
  -6  12   6        548.72        566.89        13.51 o                         
  -5  12   6          0.04          1.00         0.69 o                         
  -4  12   6         61.21         55.00         2.36 o                         
  -3  12   6          0.00          0.00         0.51 o                         
  -2  12   6        620.00        617.46        11.97 o                         
  -1  12   6         61.15         58.52         2.67 o                         
   0  12   6        233.62        243.51         7.51 o                         
   1  12   6         14.79         14.44         2.23 o                         
   2  12   6         37.59         39.98         2.06 o                         
   3  12   6        563.54        619.80        12.44 o                         
  -8  13   6         33.42         42.99         3.78 o                         
  -7  13   6         21.10         17.40         2.33 o                         
  -6  13   6         49.57         55.47         3.09 o                         
  -5  13   6       2120.51       2115.40        46.83 o                         
  -4  13   6          7.34          6.24         1.01 o                         
  -3  13   6          4.93          5.07         0.87 o                         
  -2  13   6        125.29        115.58         3.15 o                         
  -1  13   6         31.30         32.66         1.69 o                         
   0  13   6        167.50        155.76         4.85 o                         
   1  13   6         72.89         70.48         3.98 o                         
   2  13   6         75.60         75.84         2.74 o                         
   3  13   6          7.69          7.87         1.17 o                         
  -8  14   6         36.87         33.46         5.34 o                         
  -7  14   6          0.05          0.63         1.73 o                         
  -6  14   6        312.44        305.66         8.05 o                         
  -5  14   6        298.87        305.86         7.97 o                         
  -4  14   6         24.60         21.63         1.68 o                         
  -3  14   6          1.05          0.14         0.95 o                         
  -2  14   6        143.84        151.79         6.10 o                         
  -1  14   6        377.02        356.62         7.59 o                         
   0  14   6        265.82        280.42         7.88 o                         
   1  14   6          6.67          3.54         0.83 o                         
   2  14   6         87.11         88.31         2.96 o                         
  -8  15   6         13.22         11.32         2.99 o                         
  -7  15   6         14.65         16.07         2.33 o                         
  -6  15   6         39.33         35.63         2.13 o                         
  -5  15   6         70.16         73.15         2.99 o                         
  -4  15   6         16.98         18.37         1.57 o                         
  -3  15   6         15.41         14.36         1.40 o                         
  -2  15   6         27.14         26.10         1.95 o                         
  -1  15   6         23.47         28.47         2.06 o                         
   0  15   6        282.52        295.98         6.63 o                         
   1  15   6          3.53          2.13         0.81 o                         
   2  15   6         19.63         21.31         1.63 o                         
  -7  16   6         47.98         49.65         4.00 o                         
  -6  16   6         28.74         21.49         3.13 o                         
  -5  16   6        119.16        127.22         4.20 o                         
  -4  16   6         12.07         12.11         1.40 o                         
  -3  16   6         12.72         13.18         1.45 o                         
  -2  16   6        605.41        664.58        15.91 o                         
  -1  16   6         63.39         59.70         2.99 o                         
   0  16   6         44.64         42.22         3.90 o                         
   1  16   6          2.47          2.17         0.98 o                         
   2  16   6         30.54         27.16         2.16 o                         
  -7  17   6          1.13         -0.16         1.28 o                         
  -6  17   6         39.32         36.13         2.34 o                         
  -5  17   6         31.16         27.34         2.09 o                         
  -4  17   6        189.97        196.17         5.81 o                         
  -3  17   6          2.59          2.20         0.94 o                         
  -2  17   6         26.85         25.72         1.94 o                         
  -1  17   6          0.45          0.37         0.82 o                         
   0  17   6        169.02        175.33         5.62 o                         
   1  17   6         26.57         23.85         3.27 o                         
  -6  18   6          4.24          3.50         1.22 o                         
  -5  18   6         37.61         36.45         2.99 o                         
  -4  18   6          5.41          4.86         1.41 o                         
  -3  18   6         10.15          8.93         1.28 o                         
  -2  18   6         81.36         74.32         3.29 o                         
  -1  18   6          5.30          8.02         1.28 o                         
   0  18   6         43.18         37.23         2.49 o                         
   1  18   6         65.12         70.40         5.53 o                         
  -6  19   6        103.33         97.92         3.89 o                         
  -5  19   6          0.14         -0.50         0.92 o                         
  -4  19   6        146.45        152.28         5.03 o                         
  -3  19   6          1.43          0.54         1.22 o                         
  -2  19   6         10.84         10.35         1.49 o                         
  -1  19   6        223.15        238.26         7.03 o                         
   0  19   6         95.55        117.12         4.43 o                         
  -5  20   6          3.18          3.33         1.13 o                         
  -4  20   6         21.75         22.67         2.03 o                         
  -3  20   6         24.62         27.26         2.36 o                         
  -2  20   6          0.00          0.49         0.89 o                         
  -1  20   6         44.24         45.66         2.78 o                         
  -3  21   6        129.42        141.52         7.17 o                         
  -2  21   6         25.74         22.14         2.03 o                         
  -5   1   7         15.47         14.33         1.17 o                         
  -4   1   7          9.19          8.56         0.98 o                         
  -3   1   7         25.09         27.09         1.68 o                         
  -2   1   7         45.88         41.13         2.24 o                         
  -1   1   7         19.62         17.95         1.56 o                         
   0   1   7         38.61         40.15         2.74 o                         
   1   1   7          2.21          2.17         0.92 o                         
   2   1   7          0.30          0.55         0.89 o                         
   3   1   7          0.01         -0.13         0.89 o                         
  -5   2   7        200.48        207.12         5.50 o                         
  -4   2   7         93.10         91.98         3.02 o                         
  -3   2   7        112.50        108.22         3.49 o                         
  -2   2   7        118.67        118.59         3.85 o                         
  -1   2   7        403.46        381.89        12.52 o                         
   0   2   7         37.91         38.10         2.39 o                         
   1   2   7         90.77         83.99         3.34 o                         
   2   2   7          4.89          4.95         1.17 o                         
   3   2   7         18.54         22.66         2.07 o                         
  -5   3   7        195.18        196.40         5.26 o                         
  -4   3   7         84.38         88.08         2.99 o                         
  -3   3   7        295.80        295.50         7.62 o                         
  -2   3   7        189.61        188.82         6.24 o                         
  -1   3   7        765.78        722.88        17.13 o                         
   0   3   7         91.27         86.30         3.34 o                         
   1   3   7          6.04          4.37         1.04 o                         
   2   3   7         12.10          7.27         1.29 o                         
   3   3   7         50.49         47.70         2.94 o                         
  -5   4   7        441.45        453.10        10.84 o                         
  -4   4   7         25.74         29.50         1.72 o                         
  -3   4   7        723.63        723.68        16.85 o                         
  -2   4   7         26.26         25.59         1.75 o                         
  -1   4   7        484.07        461.14        12.70 o                         
   0   4   7         53.49         55.41         2.90 o                         
   1   4   7        148.30        147.79         4.83 o                         
   2   4   7         11.15         10.46         2.27 o                         
   3   4   7         19.41         22.47         2.11 o                         
  -5   5   7         17.25         17.42         1.33 o                         
  -4   5   7          6.09          6.83         1.20 o                         
  -3   5   7         34.83         32.37         1.92 o                         
  -2   5   7        243.00        229.87         6.32 o                         
  -1   5   7        191.67        193.03         5.65 o                         
   0   5   7         84.91         83.20         3.29 o                         
   1   5   7          1.06          1.16         0.88 o                         
   2   5   7          2.32          0.63         0.85 o                         
   3   5   7          3.48          1.57         1.10 o                         
  -9   6   7         78.47         96.17         7.54 o                         
  -8   6   7         88.33         79.20         6.29 o                         
  -7   6   7         66.37         74.17         5.66 o                         
  -6   6   7        283.85        339.09        17.91 o                         
  -5   6   7         38.82         38.15         1.92 o                         
  -4   6   7         20.31         22.18         2.22 o                         
  -3   6   7          0.29          1.76         0.91 o                         
  -2   6   7          3.70          1.73         0.79 o                         
  -1   6   7        563.83        567.51        15.32 o                         
   0   6   7        604.92        593.77        14.49 o                         
   1   6   7         34.56         31.62         2.31 o                         
   2   6   7         25.53         28.44         2.40 o                         
   3   6   7          1.16          1.02         1.12 o                         
  -9   7   7        105.16        105.77         5.56 o                         
  -8   7   7        361.82        376.06        13.56 o                         
  -7   7   7          0.87          1.12         0.98 o                         
  -6   7   7         17.39         18.33         1.63 o                         
  -5   7   7          0.03         -0.15         0.51 o                         
  -4   7   7        241.39        254.30         9.40 o                         
  -3   7   7         39.60         47.90         2.46 o                         
  -2   7   7         26.35         27.66         1.96 o                         
  -1   7   7         14.42         15.52         1.72 o                         
   0   7   7        181.70        186.80         5.73 o                         
   1   7   7         10.75         12.85         1.56 o                         
   2   7   7          2.40          1.54         0.98 o                         
   3   7   7         14.68         14.79         1.83 o                         
  -9   8   7          9.95          6.76         1.78 o                         
  -8   8   7         19.30         17.62         2.22 o                         
  -7   8   7          9.29          7.56         1.56 o                         
  -6   8   7        131.61        136.35         4.81 o                         
  -5   8   7        130.92        136.45         3.33 o                         
  -4   8   7         15.57         17.19         1.12 o                         
  -3   8   7        243.63        233.07         5.15 o                         
  -2   8   7         79.98         82.97         2.57 o                         
  -1   8   7         81.81         84.18         3.38 o                         
   0   8   7         35.91         34.56         3.27 o                         
   1   8   7         99.01        105.48         3.96 o                         
   2   8   7          7.54          6.81         1.37 o                         
   3   8   7         60.08         69.07         3.68 o                         
  -9   9   7          0.10         -0.79         1.33 o                         
  -8   9   7          3.11          4.24         1.56 o                         
  -7   9   7         15.44         16.47         3.77 o                         
  -6   9   7         26.10         28.62         2.49 o                         
  -5   9   7         52.66         51.83         2.06 o                         
  -4   9   7          8.07          9.05         0.94 o                         
  -3   9   7         32.65         34.20         1.61 o                         
  -2   9   7         18.58         21.83         1.33 o                         
  -1   9   7        138.02        139.63         3.60 o                         
   0   9   7          0.57          1.29         0.69 o                         
   1   9   7         47.52         42.31         3.04 o                         
   2   9   7          8.97          8.89         1.43 o                         
  -9  10   7         68.36         57.32         4.33 o                         
  -8  10   7         11.87          6.39         2.83 o                         
  -7  10   7        130.23        134.83         6.22 o                         
  -6  10   7        271.89        284.43         7.39 o                         
  -5  10   7         30.99         29.41         1.49 o                         
  -4  10   7          5.15          5.58         0.76 o                         
  -3  10   7         15.54         15.62         1.18 o                         
  -2  10   7          1.05          0.07         0.57 o                         
  -1  10   7         56.64         55.87         2.19 o                         
   0  10   7          0.36          1.10         0.66 o                         
   1  10   7         84.87         85.87         2.87 o                         
   2  10   7          0.12          0.81         0.86 o                         
  -8  11   7         72.48         79.80         4.67 o                         
  -7  11   7        167.52        162.32         7.11 o                         
  -6  11   7         38.79         39.27         2.20 o                         
  -5  11   7        136.18        129.15         3.93 o                         
  -4  11   7         12.31         11.71         1.04 o                         
  -3  11   7         47.08         46.93         2.18 o                         
  -2  11   7         60.06         61.53         2.26 o                         
  -1  11   7        299.45        309.32         6.77 o                         
   0  11   7          0.07          0.05         0.68 o                         
   1  11   7         39.77         46.78         2.26 o                         
   2  11   7          0.08          0.17         0.78 o                         
  -8  12   7         24.64         34.27         3.33 o                         
  -7  12   7        355.08        350.58        12.89 o                         
  -6  12   7          0.47         -0.74         0.74 o                         
  -5  12   7         60.98         53.39         2.59 o                         
  -4  12   7        103.30        104.24         2.97 o                         
  -3  12   7         11.36          9.62         1.02 o                         
  -2  12   7        857.33        820.19        15.75 o                         
  -1  12   7         34.66         40.12         2.00 o                         
   0  12   7         82.46         87.56         2.87 o                         
   1  12   7          0.42         -0.04         0.72 o                         
   2  12   7         58.88         59.73         2.63 o                         
  -8  13   7          6.12          6.69         1.88 o                         
  -7  13   7         17.09         14.32         2.22 o                         
  -6  13   7        147.32        149.09         4.67 o                         
  -5  13   7          8.70          7.98         1.17 o                         
  -4  13   7         33.60         38.39         2.13 o                         
  -3  13   7         22.03         23.24         1.49 o                         
  -2  13   7         77.52         87.17         2.81 o                         
  -1  13   7          2.32          1.56         0.78 o                         
   0  13   7         37.95         37.88         2.03 o                         
   1  13   7          8.89         10.06         1.23 o                         
  -7  14   7         39.81         32.96         3.22 o                         
  -6  14   7          4.14          6.73         1.17 o                         
  -5  14   7        397.86        414.83        12.66 o                         
  -4  14   7          0.02         -0.31         0.91 o                         
  -3  14   7        107.06        107.33         3.47 o                         
  -2  14   7       1228.17       1231.40        23.05 o                         
  -1  14   7        136.53        144.15         4.76 o                         
   0  14   7         98.93         98.88         3.17 o                         
   1  14   7         15.83         20.72         2.06 o                         
  -7  15   7        166.60        161.88         7.33 o                         
  -6  15   7        200.24        196.73         5.89 o                         
  -5  15   7          7.99          7.65         1.26 o                         
  -4  15   7         13.53         15.43         1.73 o                         
  -3  15   7        319.91        337.33        10.30 o                         
  -2  15   7         17.74         14.43         1.46 o                         
  -1  15   7          0.02         -0.69         0.69 o                         
   0  15   7         32.99         29.03         2.38 o                         
   1  15   7          4.81          6.01         1.12 o                         
  -6  16   7        314.88        325.72         8.72 o                         
  -5  16   7          8.31          8.05         1.29 o                         
  -4  16   7         45.04         46.60         2.70 o                         
  -3  16   7         12.53          7.52         1.36 o                         
  -2  16   7          0.99          1.06         0.98 o                         
  -1  16   7        148.01        143.61         4.90 o                         
   0  16   7          0.27          0.29         0.85 o                         
  -6  17   7         89.41         87.10         3.61 o                         
  -5  17   7          2.02          1.81         1.01 o                         
  -4  17   7         14.05         17.28         1.72 o                         
  -3  17   7         77.45         76.40         6.27 o                         
  -2  17   7          8.58          8.97         1.45 o                         
  -1  17   7          0.94          0.45         1.01 o                         
  -5  18   7          1.35          2.30         1.08 o                         
  -4  18   7         26.72         26.43         2.12 o                         
  -3  18   7         53.85         56.44         3.10 o                         
  -2  18   7          9.77          9.02         1.72 o                         
  -1  18   7        100.58        120.39         4.47 o                         
  -4  19   7         80.70         89.04         3.80 o                         
  -3  19   7          1.27          0.71         1.18 o                         
  -5   0   8         16.38         12.73         1.78 o                         
  -4   0   8         76.09         75.37         5.50 o                         
  -3   0   8         52.66         52.02         3.78 o                         
  -2   0   8        240.28        222.45         9.74 o                         
  -1   0   8        118.94         94.33         5.11 o                         
   0   0   8        234.97        223.29         9.44 o                         
   1   0   8        106.38        109.38         6.00 o                         
   2   0   8          3.05         -0.39         1.43 o                         
  -5   1   8        207.66        198.21         5.50 o                         
  -4   1   8          1.84          1.17         0.69 o                         
  -3   1   8          4.98          4.15         0.88 o                         
  -2   1   8        498.09        467.48        11.71 o                         
  -1   1   8         33.90         32.67         2.27 o                         
   0   1   8         26.32         25.27         2.03 o                         
   1   1   8         21.75         19.00         2.13 o                         
   2   1   8         17.67         22.47         2.16 o                         
  -5   2   8         16.16         14.74         1.33 o                         
  -4   2   8          0.76          0.31         0.63 o                         
  -3   2   8          1.63          1.83         0.74 o                         
  -2   2   8        269.20        260.89         7.27 o                         
  -1   2   8         16.81         11.93         1.43 o                         
   0   2   8          9.36          9.60         1.41 o                         
   1   2   8         28.28         33.90         2.50 o                         
   2   2   8        140.18        140.99         5.14 o                         
  -5   3   8        217.32        226.15         6.17 o                         
  -4   3   8         28.88         29.55         1.95 o                         
  -3   3   8         20.55         24.66         1.79 o                         
  -2   3   8         21.20         16.63         1.61 o                         
  -1   3   8        468.23        440.65        11.31 o                         
   0   3   8         40.42         39.94         2.58 o                         
   1   3   8          7.10          2.21         1.13 o                         
   2   3   8         69.96         91.07         4.08 o                         
  -5   4   8        166.86        156.00         5.03 o                         
  -4   4   8         25.99         20.83         1.68 o                         
  -3   4   8        240.41        235.71         6.56 o                         
  -2   4   8        128.27        126.61         4.32 o                         
  -1   4   8        426.46        426.82        11.04 o                         
   0   4   8         84.86         78.65         3.53 o                         
   1   4   8         26.75         24.09         2.18 o                         
   2   4   8        122.17        144.53         5.80 o                         
  -6   5   8        194.42        223.76        14.14 o                         
  -5   5   8        128.07        120.31         3.93 o                         
  -4   5   8          1.22         -0.18         0.74 o                         
  -3   5   8         15.88         18.69         1.64 o                         
  -2   5   8        110.62        114.12         7.08 o                         
  -1   5   8         11.97         11.06         1.43 o                         
   0   5   8        155.17        145.95         4.99 o                         
   1   5   8         62.16         59.85         3.49 o                         
  -6   6   8          2.36          2.83         1.89 o                         
  -5   6   8        195.55        184.91         5.34 o                         
  -4   6   8         15.36         16.53         1.49 o                         
  -3   6   8        179.16        179.20         5.42 o                         
  -2   6   8         93.19        100.12         3.77 o                         
  -1   6   8         20.14         17.30         1.79 o                         
   0   6   8        421.96        402.38        10.68 o                         
   1   6   8          5.52          2.05         1.10 o                         
  -6   7   8          6.71          8.17         2.20 o                         
  -5   7   8          1.81          0.20         0.91 o                         
  -4   7   8         26.50         25.87         1.83 o                         
  -3   7   8         29.61         31.12         2.07 o                         
  -2   7   8          0.24         -1.10         1.10 o                         
  -1   7   8        270.16        273.69         7.78 o                         
   0   7   8         30.13         27.57         2.27 o                         
   1   7   8          7.58          6.39         1.45 o                         
  -6   8   8          1.25          0.94         1.57 o                         
  -5   8   8         15.03         17.52         1.53 o                         
  -4   8   8         14.07         11.33         1.37 o                         
  -3   8   8          4.05          3.48         1.31 o                         
  -2   8   8          3.66          3.61         1.10 o                         
  -1   8   8          0.06         -0.09         1.00 o                         
   0   8   8         64.41         63.90         3.41 o                         
   1   8   8          4.54          6.55         1.40 o                         
  -6   9   8         36.95         34.02         3.47 o                         
  -5   9   8          3.93          2.58         0.88 o                         
  -4   9   8         40.52         40.30         2.49 o                         
  -3   9   8         24.51         21.97         1.86 o                         
  -2   9   8        238.69        228.50         6.76 o                         
  -1   9   8         31.26         33.89         2.39 o                         
   0   9   8         53.94         54.08         3.10 o                         
   1   9   8         61.42         72.02         3.81 o                         
  -6  10   8         12.63         17.18         2.41 o                         
  -5  10   8        129.61        131.10         4.40 o                         
  -4  10   8        212.68        215.65         6.28 o                         
  -3  10   8          1.51          1.11         1.04 o                         
  -2  10   8         95.36         97.98         3.85 o                         
  -1  10   8          8.57          8.97         1.68 o                         
   0  10   8        173.55        182.17         6.01 o                         
   1  10   8        175.07        188.29         6.24 o                         
  -6  11   8        150.09        145.21         9.74 o                         
  -5  11   8          0.62          0.88         0.89 o                         
  -4  11   8         21.04         18.51         1.72 o                         
  -3  11   8         30.38         33.84         3.10 o                         
  -2  11   8         52.48         44.58         2.71 o                         
  -1  11   8         20.57         19.82         2.13 o                         
   0  11   8         19.96         24.11         2.19 o                         
  -6  12   8        300.37        313.53        19.80 o                         
  -5  12   8        210.85        219.74         6.36 o                         
  -4  12   8          3.05          4.23         1.16 o                         
  -3  12   8          1.11          0.70         1.05 o                         
  -2  12   8         65.57         63.47         4.08 o                         
  -1  12   8        322.65        326.95         9.19 o                         
   0  12   8         88.89        101.78         4.79 o                         
  -6  13   8         18.64         16.68         2.44 o                         
  -5  13   8          5.32          4.13         1.73 o                         
  -4  13   8         11.04         10.60         1.73 o                         
  -3  13   8         36.92         39.49         2.66 o                         
  -2  13   8       1499.02       1568.14        35.87 o                         
  -1  13   8          3.13          4.63         1.33 o                         
  -6  14   8        234.10        233.08         8.69 o                         
  -5  14   8        104.10        101.50         4.71 o                         
  -4  14   8        110.76        106.89         4.84 o                         
  -3  14   8         89.67         83.49         3.80 o                         
  -2  14   8        296.81        308.85        13.47 o                         
  -1  14   8         31.84         36.18         2.70 o                         
  -6  15   8        107.50        114.76         4.32 o                         
  -5  15   8          3.28          3.48         1.24 o                         
  -4  15   8         56.98         53.22         2.97 o                         
  -3  15   8         47.90         51.89         3.18 o                         
  -2  15   8         12.84         13.58         2.54 o                         
  -5  16   8          1.98          3.80         1.21 o                         
  -4  16   8         12.94         10.49         1.52 o                         
  -3  16   8        161.91        159.47         5.34 o                         
  -5   1   9         12.85         10.43         1.29 o                         
  -4   1   9         48.14         54.29         2.77 o                         
  -3   1   9        102.30         92.80         3.65 o                         
  -2   1   9          1.27          1.28         0.98 o                         
  -1   1   9         51.73         46.47         2.86 o                         
   0   1   9          0.98          1.95         1.17 o                         
  -5   2   9         11.69         11.59         1.33 o                         
  -4   2   9         47.90         44.62         2.54 o                         
  -3   2   9        541.92        528.47        13.24 o                         
  -2   2   9         70.31         66.26         3.45 o                         
  -1   2   9        178.73        162.78         5.46 o                         
   0   2   9          7.38          5.93         1.81 o                         
  -5   3   9          0.04          0.79         0.82 o                         
  -4   3   9         25.44         24.28         2.13 o                         
  -3   3   9        276.32        256.07         8.30 o                         
  -2   3   9         78.99         71.54         3.49 o                         
  -1   3   9         58.06         58.72         3.25 o                         
   0   3   9          2.25          1.09         1.08 o                         
  -5   4   9        174.03        156.29         4.95 o                         
  -4   4   9         38.65         42.42         2.51 o                         
  -3   4   9        173.41        171.85         5.50 o                         
  -2   4   9        326.22        310.34         8.68 o                         
  -1   4   9         15.03         11.45         1.64 o                         
   0   4   9          3.02          3.30         1.29 o                         
  -5   5   9        288.09        270.90         7.46 o                         
  -4   5   9          1.73          1.27         0.92 o                         
  -3   5   9         79.56         84.47         3.53 o                         
  -2   5   9         60.49         68.28         3.53 o                         
  -1   5   9          1.15          0.59         1.01 o                         
   0   5   9         20.84         13.70         1.75 o                         
  -6   6   9         47.40         51.85         8.17 o                         
  -5   6   9        209.66        191.57         5.77 o                         
  -4   6   9         12.71         11.63         1.49 o                         
  -3   6   9        159.15        153.19         5.14 o                         
  -2   6   9        134.27        136.14         4.87 o                         
  -1   6   9        115.01        118.62         4.56 o                         
  -6   7   9          3.61          1.89         2.20 o                         
  -5   7   9          0.94          0.82         0.92 o                         
  -4   7   9          4.62          4.81         1.21 o                         
  -3   7   9         20.19         14.42         1.72 o                         
  -2   7   9          4.56          3.77         1.26 o                         
  -1   7   9         17.54         14.03         1.80 o                         
  -6   8   9         10.02         13.83         3.46 o                         
  -5   8   9          0.15          0.09         0.88 o                         
  -4   8   9          3.77          2.94         1.08 o                         
  -3   8   9         37.15         33.52         3.22 o                         
  -2   8   9          5.00          3.94         1.29 o                         
  -1   8   9          4.88          2.96         1.28 o                         
  -6   9   9         94.53         81.40         6.91 o                         
  -5   9   9         22.01         16.01         1.64 o                         
  -4   9   9         14.43         14.17         1.64 o                         
  -3   9   9          4.75          4.48         1.26 o                         
  -2   9   9          8.44          7.40         1.68 o                         
  -1   9   9          5.52          4.90         1.40 o                         
  -6  10   9          0.02         -0.31         1.89 o                         
  -5  10   9          0.03          0.16         0.94 o                         
  -4  10   9         50.73         51.29         4.08 o                         
  -3  10   9          7.90         10.56         1.52 o                         
  -2  10   9         56.70         57.31         3.28 o                         
  -6  11   9          5.20          4.71         2.83 o                         
  -5  11   9          2.66          1.57         1.10 o                         
  -4  11   9         29.21         28.63         2.31 o                         
  -3  11   9        184.83        175.68         5.85 o                         
  -2  11   9          5.95          5.16         1.37 o                         
  -5  12   9         41.45         48.03         3.08 o                         
  -4  12   9        335.82        328.93         9.11 o                         
  -3  12   9         65.85         61.35         3.45 o                         
  -5   0  10         23.92         20.06         2.67 o                         
  -4   0  10        104.71        108.56         8.01 o                         
  -3   0  10          6.72          6.56         1.88 o                         
  -5   1  10         93.80         95.08         5.76 o                         
  -4   1  10         16.76         17.08         1.84 o                         
  -3   1  10          1.89          1.23         1.05 o                         
  -5   2  10         84.11         72.87         3.25 o                         
  -4   2  10          0.65          0.52         1.05 o                         
  -3   2  10         55.83         53.24         3.14 o                         
  -5   3  10          1.59          0.92         1.01 o                         
  -4   3  10         10.86         10.20         1.53 o                         
  -3   3  10        136.75        131.20         6.44 o                         
  -5   4  10         28.25         27.93         2.15 o                         
  -4   4  10        102.00        102.77         4.12 o                         
  -3   4  10        122.05        123.25         4.67 o                         
  -5   5  10         18.11         14.28         1.67 o                         
  -4   5  10         98.85         93.58         3.93 o                         
                                                                                
